# Supplementary material for: Bat and pangolin coronavirus spike glycoprotein structures provide insights into SARS-CoV-2 evolution
Source: Nat Commun. 2021 Mar 11;12:1607. doi: 10.1038/s41467-021-21767-3 (PMC7952905; doi:10.1038/s41467-021-21767-3)
Supplement: Supplementary file 3 — Source Data [file 41467_2021_21767_MOESM3_ESM.xlsx]

## Sheet: fig 5
Fig 5A RBD-hACE2 binding
SARS-CoV-2 RBD																								PCoV_GX RBD																									RaTG13 RBD
Cycle: 3 ncov 6.25 nM_X	Cycle: 3 ncov 6.25 nM_Y	Fitted Cycle: 3 ncov 6.25 nM_X	Fitted Cycle: 3 ncov 6.25 nM_Y	Cycle: 4 ncov 12.5 nM_X	Cycle: 4 ncov 12.5 nM_Y	Fitted Cycle: 4 ncov 12.5 nM_X	Fitted Cycle: 4 ncov 12.5 nM_Y	Cycle: 5 ncov 25 nM_X	Cycle: 5 ncov 25 nM_Y	Fitted Cycle: 5 ncov 25 nM_X	Fitted Cycle: 5 ncov 25 nM_Y	Cycle: 6 ncov 50 nM_X	Cycle: 6 ncov 50 nM_Y	Fitted Cycle: 6 ncov 50 nM_X	Fitted Cycle: 6 ncov 50 nM_Y	Cycle: 7 ncov 100 nM_X	Cycle: 7 ncov 100 nM_Y	Fitted Cycle: 7 ncov 100 nM_X	Fitted Cycle: 7 ncov 100 nM_Y					Cycle: 12 GXrbd 6.25 nM_X	Cycle: 12 GXrbd 6.25 nM_Y	Fitted Cycle: 12 GXrbd 6.25 nM_X	Fitted Cycle: 12 GXrbd 6.25 nM_Y	Cycle: 13 GXrbd 12.5 nM_X	Cycle: 13 GXrbd 12.5 nM_Y	Fitted Cycle: 13 GXrbd 12.5 nM_X	Fitted Cycle: 13 GXrbd 12.5 nM_Y	Cycle: 14 GXrbd 25 nM_X	Cycle: 14 GXrbd 25 nM_Y	Fitted Cycle: 14 GXrbd 25 nM_X	Fitted Cycle: 14 GXrbd 25 nM_Y	Cycle: 15 GXrbd 50 nM_X	Cycle: 15 GXrbd 50 nM_Y	Fitted Cycle: 15 GXrbd 50 nM_X	Fitted Cycle: 15 GXrbd 50 nM_Y	Cycle: 16 GXrbd 100 nM_X	Cycle: 16 GXrbd 100 nM_Y	Fitted Cycle: 16 GXrbd 100 nM_X	Fitted Cycle: 16 GXrbd 100 nM_Y						Cycle: 6 RATG-RBD 62.5 nM_X
-57.56	0.0697021	-57.56	0	-57.56	0.03949	-57.56	0	-57.56	-0.374633	-57.56	0	-57.56	-0.188477	-57.56	0	-57.56	0.0045169	-57.56	0					-57.56	0.0532844	-57.56	0	-57.56	0.0717781	-57.56	0	-57.56	0.0415657	-57.56	0	-57.56	0.0269172	-57.56	0	-57.56	0.296815	-57.56	0						-57.66
-57.46	0.147827	-57.46	0	-57.46	0.00354004	-57.46	0	-57.46	-0.35199	-57.46	0	-57.46	-0.231445	-57.46	0	-57.46	-0.0314331	-57.46	0					-57.46	0.0103149	-57.46	0	-57.46	0.0913086	-57.46	0	-57.46	-0.0326538	-57.46	0	-57.46	0.0542603	-57.46	0	-57.46	0.343689	-57.46	0						-57.56
-57.36	0.128296	-57.36	0	-57.36	-0.044066	-57.36	0	-57.36	-0.337889	-57.36	0	-57.36	-0.18219	-57.36	0	-57.36	-0.0415635	-57.36	0					-57.36	-0.00219661	-57.36	0	-57.36	0.0897223	-57.36	0	-57.36	-0.0295404	-57.36	0	-57.36	0.108155	-57.36	0	-57.36	0.342896	-57.36	0						-57.46
-57.26	0.0150146	-57.26	0	-57.26	0.00823975	-57.26	0	-57.26	-0.268372	-57.26	0	-57.26	-0.0634766	-57.26	0	-57.26	-0.00170898	-57.26	0					-57.26	-0.0357666	-57.26	0	-57.26	0.0795898	-57.26	0	-57.26	-0.00689697	-57.26	0	-57.26	0.100342	-57.26	0	-57.26	0.308533	-57.26	0						-57.36
-57.16	0.0236206	-57.16	0	-57.16	0.0871582	-57.16	0	-57.16	-0.201965	-57.16	0	-57.16	-0.0189209	-57.16	0	-57.16	0.0287476	-57.16	0					-57.16	-0.0412598	-57.16	0	-57.16	0.0296021	-57.16	0	-57.16	-0.0427856	-57.16	0	-57.16	0.065979	-57.16	0	-57.16	0.278076	-57.16	0						-57.26
-57.06	0.032959	-57.06	0	-57.06	0.152771	-57.06	0	-57.06	-0.179321	-57.06	0	-57.06	0.00134277	-57.06	0	-57.06	0.0701298	-57.06	0					-57.06	-0.0357667	-57.06	0	-57.06	0.00457752	-57.06	0	-57.06	-0.0295411	-57.06	0	-57.06	0.0698851	-57.06	0	-57.06	0.304626	-57.06	0						-57.16
-56.96	0.0314331	-56.96	0	-56.96	0.152771	-56.96	0	-56.96	-0.162903	-56.96	0	-56.96	-0.00408936	-56.96	0	-56.96	0.0904541	-56.96	0					-56.96	-0.0365601	-56.96	0	-56.96	0.0022583	-56.96	0	-56.96	-0.0521851	-56.96	0	-56.96	0.0542603	-56.96	0	-56.96	0.308533	-56.96	0						-57.06
-56.86	0.0501709	-56.86	0	-56.86	0.149658	-56.86	0	-56.86	-0.163696	-56.86	0	-56.86	0.000610352	-56.86	0	-56.86	0.0943605	-56.86	0					-56.86	-0.0365601	-56.86	0	-56.86	-0.00634766	-56.86	0	-56.86	-0.0521851	-56.86	0	-56.86	0.034729	-56.86	0	-56.86	0.292908	-56.86	0						-56.96
-56.76	0.0532837	-56.76	0	-56.76	0.143372	-56.76	0	-56.76	-0.165283	-56.76	0	-56.76	0.00524902	-56.76	0	-56.76	0.0974731	-56.76	0					-56.76	-0.00921631	-56.76	0	-56.76	-0.00323486	-56.76	0	-56.76	-0.0357666	-56.76	0	-56.76	0.0667725	-56.76	0	-56.76	0.289001	-56.76	0						-56.86
-56.66	0.0353394	-56.66	0	-56.66	0.141846	-56.66	0	-56.66	-0.162903	-56.66	0	-56.66	0.0123291	-56.66	0	-56.66	0.0873413	-56.66	0					-56.66	-0.0287476	-56.66	0	-56.66	-0.0328979	-56.66	0	-56.66	-0.0717163	-56.66	0	-56.66	0.0495605	-56.66	0	-56.66	0.26947	-56.66	0						-56.76
-56.56	0.0259399	-56.56	0	-56.56	0.109009	-56.56	0	-56.56	-0.180114	-56.56	0	-56.56	0.00994873	-56.56	0	-56.56	0.0896613	-56.56	0					-56.56	-0.0365601	-56.56	0	-56.56	-0.0344849	-56.56	0	-56.56	-0.0521851	-56.56	0	-56.56	0.0394287	-56.56	0	-56.56	0.257751	-56.56	0						-56.66
-56.46	0.0470581	-56.46	0	-56.46	0.126221	-56.46	0	-56.46	-0.150391	-56.46	0	-56.46	0.0224609	-56.46	0	-56.46	0.0951538	-56.46	0					-56.46	-0.0482788	-56.46	0	-56.46	-0.0375977	-56.46	0	-56.46	-0.0490723	-56.46	0	-56.46	0.041748	-56.46	0	-56.46	0.253052	-56.46	0						-56.56
-56.36	0.0407715	-56.36	0	-56.36	0.148071	-56.36	0	-56.36	-0.13324	-56.36	0	-56.36	0.0372925	-56.36	0	-56.36	0.102173	-56.36	0					-56.36	-0.0725094	-56.36	0	-56.36	-0.050903	-56.36	0	-56.36	-0.0529782	-56.36	0	-56.36	0.0261234	-56.36	0	-56.36	0.229615	-56.36	0						-56.46
-56.26	0.0384521	-56.26	0	-56.26	0.148071	-56.26	0	-56.26	-0.125427	-56.26	0	-56.26	0.0349731	-56.26	0	-56.26	0.102173	-56.26	0					-56.26	-0.0959473	-56.26	0	-56.26	-0.0602417	-56.26	0	-56.26	-0.0365601	-56.26	0	-56.26	0.019104	-56.26	0	-56.26	0.214783	-56.26	0						-56.36
-56.16	0.0509644	-56.16	0	-56.16	0.150452	-56.16	0	-56.16	-0.116028	-56.16	0	-56.16	0.0466919	-56.16	0	-56.16	0.106873	-56.16	0					-56.16	-0.0990601	-56.16	0	-56.16	-0.0610352	-56.16	0	-56.16	-0.0443726	-56.16	0	-56.16	0.0112915	-56.16	0	-56.16	0.20697	-56.16	0						-56.26
-56.06	0.0532837	-56.06	0	-56.06	0.155884	-56.06	0	-56.06	-0.105896	-56.06	0	-56.06	0.0568237	-56.06	0	-56.06	0.117004	-56.06	0					-56.06	-0.0896611	-56.06	0	-56.06	-0.0368047	-56.06	0	-56.06	-0.0349736	-56.06	0	-56.06	0.0206904	-56.06	0	-56.06	0.212463	-56.06	0						-56.16
-55.96	0.0384521	-55.96	0	-55.96	0.144958	-55.96	0	-55.96	-0.104309	-55.96	0	-55.96	0.0537109	-55.96	0	-55.96	0.113892	-55.96	0					-55.96	-0.0998535	-55.96	0	-55.96	-0.0493164	-55.96	0	-55.96	-0.0404663	-55.96	0	-55.96	0.010498	-55.96	0	-55.96	0.218689	-55.96	0						-56.06
-55.86	0.0431519	-55.86	0	-55.86	0.13794	-55.86	0	-55.86	-0.0925901	-55.86	0	-55.86	0.0584106	-55.86	0	-55.86	0.113892	-55.86	0					-55.86	-0.102173	-55.86	0	-55.86	-0.0446169	-55.86	0	-55.86	-0.0474855	-55.86	0	-55.86	0.000366032	-55.86	0	-55.86	0.210876	-55.86	0						-55.96
-55.76	0.0423584	-55.76	0	-55.76	0.144958	-55.76	0	-55.76	-0.0855713	-55.76	0	-55.76	0.0654297	-55.76	0	-55.76	0.118591	-55.76	0					-55.76	-0.0951538	-55.76	0	-55.76	-0.0422974	-55.76	0	-55.76	-0.0287476	-55.76	0	-55.76	0.00268555	-55.76	0	-55.76	0.210876	-55.76	0						-55.86
-55.66	0.0454712	-55.66	0	-55.66	0.148071	-55.66	0	-55.66	-0.0707397	-55.66	0	-55.66	0.0685425	-55.66	0	-55.66	0.124023	-55.66	0					-55.66	-0.10376	-55.66	0	-55.66	-0.0696411	-55.66	0	-55.66	-0.0420532	-55.66	0	-55.66	-0.00512695	-55.66	0	-55.66	0.190552	-55.66	0						-55.76
-55.56	0.0501709	-55.56	0	-55.56	0.148071	-55.56	0	-55.56	-0.0629275	-55.56	0	-55.56	0.0732422	-55.56	0	-55.56	0.121704	-55.56	0					-55.56	-0.10376	-55.56	0	-55.56	-0.0649416	-55.56	0	-55.56	-0.0474855	-55.56	0	-55.56	-0.000427425	-55.56	0	-55.56	0.195251	-55.56	0						-55.66
-55.46	0.0314331	-55.46	0	-55.46	0.134033	-55.46	0	-55.46	-0.0652466	-55.46	0	-55.46	0.0615234	-55.46	0	-55.46	0.114685	-55.46	0					-55.46	-0.106079	-55.46	0	-55.46	-0.0516357	-55.46	0	-55.46	-0.0521851	-55.46	0	-55.46	0.00427246	-55.46	0	-55.46	0.199951	-55.46	0						-55.56
-55.36	0.0548706	-55.36	0	-55.36	0.154358	-55.36	0	-55.36	-0.0535276	-55.36	0	-55.36	0.0662231	-55.36	0	-55.36	0.121704	-55.36	0					-55.36	-0.0943606	-55.36	0	-55.36	-0.0610354	-55.36	0	-55.36	-0.0521853	-55.36	0	-55.36	0.00817844	-55.36	0	-55.36	0.20697	-55.36	0						-55.46
-55.26	0.0587769	-55.26	0	-55.26	0.151978	-55.26	0	-55.26	-0.0496216	-55.26	0	-55.26	0.0802612	-55.26	0	-55.26	0.121704	-55.26	0					-55.26	-0.0873413	-55.26	0	-55.26	-0.0610352	-55.26	0	-55.26	-0.0521851	-55.26	0	-55.26	0.003479	-55.26	0	-55.26	0.20697	-55.26	0						-55.36
-55.16	0.0571899	-55.16	0	-55.16	0.140259	-55.16	0	-55.16	-0.0559082	-55.16	0	-55.16	0.0685425	-55.16	0	-55.16	0.113892	-55.16	0					-55.16	-0.10376	-55.16	0	-55.16	-0.0688477	-55.16	0	-55.16	-0.0443726	-55.16	0	-55.16	-0.0012207	-55.16	0	-55.16	0.20697	-55.16	0						-55.26
-55.06	0.0501709	-55.06	0	-55.06	0.13324	-55.06	0	-55.06	-0.0582274	-55.06	0	-55.06	0.0615234	-55.06	0	-55.06	0.102173	-55.06	0					-55.06	-0.110779	-55.06	0	-55.06	-0.0688477	-55.06	0	-55.06	-0.0474854	-55.06	0	-55.06	-0.00823975	-55.06	0	-55.06	0.20697	-55.06	0						-55.16
-54.96	0.0501709	-54.96	0	-54.96	0.141052	-54.96	0	-54.96	-0.0566406	-54.96	0	-54.96	0.0631104	-54.96	0	-54.96	0.102173	-54.96	0					-54.96	-0.107666	-54.96	0	-54.96	-0.0657349	-54.96	0	-54.96	-0.0490723	-54.96	0	-54.96	-0.00823975	-54.96	0	-54.96	0.210083	-54.96	0						-55.06
-54.86	0.0532837	-54.86	0	-54.86	0.141052	-54.86	0	-54.86	-0.0512083	-54.86	0	-54.86	0.076355	-54.86	0	-54.86	0.105286	-54.86	0					-54.86	-0.0982668	-54.86	0	-54.86	-0.0610353	-54.86	0	-54.86	-0.0443727	-54.86	0	-54.86	-0.00823992	-54.86	0	-54.86	0.214783	-54.86	0						-54.96
-54.76	0.0650024	-54.76	0	-54.76	0.141052	-54.76	0	-54.76	-0.043396	-54.76	0	-54.76	0.0810547	-54.76	0	-54.76	0.109985	-54.76	0					-54.76	-0.0990601	-54.76	0	-54.76	-0.0563354	-54.76	0	-54.76	-0.0443726	-54.76	0	-54.76	-0.00354004	-54.76	0	-54.76	0.219482	-54.76	0						-54.86
-54.66	0.0509644	-54.66	0	-54.66	0.129333	-54.66	0	-54.66	-0.0457153	-54.66	0	-54.66	0.0693359	-54.66	0	-54.66	0.0998535	-54.66	0					-54.66	-0.0990601	-54.66	0	-54.66	-0.0493164	-54.66	0	-54.66	-0.0443726	-54.66	0	-54.66	0.003479	-54.66	0	-54.66	0.226501	-54.66	0						-54.76
-54.56	0.0548706	-54.56	0	-54.56	0.129334	-54.56	0	-54.56	-0.0386962	-54.56	0	-54.56	0.0693359	-54.56	0	-54.56	0.102173	-54.56	0					-54.56	-0.106872	-54.56	0	-54.56	-0.0571286	-54.56	0	-54.56	-0.0521848	-54.56	0	-54.56	-0.0043332	-54.56	0	-54.56	0.218689	-54.56	0						-54.66
-54.46	0.0610962	-54.46	0	-54.46	0.129333	-54.46	0	-54.46	-0.0355835	-54.46	0	-54.46	0.0724487	-54.46	0	-54.46	0.105286	-54.46	0					-54.46	-0.106873	-54.46	0	-54.46	-0.0540161	-54.46	0	-54.46	-0.0521851	-54.46	0	-54.46	-0.0043335	-54.46	0	-54.46	0.210876	-54.46	0						-54.56
-54.36	0.0657959	-54.36	0	-54.36	0.124634	-54.36	0	-54.36	-0.0308839	-54.36	0	-54.36	0.0771484	-54.36	0	-54.36	0.109985	-54.36	0					-54.36	-0.109985	-54.36	0	-54.36	-0.0610352	-54.36	0	-54.36	-0.0404663	-54.36	0	-54.36	-0.0043335	-54.36	0	-54.36	0.210876	-54.36	0						-54.46
-54.26	0.0626831	-54.26	0	-54.26	0.114502	-54.26	0	-54.26	-0.0339966	-54.26	0	-54.26	0.0857544	-54.26	0	-54.26	0.102173	-54.26	0					-54.26	-0.111572	-54.26	0	-54.26	-0.0579224	-54.26	0	-54.26	-0.0373535	-54.26	0	-54.26	-0.0012207	-54.26	0	-54.26	0.210876	-54.26	0						-54.36
-54.16	0.0650024	-54.16	0	-54.16	0.121521	-54.16	0	-54.16	-0.0222778	-54.16	0	-54.16	0.0927734	-54.16	0	-54.16	0.102173	-54.16	0					-54.16	-0.106873	-54.16	0	-54.16	-0.0563354	-54.16	0	-54.16	-0.0373535	-54.16	0	-54.16	-0.0012207	-54.16	0	-54.16	0.210876	-54.16	0						-54.26
-54.06	0.0595703	-54.06	0	-54.06	0.123108	-54.06	0	-54.06	-0.0105587	-54.06	0	-54.06	0.0857544	-54.06	0	-54.06	0.0951542	-54.06	0					-54.06	-0.10376	-54.06	0	-54.06	-0.0610352	-54.06	0	-54.06	-0.0443726	-54.06	0	-54.06	-0.00823975	-54.06	0	-54.06	0.210876	-54.06	0						-54.16
-53.96	0.0767212	-53.96	0	-53.96	0.131653	-53.96	0	-53.96	-0.00512695	-53.96	0	-53.96	0.0927734	-53.96	0	-53.96	0.102173	-53.96	0					-53.96	-0.106079	-53.96	0	-53.96	-0.0641479	-53.96	0	-53.96	-0.0396729	-53.96	0	-53.96	-0.00354004	-53.96	0	-53.96	0.215576	-53.96	0						-54.06
-53.86	0.0697021	-53.86	0	-53.86	0.149658	-53.86	0	-53.86	-0.00744611	-53.86	0	-53.86	0.0927734	-53.86	0	-53.86	0.102173	-53.86	0					-53.86	-0.110779	-53.86	0	-53.86	-0.0688475	-53.86	0	-53.86	-0.0443724	-53.86	0	-53.86	-0.00823957	-53.86	0	-53.86	0.206177	-53.86	0						-53.96
-53.76	0.0814209	-53.76	0	-53.76	0.149658	-53.76	0	-53.76	-0.00274658	-53.76	0	-53.76	0.0974731	-53.76	0	-53.76	0.102173	-53.76	0					-53.76	-0.0990601	-53.76	0	-53.76	-0.0540161	-53.76	0	-53.76	-0.029541	-53.76	0	-53.76	0.003479	-53.76	0	-53.76	0.213989	-53.76	0						-53.86
-53.66	0.0697021	-53.66	0	-53.66	0.140259	-53.66	0	-53.66	-0.00744629	-53.66	0	-53.66	0.0927734	-53.66	0	-53.66	0.0904541	-53.66	0					-53.66	-0.0990601	-53.66	0	-53.66	-0.0493164	-53.66	0	-53.66	-0.0248413	-53.66	0	-53.66	0.003479	-53.66	0	-53.66	0.218689	-53.66	0						-53.76
-53.56	0.0697021	-53.56	0	-53.56	0.13324	-53.56	0	-53.56	-0.00744617	-53.56	0	-53.56	0.104492	-53.56	0	-53.56	0.0904542	-53.56	0					-53.56	-0.0943605	-53.56	0	-53.56	-0.0446169	-53.56	0	-53.56	-0.0232546	-53.56	0	-53.56	0.00817853	-53.56	0	-53.56	0.218689	-53.56	0						-53.66
-53.46	0.0697021	-53.46	0	-53.46	0.136353	-53.46	0	-53.46	0.00738525	-53.46	0	-53.46	0.102905	-53.46	0	-53.46	0.0935669	-53.46	0					-53.46	-0.0990601	-53.46	0	-53.46	-0.0540161	-53.46	0	-53.46	-0.0326538	-53.46	0	-53.46	0.003479	-53.46	0	-53.46	0.20697	-53.46	0						-53.56
-53.36	0.0650024	-53.36	0	-53.36	0.137939	-53.36	0	-53.36	0.0120848	-53.36	0	-53.36	0.100586	-53.36	0	-53.36	0.0951537	-53.36	0					-53.36	-0.0990601	-53.36	0	-53.36	-0.0610352	-53.36	0	-53.36	-0.0326538	-53.36	0	-53.36	-0.0012207	-53.36	0	-53.36	0.20697	-53.36	0						-53.46
-53.26	0.0548706	-53.26	0	-53.26	0.130127	-53.26	0	-53.26	0.00897217	-53.26	0	-53.26	0.0974731	-53.26	0	-53.26	0.0873413	-53.26	0					-53.26	-0.10376	-53.26	0	-53.26	-0.0610352	-53.26	0	-53.26	-0.0248413	-53.26	0	-53.26	-0.00823975	-53.26	0	-53.26	0.195251	-53.26	0						-53.36
-53.16	0.0618896	-53.16	0	-53.16	0.137146	-53.16	0	-53.16	0.0128784	-53.16	0	-53.16	0.104492	-53.16	0	-53.16	0.0896606	-53.16	0					-53.16	-0.113892	-53.16	0	-53.16	-0.0641479	-53.16	0	-53.16	-0.0326538	-53.16	0	-53.16	-0.0113525	-53.16	0	-53.16	0.192139	-53.16	0						-53.26
-53.06	0.0618896	-53.06	0	-53.06	0.132446	-53.06	0	-53.06	0.0191041	-53.06	0	-53.06	0.101379	-53.06	0	-53.06	0.0826417	-53.06	0					-53.06	-0.115478	-53.06	0	-53.06	-0.0657348	-53.06	0	-53.06	-0.0443725	-53.06	0	-53.06	-0.00433344	-53.06	0	-53.06	0.190552	-53.06	0						-53.16
-52.96	0.0650024	-52.96	0	-52.96	0.136353	-52.96	0	-52.96	0.0269165	-52.96	0	-52.96	0.107605	-52.96	0	-52.96	0.0810547	-52.96	0					-52.96	-0.121704	-52.96	0	-52.96	-0.0563354	-52.96	0	-52.96	-0.0326538	-52.96	0	-52.96	-0.0160522	-52.96	0	-52.96	0.203857	-52.96	0						-53.06
-52.86	0.0712891	-52.86	0	-52.86	0.145752	-52.86	0	-52.86	0.0363159	-52.86	0	-52.86	0.112305	-52.86	0	-52.86	0.0951537	-52.86	0					-52.86	-0.118591	-52.86	0	-52.86	-0.0610352	-52.86	0	-52.86	-0.0373535	-52.86	0	-52.86	-0.020752	-52.86	0	-52.86	0.199158	-52.86	0						-52.96
-52.76	0.0728149	-52.76	0	-52.76	0.139465	-52.76	0	-52.76	0.034729	-52.76	0	-52.76	0.103699	-52.76	0	-52.76	0.0904541	-52.76	0					-52.76	-0.12561	-52.76	0	-52.76	-0.0680542	-52.76	0	-52.76	-0.0513916	-52.76	0	-52.76	-0.03479	-52.76	0	-52.76	0.192139	-52.76	0						-52.86
-52.66	0.0728149	-52.66	0	-52.66	0.134033	-52.66	0	-52.66	0.0394287	-52.66	0	-52.66	0.108398	-52.66	0	-52.66	0.0904541	-52.66	0					-52.66	-0.10376	-52.66	0	-52.66	-0.0462036	-52.66	0	-52.66	-0.0209351	-52.66	0	-52.66	-0.0129395	-52.66	0	-52.66	0.217102	-52.66	0						-52.76
-52.56	0.0657959	-52.56	0	-52.56	0.134034	-52.56	0	-52.56	0.0410162	-52.56	0	-52.56	0.124817	-52.56	0	-52.56	0.0951544	-52.56	0					-52.56	-0.106079	-52.56	0	-52.56	-0.0485229	-52.56	0	-52.56	-0.027954	-52.56	0	-52.56	-0.0199584	-52.56	0	-52.56	0.219483	-52.56	0						-52.66
-52.46	0.0736084	-52.46	0	-52.46	0.148865	-52.46	0	-52.46	0.0464478	-52.46	0	-52.46	0.136536	-52.46	0	-52.46	0.105286	-52.46	0					-52.46	-0.0990601	-52.46	0	-52.46	-0.0415039	-52.46	0	-52.46	-0.0256348	-52.46	0	-52.46	-0.0199585	-52.46	0	-52.46	0.223389	-52.46	0						-52.56
-52.36	0.0775146	-52.36	0	-52.36	0.16449	-52.36	0	-52.36	0.0402222	-52.36	0	-52.36	0.131042	-52.36	0	-52.36	0.0990601	-52.36	0					-52.36	-0.0889283	-52.36	0	-52.36	-0.0462037	-52.36	0	-52.36	-0.0295411	-52.36	0	-52.36	-0.0168458	-52.36	0	-52.36	0.221802	-52.36	0						-52.46
-52.26	0.0775146	-52.26	0	-52.26	0.16449	-52.26	0	-52.26	0.0355225	-52.26	0	-52.26	0.124023	-52.26	0	-52.26	0.0896606	-52.26	0					-52.26	-0.0943604	-52.26	0	-52.26	-0.0610352	-52.26	0	-52.26	-0.0310669	-52.26	0	-52.26	-0.0230713	-52.26	0	-52.26	0.21167	-52.26	0						-52.36
-52.16	0.0892334	-52.16	0	-52.16	0.15979	-52.16	0	-52.16	0.0355225	-52.16	0	-52.16	0.124023	-52.16	0	-52.16	0.0748291	-52.16	0					-52.16	-0.0959473	-52.16	0	-52.16	-0.0696411	-52.16	0	-52.16	-0.0389404	-52.16	0	-52.16	-0.0394897	-52.16	0	-52.16	0.210083	-52.16	0						-52.26
-52.06	0.0908203	-52.06	0	-52.06	0.157471	-52.06	0	-52.06	0.040222	-52.06	0	-52.06	0.124023	-52.06	0	-52.06	0.0678099	-52.06	0					-52.06	-0.0865482	-52.06	0	-52.06	-0.0602421	-52.06	0	-52.06	-0.0466923	-52.06	0	-52.06	-0.0347904	-52.06	0	-52.06	0.219482	-52.06	0						-52.16
-51.96	0.0814209	-51.96	0	-51.96	0.149658	-51.96	0	-51.96	0.0355225	-51.96	0	-51.96	0.116211	-51.96	0	-51.96	0.0717163	-51.96	0					-51.96	-0.0904541	-51.96	0	-51.96	-0.0657349	-51.96	0	-51.96	-0.0568848	-51.96	0	-51.96	-0.0355835	-51.96	0	-51.96	0.218689	-51.96	0						-52.06
-51.86	0.0814209	-51.86	0	-51.86	0.144959	-51.86	0	-51.86	0.0472413	-51.86	0	-51.86	0.101379	-51.86	0	-51.86	0.0670167	-51.86	0					-51.86	-0.092041	-51.86	0	-51.86	-0.0727539	-51.86	0	-51.86	-0.0748291	-51.86	0	-51.86	-0.0402832	-51.86	0	-51.86	0.218689	-51.86	0						-51.96
-51.76	0.0845337	-51.76	0	-51.76	0.155884	-51.76	0	-51.76	0.050354	-51.76	0	-51.76	0.107605	-51.76	0	-51.76	0.0701294	-51.76	0					-51.76	-0.0873413	-51.76	0	-51.76	-0.0758667	-51.76	0	-51.76	-0.0717163	-51.76	0	-51.76	-0.0426025	-51.76	0	-51.76	0.213989	-51.76	0						-51.86
-51.66	0.0892334	-51.66	0	-51.66	0.148071	-51.66	0	-51.66	0.050354	-51.66	0	-51.66	0.107605	-51.66	0	-51.66	0.0584106	-51.66	0					-51.66	-0.0873413	-51.66	0	-51.66	-0.0805664	-51.66	0	-51.66	-0.0717163	-51.66	0	-51.66	-0.0402832	-51.66	0	-51.66	0.203857	-51.66	0						-51.76
-51.56	0.0728149	-51.56	0	-51.56	0.114502	-51.56	0	-51.56	0.0316164	-51.56	0	-51.56	0.0888672	-51.56	0	-51.56	0.039673	-51.56	0					-51.56	-0.0842286	-51.56	0	-51.56	-0.0774537	-51.56	0	-51.56	-0.0686036	-51.56	0	-51.56	-0.0324708	-51.56	0	-51.56	0.20227	-51.56	0						-51.66
-51.46	0.0704956	-51.46	0	-51.46	0.114502	-51.46	0	-51.46	0.0332031	-51.46	0	-51.46	0.0935669	-51.46	0	-51.46	0.0443726	-51.46	0					-51.46	-0.0912476	-51.46	0	-51.46	-0.0891724	-51.46	0	-51.46	-0.0756226	-51.46	0	-51.46	-0.0394897	-51.46	0	-51.46	0.182739	-51.46	0						-51.56
-51.36	0.0822144	-51.36	0	-51.36	0.121521	-51.36	0	-51.36	0.043335	-51.36	0	-51.36	0.100586	-51.36	0	-51.36	0.0631104	-51.36	0					-51.36	-0.0779425	-51.36	0	-51.36	-0.0797736	-51.36	0	-51.36	-0.0639044	-51.36	0	-51.36	-0.0261847	-51.36	0	-51.36	0.180419	-51.36	0						-51.46
-51.26	0.0728149	-51.26	0	-51.26	0.12854	-51.26	0	-51.26	0.043335	-51.26	0	-51.26	0.100586	-51.26	0	-51.26	0.0631104	-51.26	0					-51.26	-0.092041	-51.26	0	-51.26	-0.0875854	-51.26	0	-51.26	-0.0756226	-51.26	0	-51.26	-0.0355835	-51.26	0	-51.26	0.187439	-51.26	0						-51.36
-51.16	0.0728149	-51.16	0	-51.16	0.116821	-51.16	0	-51.16	0.0386353	-51.16	0	-51.16	0.107605	-51.16	0	-51.16	0.0662231	-51.16	0					-51.16	-0.0873413	-51.16	0	-51.16	-0.0805664	-51.16	0	-51.16	-0.0521851	-51.16	0	-51.16	-0.0285645	-51.16	0	-51.16	0.199158	-51.16	0						-51.26
-51.06	0.0822144	-51.06	0	-51.06	0.126221	-51.06	0	-51.06	0.0433352	-51.06	0	-51.06	0.117004	-51.06	0	-51.06	0.0631106	-51.06	0					-51.06	-0.0873413	-51.06	0	-51.06	-0.0805664	-51.06	0	-51.06	-0.0521851	-51.06	0	-51.06	-0.0355835	-51.06	0	-51.06	0.194458	-51.06	0						-51.16
-50.96	0.0892334	-50.96	0	-50.96	0.12854	-50.96	0	-50.96	0.043335	-50.96	0	-50.96	0.124023	-50.96	0	-50.96	0.0631104	-50.96	0					-50.96	-0.0748291	-50.96	0	-50.96	-0.0641479	-50.96	0	-50.96	-0.0474854	-50.96	0	-50.96	-0.0308838	-50.96	0	-50.96	0.18042	-50.96	0						-51.06
-50.86	0.0861206	-50.86	0	-50.86	0.121521	-50.86	0	-50.86	0.0402222	-50.86	0	-50.86	0.124023	-50.86	0	-50.86	0.0678101	-50.86	0					-50.86	-0.0678103	-50.86	0	-50.86	-0.0688479	-50.86	0	-50.86	-0.0404666	-50.86	0	-50.86	-0.023865	-50.86	0	-50.86	0.196045	-50.86	0						-50.96
-50.76	0.0767212	-50.76	0	-50.76	0.121521	-50.76	0	-50.76	0.0355225	-50.76	0	-50.76	0.109192	-50.76	0	-50.76	0.0552979	-50.76	0					-50.76	-0.0803223	-50.76	0	-50.76	-0.0688477	-50.76	0	-50.76	-0.0404663	-50.76	0	-50.76	-0.0355835	-50.76	0	-50.76	0.191345	-50.76	0						-50.86
-50.66	0.0814209	-50.66	0	-50.66	0.118408	-50.66	0	-50.66	0.0308228	-50.66	0	-50.66	0.104492	-50.66	0	-50.66	0.0505981	-50.66	0					-50.66	-0.0959473	-50.66	0	-50.66	-0.0774536	-50.66	0	-50.66	-0.0490723	-50.66	0	-50.66	-0.0324707	-50.66	0	-50.66	0.182739	-50.66	0						-50.76
-50.56	0.0970459	-50.56	0	-50.56	0.12854	-50.56	0	-50.56	0.0269162	-50.56	0	-50.56	0.102905	-50.56	0	-50.56	0.0545041	-50.56	0					-50.56	-0.0826422	-50.56	0	-50.56	-0.0540167	-50.56	0	-50.56	-0.0326544	-50.56	0	-50.56	-0.0160529	-50.56	0	-50.56	0.20227	-50.56	0						-50.66
-50.46	0.0923462	-50.46	0	-50.46	0.121521	-50.46	0	-50.46	0.0394287	-50.46	0	-50.46	0.0888672	-50.46	0	-50.46	0.0474854	-50.46	0					-50.46	-0.0904541	-50.46	0	-50.46	-0.0641479	-50.46	0	-50.46	-0.0279541	-50.46	0	-50.46	-0.019165	-50.46	0	-50.46	0.192139	-50.46	0						-50.56
-50.36	0.0900269	-50.36	0	-50.36	0.126221	-50.36	0	-50.36	0.0558474	-50.36	0	-50.36	0.105286	-50.36	0	-50.36	0.0521853	-50.36	0					-50.36	-0.100646	-50.36	0	-50.36	-0.0774531	-50.36	0	-50.36	-0.0412593	-50.36	0	-50.36	-0.0246577	-50.36	0	-50.36	0.175721	-50.36	0						-50.46
-50.26	0.0923462	-50.26	0	-50.26	0.13324	-50.26	0	-50.26	0.0597534	-50.26	0	-50.26	0.112305	-50.26	0	-50.26	0.0709229	-50.26	0					-50.26	-0.0990601	-50.26	0	-50.26	-0.0836792	-50.26	0	-50.26	-0.0357666	-50.26	0	-50.26	-0.027771	-50.26	0	-50.26	0.167908	-50.26	0						-50.36
-50.16	0.0892334	-50.16	0	-50.16	0.13324	-50.16	0	-50.16	0.0550537	-50.16	0	-50.16	0.104492	-50.16	0	-50.16	0.0709229	-50.16	0					-50.16	-0.0943604	-50.16	0	-50.16	-0.0836792	-50.16	0	-50.16	-0.0357666	-50.16	0	-50.16	-0.0183716	-50.16	0	-50.16	0.179626	-50.16	0						-50.26
-50.06	0.0908203	-50.06	0	-50.06	0.130127	-50.06	0	-50.06	0.0597537	-50.06	0	-50.06	0.109192	-50.06	0	-50.06	0.0756228	-50.06	0					-50.06	-0.102173	-50.06	0	-50.06	-0.0813597	-50.06	0	-50.06	-0.0326536	-50.06	0	-50.06	-0.00903302	-50.06	0	-50.06	0.167908	-50.06	0						-50.16
-49.96	0.0931396	-49.96	0	-49.96	0.144958	-49.96	0	-49.96	0.0620728	-49.96	0	-49.96	0.116211	-49.96	0	-49.96	0.0795288	-49.96	0					-49.96	-0.0951538	-49.96	0	-49.96	-0.0883789	-49.96	0	-49.96	-0.0373535	-49.96	0	-49.96	-0.027771	-49.96	0	-49.96	0.167908	-49.96	0						-50.06
-49.86	0.100952	-49.86	0	-49.86	0.144958	-49.86	0	-49.86	0.0667725	-49.86	0	-49.86	0.111511	-49.86	0	-49.86	0.0748291	-49.86	0					-49.86	-0.0967405	-49.86	0	-49.86	-0.0961912	-49.86	0	-49.86	-0.0490721	-49.86	0	-49.86	-0.0238646	-49.86	0	-49.86	0.160095	-49.86	0						-49.96
-49.76	0.107971	-49.76	0	-49.76	0.151978	-49.76	0	-49.76	0.0667725	-49.76	0	-49.76	0.101379	-49.76	0	-49.76	0.0748291	-49.76	0					-49.76	-0.0873413	-49.76	0	-49.76	-0.0930786	-49.76	0	-49.76	-0.0474854	-49.76	0	-49.76	-0.0285645	-49.76	0	-49.76	0.155396	-49.76	0						-49.86
-49.66	0.104065	-49.66	0	-49.66	0.163697	-49.66	0	-49.66	0.0729985	-49.66	0	-49.66	0.0997925	-49.66	0	-49.66	0.0849614	-49.66	0					-49.66	-0.0873413	-49.66	0	-49.66	-0.100098	-49.66	0	-49.66	-0.0404663	-49.66	0	-49.66	-0.0355835	-49.66	0	-49.66	0.148376	-49.66	0						-49.76
-49.56	0.121277	-49.56	0	-49.56	0.196533	-49.56	0	-49.56	0.0870972	-49.56	0	-49.56	0.112305	-49.56	0	-49.56	0.0904541	-49.56	0					-49.56	-0.0779419	-49.56	0	-49.56	-0.0875854	-49.56	0	-49.56	-0.0326538	-49.56	0	-49.56	-0.027771	-49.56	0	-49.56	0.160889	-49.56	0						-49.66
-49.46	0.108765	-49.46	0	-49.46	0.179321	-49.46	0	-49.46	0.074585	-49.46	0	-49.46	0.0927734	-49.46	0	-49.46	0.0709229	-49.46	0					-49.46	-0.0834351	-49.46	0	-49.46	-0.0930786	-49.46	0	-49.46	-0.045166	-49.46	0	-49.46	-0.0355835	-49.46	0	-49.46	0.164795	-49.46	0						-49.56
-49.36	0.123596	-49.36	0	-49.36	0.180115	-49.36	0	-49.36	0.0698853	-49.36	0	-49.36	0.112305	-49.36	0	-49.36	0.0709229	-49.36	0					-49.36	-0.0834351	-49.36	0	-49.36	-0.0914917	-49.36	0	-49.36	-0.0427856	-49.36	0	-49.36	-0.0386963	-49.36	0	-49.36	0.167114	-49.36	0						-49.46
-49.26	0.129883	-49.26	0	-49.26	0.181702	-49.26	0	-49.26	0.0675662	-49.26	0	-49.26	0.112305	-49.26	0	-49.26	0.07251	-49.26	0					-49.26	-0.0881348	-49.26	0	-49.26	-0.0930786	-49.26	0	-49.26	-0.0287476	-49.26	0	-49.26	-0.043396	-49.26	0	-49.26	0.160095	-49.26	0						-49.36
-49.16	0.132202	-49.16	0	-49.16	0.184021	-49.16	0	-49.16	0.0714725	-49.16	0	-49.16	0.124023	-49.16	0	-49.16	0.0748294	-49.16	0					-49.16	-0.0920411	-49.16	0	-49.16	-0.104797	-49.16	0	-49.16	-0.0256349	-49.16	0	-49.16	-0.044983	-49.16	0	-49.16	0.163208	-49.16	0						-49.26
-49.06	0.135315	-49.06	0	-49.06	0.198853	-49.06	0	-49.06	0.074585	-49.06	0	-49.06	0.136536	-49.06	0	-49.06	0.0896606	-49.06	0					-49.06	-0.0795288	-49.06	0	-49.06	-0.0797729	-49.06	0	-49.06	-0.0209351	-49.06	0	-49.06	-0.0426025	-49.06	0	-49.06	0.148376	-49.06	0						-49.16
-48.96	0.123596	-48.96	0	-48.96	0.198853	-48.96	0	-48.96	0.081604	-48.96	0	-48.96	0.150574	-48.96	0	-48.96	0.0896606	-48.96	0					-48.96	-0.0795288	-48.96	0	-48.96	-0.0688477	-48.96	0	-48.96	-0.0178223	-48.96	0	-48.96	-0.0402832	-48.96	0	-48.96	0.141357	-48.96	0						-49.06
-48.86	0.116577	-48.86	0	-48.86	0.192627	-48.86	0	-48.86	0.0706787	-48.86	0	-48.86	0.139648	-48.86	0	-48.86	0.0787354	-48.86	0					-48.86	-0.0904541	-48.86	0	-48.86	-0.0883789	-48.86	0	-48.86	-0.0115356	-48.86	0	-48.86	-0.0379028	-48.86	0	-48.86	0.140564	-48.86	0						-48.96
-48.76	0.113464	-48.76	0	-48.76	0.203552	-48.76	0	-48.76	0.0745847	-48.76	0	-48.76	0.136536	-48.76	0	-48.76	0.0951535	-48.76	0					-48.76	-0.0990594	-48.76	0	-48.76	-0.0875848	-48.76	0	-48.76	0.0181281	-48.76	0	-48.76	-0.0308832	-48.76	0	-48.76	0.141358	-48.76	0						-48.86
-48.66	0.125183	-48.66	0	-48.66	0.208252	-48.66	0	-48.66	0.0745849	-48.66	0	-48.66	0.148254	-48.66	0	-48.66	0.113892	-48.66	0					-48.66	-0.0873413	-48.66	0	-48.66	-0.0688477	-48.66	0	-48.66	0.0415649	-48.66	0	-48.66	-0.0090332	-48.66	0	-48.66	0.160095	-48.66	0						-48.76
-48.56	0.115784	-48.56	0	-48.56	0.206665	-48.56	0	-48.56	0.0628662	-48.56	0	-48.56	0.137268	-48.56	0	-48.56	0.102173	-48.56	0					-48.56	-0.076416	-48.56	0	-48.56	-0.0579224	-48.56	0	-48.56	0.039978	-48.56	0	-48.56	-0.0012207	-48.56	0	-48.56	0.158508	-48.56	0						-48.66
-48.46	0.11969	-48.46	0	-48.46	0.215271	-48.46	0	-48.46	0.0706787	-48.46	0	-48.46	0.152161	-48.46	0	-48.46	0.113098	-48.46	0					-48.46	-0.0584106	-48.46	0	-48.46	-0.0250854	-48.46	0	-48.46	0.0392456	-48.46	0	-48.46	0.0128784	-48.46	0	-48.46	0.157776	-48.46	0						-48.56
-48.36	0.100159	-48.36	0	-48.36	0.207458	-48.36	0	-48.36	0.0542603	-48.36	0	-48.36	0.155273	-48.36	0	-48.36	0.102966	-48.36	0					-48.36	-0.0686035	-48.36	0	-48.36	-0.0180664	-48.36	0	-48.36	0.0368652	-48.36	0	-48.36	0.019104	-48.36	0	-48.36	0.155396	-48.36	0						-48.46
-48.26	0.0158081	-48.26	0	-48.26	0.14575	-48.26	0	-48.26	-0.00586092	-48.26	0	-48.26	0.0974731	-48.26	0	-48.26	0.0357651	-48.26	0					-48.26	-0.0904534	-48.26	0	-48.26	-0.013366	-48.26	0	-48.26	0.0189216	-48.26	0	-48.26	0.0151985	-48.26	0	-48.26	0.140565	-48.26	0						-48.36
-48.16	-0.0357666	-48.16	0	-48.16	0.119933	-48.16	0	-48.16	-0.0363779	-48.16	0	-48.16	0.0693359	-48.16	0	-48.16	-0.00409034	-48.16	0					-48.16	-0.107665	-48.16	0	-48.16	-0.00323394	-48.16	0	-48.16	-0.00219634	-48.16	0	-48.16	0.0222177	-48.16	0	-48.16	0.128846	-48.16	0						-48.26
-48.06	-0.0302734	-48.06	0	-48.06	0.103577	-48.06	0	-48.06	-0.0371094	-48.06	0	-48.06	0.0701294	-48.06	0	-48.06	-0.00561523	-48.06	0					-48.06	-0.118591	-48.06	0	-48.06	0.00146484	-48.06	0	-48.06	-0.00921631	-48.06	0	-48.06	0.0198975	-48.06	0	-48.06	0.14447	-48.06	0						-48.16
-47.96	-0.0568848	-47.96	0	-47.96	0.105103	-47.96	0	-47.96	-0.0473022	-47.96	0	-47.96	0.036499	-47.96	0	-47.96	-0.00720215	-47.96	0					-47.96	-0.126404	-47.96	0	-47.96	-0.0180664	-47.96	0	-47.96	-0.029541	-47.96	0	-47.96	0.0339355	-47.96	0	-47.96	0.156189	-47.96	0						-48.06
-47.86	-0.0341797	-47.86	0	-47.86	0.106689	-47.86	0	-47.86	-0.0292969	-47.86	0	-47.86	0.0435791	-47.86	0	-47.86	0.0318604	-47.86	0					-47.86	-0.13501	-47.86	0	-47.86	-0.0501099	-47.86	0	-47.86	-0.0482788	-47.86	0	-47.86	-0.00201416	-47.86	0	-47.86	0.168701	-47.86	0						-47.96
-47.76	-0.104492	-47.76	0	-47.76	0.0105636	-47.76	0	-47.76	-0.109004	-47.76	0	-47.76	0.0576172	-47.76	0	-47.76	0.0404708	-47.76	0					-47.76	-0.0670165	-47.76	0	-47.76	-0.0368041	-47.76	0	-47.76	-0.135742	-47.76	0	-47.76	-0.106689	-47.76	0	-47.76	0.271057	-47.76	0						-47.86
-47.66	-0.139648	-47.66	0	-47.66	-0.0386248	-47.66	0	-47.66	-0.0972795	-47.66	0	-47.66	0.120117	-47.66	0	-47.66	0.109263	-47.66	0					-47.66	-0.0451096	-47.66	0	-47.66	-0.0625657	-47.66	0	-47.66	-0.124028	-47.66	0	-47.66	-0.167607	-47.66	0	-47.66	0.274165	-47.66	0						-47.76
-47.56	0.0470581	-47.56	0	-47.56	0.0683594	-47.56	0	-47.56	0.204285	-47.56	0	-47.56	0.242004	-47.56	0	-47.56	0.208435	-47.56	0					-47.56	0.0134277	-47.56	0	-47.56	0.0373535	-47.56	0	-47.56	0.122009	-47.56	0	-47.56	-0.160583	-47.56	0	-47.56	0.185059	-47.56	0						-47.66
-47.46	-0.0505981	-47.46	0	-47.46	-0.0144043	-47.46	0	-47.46	0.0511475	-47.46	0	-47.46	0.228699	-47.46	0	-47.46	0.120117	-47.46	0					-47.46	0.225952	-47.46	0	-47.46	0.368652	-47.46	0	-47.46	0.192383	-47.46	0	-47.46	-0.0332031	-47.46	0	-47.46	0.373413	-47.46	0						-47.56
-47.36	-0.164673	-47.36	0	-47.36	-0.0198975	-47.36	0	-47.36	-0.142639	-47.36	0	-47.36	0.0396118	-47.36	0	-47.36	0.0513916	-47.36	0					-47.36	0.21582	-47.36	0	-47.36	0.233521	-47.36	0	-47.36	0.107971	-47.36	0	-47.36	0.113647	-47.36	0	-47.36	0.467957	-47.36	0						-47.46
-47.26	-0.0842285	-47.26	0	-47.26	0.260562	-47.26	0	-47.26	0.0378451	-47.26	0	-47.26	-0.0658569	-47.26	0	-47.26	0.12714	-47.26	0					-47.26	0.0712253	-47.26	0	-47.26	0.0280124	-47.26	0	-47.26	0.119687	-47.26	0	-47.26	0.135495	-47.26	0	-47.26	0.338193	-47.26	0						-47.36
-47.16	0.0657959	-47.16	0	-47.16	0.44183	-47.16	0	-47.16	0.198788	-47.16	0	-47.16	0.0646362	-47.16	0	-47.16	0.144345	-47.16	0					-47.16	-0.040465	-47.16	0	-47.16	-0.0227648	-47.16	0	-47.16	0.123598	-47.16	0	-47.16	0.144899	-47.16	0	-47.16	0.289003	-47.16	0						-47.26
-47.06	0.137634	-47.06	0	-47.06	0.444946	-47.06	0	-47.06	0.223816	-47.06	0	-47.06	0.0701294	-47.06	0	-47.06	0.145935	-47.06	0					-47.06	-0.104553	-47.06	0	-47.06	-0.0446777	-47.06	0	-47.06	0.0962524	-47.06	0	-47.06	0.146423	-47.06	0	-47.06	0.261658	-47.06	0						-47.16
-46.96	0.164185	-46.96	0	-46.96	0.344177	-46.96	0	-46.96	0.167542	-46.96	0	-46.96	0.0333862	-46.96	0	-46.96	0.129517	-46.96	0					-46.96	-0.121704	-46.96	0	-46.96	-0.0735474	-46.96	0	-46.96	0.0689087	-46.96	0	-46.96	0.0823975	-46.96	0	-46.96	0.223389	-46.96	0						-47.06
-46.86	0.15094	-46.86	0	-46.86	0.201172	-46.86	0	-46.86	0.0651855	-46.86	0	-46.86	-0.0478516	-46.86	0	-46.86	0.0341797	-46.86	0					-46.86	-0.0459595	-46.86	0	-46.86	-0.0719604	-46.86	0	-46.86	0.0501709	-46.86	0	-46.86	0.0464478	-46.86	0	-46.86	0.210876	-46.86	0						-46.96
-46.76	0.111877	-46.76	0	-46.76	0.0855655	-46.76	0	-46.76	-0.0199643	-46.76	0	-46.76	-0.127563	-46.76	0	-46.76	-0.0306455	-46.76	0					-46.76	0.0681174	-46.76	0	-46.76	-0.0219705	-46.76	0	-46.76	0.0516989	-46.76	0	-46.76	0.0417502	-46.76	0	-46.76	0.209292	-46.76	0						-46.86
-46.66	0.0376587	-46.66	0	-46.66	-0.00427628	-46.66	0	-46.66	-0.105106	-46.66	0	-46.66	-0.197083	-46.66	0	-46.66	-0.0830116	-46.66	0					-46.66	0.144656	-46.66	0	-46.66	-0.00243846	-46.66	0	-46.66	0.0259429	-46.66	0	-46.66	0.0378447	-46.66	0	-46.66	0.206973	-46.66	0						-46.76
-46.56	-0.0592041	-46.56	0	-46.56	-0.0339355	-46.56	0	-46.56	-0.136353	-46.56	0	-46.56	-0.207214	-46.56	0	-46.56	-0.0993652	-46.56	0					-46.56	0.18219	-46.56	0	-46.56	-0.0180664	-46.56	0	-46.56	0.0103149	-46.56	0	-46.56	0.0425415	-46.56	0	-46.56	0.17572	-46.56	0						-46.66
-46.46	-0.0717163	-46.46	0	-46.46	0.0113525	-46.46	0	-46.46	-0.0691528	-46.46	0	-46.46	-0.118164	-46.46	0	-46.46	-0.0431519	-46.46	0					-46.46	0.14624	-46.46	0	-46.46	-0.0735474	-46.46	0	-46.46	-0.0100098	-46.46	0	-46.46	0.0308228	-46.46	0	-46.46	0.116333	-46.46	0						-46.56
-46.36	-0.0224609	-46.36	0	-46.36	0.0457764	-46.36	0	-46.36	-0.0269775	-46.36	0	-46.36	-0.0423584	-46.36	0	-46.36	0.022522	-46.36	0					-46.36	0.0845337	-46.36	0	-46.36	-0.0836792	-46.36	0	-46.36	-0.0240479	-46.36	0	-46.36	0.0198975	-46.36	0	-46.36	0.0866699	-46.36	0						-46.46
-46.26	-0.00140381	-46.26	0	-46.26	0.0543215	-46.26	0	-46.26	-0.0152586	-46.26	0	-46.26	0.00372314	-46.26	0	-46.26	0.0537111	-46.26	0					-46.26	0.0806291	-46.26	0	-46.26	-0.0805647	-46.26	0	-46.26	-0.0490706	-46.26	0	-46.26	0.0104997	-46.26	0	-46.26	0.0772722	-46.26	0						-46.36
-46.16	-0.000610352	-46.16	0	-46.16	0.0512094	-46.16	0	-46.16	-0.0105582	-46.16	0	-46.16	0.0419922	-46.16	0	-46.16	0.0639047	-46.16	0					-46.16	0.0806278	-46.16	0	-46.16	-0.0758663	-46.16	0	-46.16	-0.0513912	-46.16	0	-46.16	-0.0113522	-46.16	0	-46.16	0.106202	-46.16	0						-46.26
-46.06	0.00720215	-46.06	0	-46.06	0.0785522	-46.06	0	-46.06	-0.00744629	-46.06	0	-46.06	0.0693359	-46.06	0	-46.06	0.0834351	-46.06	0					-46.06	0.0767212	-46.06	0	-46.06	-0.0665283	-46.06	0	-46.06	-0.0326538	-46.06	0	-46.06	0.003479	-46.06	0	-46.06	0.14447	-46.06	0						-46.16
-45.96	0.0259399	-45.96	0	-45.96	0.121521	-45.96	0	-45.96	0.0159912	-45.96	0	-45.96	0.0896606	-45.96	0	-45.96	0.128723	-45.96	0					-45.96	0.0290527	-45.96	0	-45.96	-0.0922852	-45.96	0	-45.96	-0.0490723	-45.96	0	-45.96	0.0112915	-45.96	0	-45.96	0.14447	-45.96	0						-46.06
-45.86	0.0236206	-45.86	0	-45.86	0.13324	-45.86	0	-45.86	0.0238037	-45.86	0	-45.86	0.0880737	-45.86	0	-45.86	0.133423	-45.86	0					-45.86	0.0103149	-45.86	0	-45.86	-0.0750732	-45.86	0	-45.86	-0.0592041	-45.86	0	-45.86	0.0355225	-45.86	0	-45.86	0.141357	-45.86	0						-45.96
-45.76	0.0306396	-45.76	0	-45.76	0.14264	-45.76	0	-45.76	0.0402226	-45.76	0	-45.76	0.117004	-45.76	0	-45.76	0.138123	-45.76	0					-45.76	0.0220336	-45.76	0	-45.76	-0.0618287	-45.76	0	-45.76	-0.0490724	-45.76	0	-45.76	0.0495605	-45.76	0	-45.76	0.135864	-45.76	0						-45.86
-45.66	0.0337524	-45.66	0	-45.66	0.155091	-45.66	0	-45.66	0.0503544	-45.66	0	-45.66	0.124023	-45.66	0	-45.66	0.148255	-45.66	0					-45.66	0.0298463	-45.66	0	-45.66	-0.0563354	-45.66	0	-45.66	-0.0545043	-45.66	0	-45.66	0.0472413	-45.66	0	-45.66	0.126526	-45.66	0						-45.76
-45.56	0.0478516	-45.56	0	-45.56	0.157471	-45.56	0	-45.56	0.0597534	-45.56	0	-45.56	0.124023	-45.56	0	-45.56	0.145935	-45.56	0					-45.56	0.0376587	-45.56	0	-45.56	-0.0430908	-45.56	0	-45.56	-0.0373535	-45.56	0	-45.56	0.0526733	-45.56	0	-45.56	0.143677	-45.56	0						-45.66
-45.46	0.0501709	-45.46	0	-45.46	0.152771	-45.46	0	-45.46	0.0386353	-45.46	0	-45.46	0.117004	-45.46	0	-45.46	0.141235	-45.46	0					-45.46	0.0493774	-45.46	0	-45.46	-0.0336914	-45.46	0	-45.46	-0.0326538	-45.46	0	-45.46	0.0550537	-45.46	0	-45.46	0.139771	-45.46	0						-45.56
-45.36	0.0454712	-45.36	0	-45.36	0.157471	-45.36	0	-45.36	0.0238037	-45.36	0	-45.36	0.119324	-45.36	0	-45.36	0.138123	-45.36	0					-45.36	0.0493774	-45.36	0	-45.36	-0.0336914	-45.36	0	-45.36	-0.0326538	-45.36	0	-45.36	0.057373	-45.36	0	-45.36	0.156189	-45.36	0						-45.46
-45.26	0.0384521	-45.26	0	-45.26	0.152771	-45.26	0	-45.26	0.0285032	-45.26	0	-45.26	0.124023	-45.26	0	-45.26	0.133423	-45.26	0					-45.26	0.0493773	-45.26	0	-45.26	-0.0289919	-45.26	0	-45.26	-0.0279543	-45.26	0	-45.26	0.0550535	-45.26	0	-45.26	0.165588	-45.26	0						-45.36
-45.16	0.0337524	-45.16	0	-45.16	0.12854	-45.16	0	-45.16	0.0191037	-45.16	0	-45.16	0.116211	-45.16	0	-45.16	0.124023	-45.16	0					-45.16	0.0446776	-45.16	0	-45.16	-0.0266725	-45.16	0	-45.16	-0.0256349	-45.16	0	-45.16	0.0542602	-45.16	0	-45.16	0.174927	-45.16	0						-45.26
-45.06	0.0119019	-45.06	0	-45.06	0.113708	-45.06	0	-45.06	0.012085	-45.06	0	-45.06	0.104492	-45.06	0	-45.06	0.109985	-45.06	0					-45.06	0.0462646	-45.06	0	-45.06	-0.0250854	-45.06	0	-45.06	-0.0240479	-45.06	0	-45.06	0.0542603	-45.06	0	-45.06	0.160095	-45.06	0						-45.16
-44.96	0.00250244	-44.96	0	-44.96	0.10199	-44.96	0	-44.96	0.00427246	-44.96	0	-44.96	0.107605	-44.96	0	-44.96	0.126404	-44.96	0					-44.96	0.0368652	-44.96	0	-44.96	-0.0344849	-44.96	0	-44.96	-0.045166	-44.96	0	-44.96	0.0495605	-44.96	0	-44.96	0.148376	-44.96	0						-45.06
-44.86	0.0158081	-44.86	0	-44.86	0.10199	-44.86	0	-44.86	0.0159912	-44.86	0	-44.86	0.128723	-44.86	0	-44.86	0.148254	-44.86	0					-44.86	0.0493774	-44.86	0	-44.86	-0.0368042	-44.86	0	-44.86	-0.0521851	-44.86	0	-44.86	0.0550537	-44.86	0	-44.86	0.143677	-44.86	0						-44.96
-44.76	0.0337524	-44.76	0	-44.76	0.121521	-44.76	0	-44.76	0.019104	-44.76	0	-44.76	0.138855	-44.76	0	-44.76	0.160767	-44.76	0					-44.76	0.0540767	-44.76	0	-44.76	-0.0219731	-44.76	0	-44.76	-0.0404668	-44.76	0	-44.76	0.0573726	-44.76	0	-44.76	0.148376	-44.76	0						-44.86
-44.66	0.0314331	-44.66	0	-44.66	0.113708	-44.66	0	-44.66	0.00897217	-44.66	0	-44.66	0.131836	-44.66	0	-44.66	0.160767	-44.66	0					-44.66	0.0657957	-44.66	0	-44.66	-0.0203859	-44.66	0	-44.66	-0.0474855	-44.66	0	-44.66	0.0441282	-44.66	0	-44.66	0.14917	-44.66	0						-44.76
-44.56	0.0384521	-44.56	0	-44.56	0.105896	-44.56	0	-44.56	0.0159912	-44.56	0	-44.56	0.124023	-44.56	0	-44.56	0.145142	-44.56	0					-44.56	0.0634155	-44.56	0	-44.56	-0.0196533	-44.56	0	-44.56	-0.045166	-44.56	0	-44.56	0.0448608	-44.56	0	-44.56	0.171021	-44.56	0						-44.66
-44.46	0.0454712	-44.46	0	-44.46	0.109009	-44.46	0	-44.46	0.0230103	-44.46	0	-44.46	0.116211	-44.46	0	-44.46	0.149841	-44.46	0					-44.46	0.0540771	-44.46	0	-44.46	-0.0266724	-44.46	0	-44.46	-0.0326538	-44.46	0	-44.46	0.0472412	-44.46	0	-44.46	0.188232	-44.46	0						-44.56
-44.36	0.0462646	-44.36	0	-44.36	0.118408	-44.36	0	-44.36	0.0238037	-44.36	0	-44.36	0.124023	-44.36	0	-44.36	0.159973	-44.36	0					-44.36	0.0657959	-44.36	0	-44.36	-0.0172729	-44.36	0	-44.36	-0.0162354	-44.36	0	-44.36	0.0472412	-44.36	0	-44.36	0.21167	-44.36	0						-44.46
-44.26	0.0353394	-44.26	0	-44.26	0.116821	-44.26	0	-44.26	0.0238037	-44.26	0	-44.26	0.128723	-44.26	0	-44.26	0.160767	-44.26	0					-44.26	0.0798333	-44.26	0	-44.26	0.00146413	-44.26	0	-44.26	0.013427	-44.26	0	-44.26	0.0737908	-44.26	0	-44.26	0.230407	-44.26	0						-44.36
-44.16	0.0384521	-44.16	0	-44.16	0.126221	-44.16	0	-44.16	0.028504	-44.16	0	-44.16	0.138855	-44.16	0	-44.16	0.172486	-44.16	0					-44.16	0.0579838	-44.16	0	-44.16	-0.0102535	-44.16	0	-44.16	0.0111088	-44.16	0	-44.16	0.073792	-44.16	0	-44.16	0.21399	-44.16	0						-44.26
-44.06	0.0579834	-44.06	0	-44.06	0.157471	-44.06	0	-44.06	0.0519409	-44.06	0	-44.06	0.159973	-44.06	0	-44.06	0.188904	-44.06	0					-44.06	0.0603027	-44.06	0	-44.06	0.0139771	-44.06	0	-44.06	0.0345459	-44.06	0	-44.06	0.0855103	-44.06	0	-44.06	0.230408	-44.06	0						-44.16
-43.96	0.0744019	-43.96	0	-43.96	0.176208	-43.96	0	-43.96	0.05896	-43.96	0	-43.96	0.166992	-43.96	0	-43.96	0.195923	-43.96	0					-43.96	0.0579834	-43.96	0	-43.96	0.0256958	-43.96	0	-43.96	0.0532837	-43.96	0	-43.96	0.0855103	-43.96	0	-43.96	0.218689	-43.96	0						-44.06
-43.86	0.0767212	-43.86	0	-43.86	0.179321	-43.86	0	-43.86	0.0542603	-43.86	0	-43.86	0.162292	-43.86	0	-43.86	0.179504	-43.86	0					-43.86	0.0650024	-43.86	0	-43.86	0.0358276	-43.86	0	-43.86	0.048584	-43.86	0	-43.86	0.0855103	-43.86	0	-43.86	0.215576	-43.86	0						-43.96
-43.76	0.0532837	-43.76	0	-43.76	0.160583	-43.76	0	-43.76	0.0308228	-43.76	0	-43.76	0.140442	-43.76	0	-43.76	0.157654	-43.76	0					-43.76	0.0634157	-43.76	0	-43.76	0.0475466	-43.76	0	-43.76	0.0368654	-43.76	0	-43.76	0.0729982	-43.76	0	-43.76	0.201477	-43.76	0						-43.86
-43.66	0.0462646	-43.66	0	-43.66	0.155884	-43.66	0	-43.66	0.0238037	-43.66	0	-43.66	0.135742	-43.66	0	-43.66	0.152954	-43.66	0					-43.66	0.0431527	-43.66	0	-43.66	0.0225838	-43.66	0	-43.66	0.0150155	-43.66	0	-43.66	0.0425423	-43.66	0	-43.66	0.172608	-43.66	0						-43.76
-43.56	0.0579834	-43.56	0	-43.56	0.160583	-43.56	0	-43.56	0.0238037	-43.56	0	-43.56	0.131042	-43.56	0	-43.56	0.148254	-43.56	0					-43.56	0.0368652	-43.56	0	-43.56	0.0162964	-43.56	0	-43.56	0.00872803	-43.56	0	-43.56	0.0425415	-43.56	0	-43.56	0.167908	-43.56	0						-43.66
-43.46	0.0548706	-43.46	0	-43.46	0.160583	-43.46	0	-43.46	0.0206909	-43.46	0	-43.46	0.124023	-43.46	0	-43.46	0.141235	-43.46	0					-43.46	0.0415649	-43.46	0	-43.46	0.0162964	-43.46	0	-43.46	0.0142212	-43.46	0	-43.46	0.0425415	-43.46	0	-43.46	0.171021	-43.46	0						-43.56
-43.36	0.0501709	-43.36	0	-43.36	0.160583	-43.36	0	-43.36	0.0159912	-43.36	0	-43.36	0.124023	-43.36	0	-43.36	0.141235	-43.36	0					-43.36	0.0337524	-43.36	0	-43.36	0.00616455	-43.36	0	-43.36	0.00799561	-43.36	0	-43.36	0.0394287	-43.36	0	-43.36	0.164795	-43.36	0						-43.46
-43.26	0.0665894	-43.26	0	-43.26	0.17389	-43.26	0	-43.26	0.0159916	-43.26	0	-43.26	0.128723	-43.26	0	-43.26	0.154541	-43.26	0					-43.26	0.0251465	-43.26	0	-43.26	-0.000122011	-43.26	0	-43.26	-0.00610346	-43.26	0	-43.26	0.0378419	-43.26	0	-43.26	0.163208	-43.26	0						-43.36
-43.16	0.0720215	-43.16	0	-43.16	0.179321	-43.16	0	-43.16	0.0191037	-43.16	0	-43.16	0.134155	-43.16	0	-43.16	0.171692	-43.16	0					-43.16	0.0267332	-43.16	0	-43.16	-0.00244159	-43.16	0	-43.16	-0.00140399	-43.16	0	-43.16	0.0542601	-43.16	0	-43.16	0.172607	-43.16	0						-43.26
-43.06	0.0626831	-43.06	0	-43.06	0.184021	-43.06	0	-43.06	0.0167847	-43.06	0	-43.06	0.136536	-43.06	0	-43.06	0.164673	-43.06	0					-43.06	0.0290527	-43.06	0	-43.06	-0.0055542	-43.06	0	-43.06	-0.00140381	-43.06	0	-43.06	0.0542603	-43.06	0	-43.06	0.167908	-43.06	0						-43.16
-42.96	0.0532837	-42.96	0	-42.96	0.172302	-42.96	0	-42.96	0.0355225	-42.96	0	-42.96	0.143555	-42.96	0	-42.96	0.164673	-42.96	0					-42.96	0.0267334	-42.96	0	-42.96	-0.0172729	-42.96	0	-42.96	-0.00140381	-42.96	0	-42.96	0.0620728	-42.96	0	-42.96	0.172607	-42.96	0						-43.06
-42.86	0.0509644	-42.86	0	-42.86	0.177002	-42.86	0	-42.86	0.0316162	-42.86	0	-42.86	0.148254	-42.86	0	-42.86	0.169373	-42.86	0					-42.86	0.0290527	-42.86	0	-42.86	0.00146484	-42.86	0	-42.86	0.0032959	-42.86	0	-42.86	0.0737915	-42.86	0	-42.86	0.179626	-42.86	0						-42.96
-42.76	0.0579834	-42.76	0	-42.76	0.184021	-42.76	0	-42.76	0.0519414	-42.76	0	-42.76	0.143555	-42.76	0	-42.76	0.176392	-42.76	0					-42.76	0.0220337	-42.76	0	-42.76	-0.0149536	-42.76	0	-42.76	-0.00140381	-42.76	0	-42.76	0.0737915	-42.76	0	-42.76	0.179626	-42.76	0						-42.86
-42.66	0.0697021	-42.66	0	-42.66	0.198853	-42.66	0	-42.66	0.05896	-42.66	0	-42.66	0.155273	-42.66	0	-42.66	0.18811	-42.66	0					-42.66	0.0220337	-42.66	0	-42.66	-0.0219727	-42.66	0	-42.66	-0.00140381	-42.66	0	-42.66	0.0706787	-42.66	0	-42.66	0.171814	-42.66	0						-42.76
-42.56	0.0697021	-42.56	0	-42.56	0.203552	-42.56	0	-42.56	0.0472412	-42.56	0	-42.56	0.159973	-42.56	0	-42.56	0.18811	-42.56	0					-42.56	0.0220337	-42.56	0	-42.56	-0.0250854	-42.56	0	-42.56	-0.00140381	-42.56	0	-42.56	0.0612793	-42.56	0	-42.56	0.171814	-42.56	0						-42.66
-42.46	0.0501709	-42.46	0	-42.46	0.187134	-42.46	0	-42.46	0.0339355	-42.46	0	-42.46	0.162292	-42.46	0	-42.46	0.171692	-42.46	0					-42.46	0.0103149	-42.46	0	-42.46	-0.0180664	-42.46	0	-42.46	-0.0131226	-42.46	0	-42.46	0.0542603	-42.46	0	-42.46	0.182739	-42.46	0						-42.56
-42.36	0.0501709	-42.36	0	-42.36	0.188721	-42.36	0	-42.36	0.0402222	-42.36	0	-42.36	0.150574	-42.36	0	-42.36	0.176392	-42.36	0					-42.36	0.0103149	-42.36	0	-42.36	-0.00714111	-42.36	0	-42.36	-0.0131226	-42.36	0	-42.36	0.05896	-42.36	0	-42.36	0.184326	-42.36	0						-42.46
-42.26	0.0470581	-42.26	0	-42.26	0.180908	-42.26	0	-42.26	0.0324098	-42.26	0	-42.26	0.15686	-42.26	0	-42.26	0.173279	-42.26	0					-42.26	0.00250244	-42.26	0	-42.26	-0.0055542	-42.26	0	-42.26	-0.00140381	-42.26	0	-42.26	0.065979	-42.26	0	-42.26	0.179626	-42.26	0						-42.36
-42.16	0.0501709	-42.16	0	-42.16	0.184021	-42.16	0	-42.16	0.0355227	-42.16	0	-42.16	0.166992	-42.16	0	-42.16	0.179505	-42.16	0					-42.16	-0.000610352	-42.16	0	-42.16	-0.0102539	-42.16	0	-42.16	-0.00140381	-42.16	0	-42.16	0.065979	-42.16	0	-42.16	0.171814	-42.16	0						-42.26
-42.06	0.0571899	-42.06	0	-42.06	0.19104	-42.06	0	-42.06	0.0300293	-42.06	0	-42.06	0.174011	-42.06	0	-42.06	0.191223	-42.06	0					-42.06	0.00640869	-42.06	0	-42.06	0.00146484	-42.06	0	-42.06	0.0103149	-42.06	0	-42.06	0.065979	-42.06	0	-42.06	0.186646	-42.06	0						-42.16
-41.96	0.0618896	-41.96	0	-41.96	0.184021	-41.96	0	-41.96	0.0206909	-41.96	0	-41.96	0.162292	-41.96	0	-41.96	0.172485	-41.96	0					-41.96	0.00640869	-41.96	0	-41.96	0.00146484	-41.96	0	-41.96	0.0103149	-41.96	0	-41.96	0.0612793	-41.96	0	-41.96	0.179626	-41.96	0						-42.06
-41.86	0.0618896	-41.86	0	-41.86	0.187134	-41.86	0	-41.86	0.02771	-41.86	0	-41.86	0.159973	-41.86	0	-41.86	0.172485	-41.86	0					-41.86	0.00170898	-41.86	0	-41.86	-0.00634766	-41.86	0	-41.86	0.0134277	-41.86	0	-41.86	0.0542603	-41.86	0	-41.86	0.179626	-41.86	0						-41.96
-41.76	0.0618896	-41.76	0	-41.76	0.191833	-41.76	0	-41.76	0.02771	-41.76	0	-41.76	0.170105	-41.76	0	-41.76	0.177185	-41.76	0					-41.76	-0.00531006	-41.76	0	-41.76	0.00146484	-41.76	0	-41.76	0.0181274	-41.76	0	-41.76	0.05896	-41.76	0	-41.76	0.187439	-41.76	0						-41.86
-41.66	0.0618896	-41.66	0	-41.66	0.196533	-41.66	0	-41.66	0.02771	-41.66	0	-41.66	0.171692	-41.66	0	-41.66	0.176392	-41.66	0					-41.66	-0.0217283	-41.66	0	-41.66	-0.00323468	-41.66	0	-41.66	0.0134279	-41.66	0	-41.66	0.0612795	-41.66	0	-41.66	0.203064	-41.66	0						-41.76
-41.56	0.0454712	-41.56	0	-41.56	0.208252	-41.56	0	-41.56	0.0308228	-41.56	0	-41.56	0.170105	-41.56	0	-41.56	0.168579	-41.56	0					-41.56	-0.0287476	-41.56	0	-41.56	-0.0102539	-41.56	0	-41.56	0.00640869	-41.56	0	-41.56	0.065979	-41.56	0	-41.56	0.178833	-41.56	0						-41.66
-41.46	0.0384521	-41.46	0	-41.46	0.215271	-41.46	0	-41.46	0.043335	-41.46	0	-41.46	0.174805	-41.46	0	-41.46	0.164673	-41.46	0					-41.46	-0.0318604	-41.46	0	-41.46	0.00146484	-41.46	0	-41.46	0.0111084	-41.46	0	-41.46	0.0581665	-41.46	0	-41.46	0.135864	-41.46	0						-41.56
-41.36	0.0548706	-41.36	0	-41.36	0.219971	-41.36	0	-41.36	0.0402222	-41.36	0	-41.36	0.179504	-41.36	0	-41.36	0.133423	-41.36	0					-41.36	-0.0334473	-41.36	0	-41.36	0.000671387	-41.36	0	-41.36	0.0259399	-41.36	0	-41.36	0.0183105	-41.36	0	-41.36	0.105408	-41.36	0						-41.46
-41.26	0.0501709	-41.26	0	-41.26	0.241822	-41.26	0	-41.26	0.0597537	-41.26	0	-41.26	0.155273	-41.26	0	-41.26	0.118592	-41.26	0					-41.26	-0.0404663	-41.26	0	-41.26	0.00537109	-41.26	0	-41.26	0.0103149	-41.26	0	-41.26	-0.00823975	-41.26	0	-41.26	0.0983887	-41.26	0						-41.36
-41.16	0.0626831	-41.16	0	-41.16	0.251221	-41.16	0	-41.16	0.0745851	-41.16	0	-41.16	0.127136	-41.16	0	-41.16	0.109192	-41.16	0					-41.16	-0.0287476	-41.16	0	-41.16	-0.00244141	-41.16	0	-41.16	-0.00921631	-41.16	0	-41.16	-0.0199585	-41.16	0	-41.16	0.0811768	-41.16	0						-41.26
-41.06	0.0650024	-41.06	0	-41.06	0.264465	-41.06	0	-41.06	0.0534668	-41.06	0	-41.06	0.112305	-41.06	0	-41.06	0.0857544	-41.06	0					-41.06	-0.0404663	-41.06	0	-41.06	0.0022583	-41.06	0	-41.06	-0.0326538	-41.06	0	-41.06	-0.0394897	-41.06	0	-41.06	0.0796509	-41.06	0						-41.16
-40.96	0.0697021	-40.96	0	-40.96	0.241821	-40.96	0	-40.96	0.0550537	-40.96	0	-40.96	0.0927734	-40.96	0	-40.96	0.0982666	-40.96	0					-40.96	-0.0388794	-40.96	0	-40.96	-0.00164795	-40.96	0	-40.96	-0.0599976	-40.96	0	-40.96	-0.0418091	-40.96	0	-40.96	0.0905762	-40.96	0						-41.06
-40.86	0.0775146	-40.86	0	-40.86	0.207458	-40.86	0	-40.86	0.0363159	-40.86	0	-40.86	0.0810547	-40.86	0	-40.86	0.118591	-40.86	0					-40.86	-0.0412598	-40.86	0	-40.86	-0.0305786	-40.86	0	-40.86	-0.0998535	-40.86	0	-40.86	-0.027771	-40.86	0	-40.86	0.105408	-40.86	0						-40.96
-40.76	0.0783081	-40.76	0	-40.76	0.196533	-40.76	0	-40.76	0.0206907	-40.76	0	-40.76	0.0740356	-40.76	0	-40.76	0.153747	-40.76	0					-40.76	-0.056091	-40.76	0	-40.76	-0.0462033	-40.76	0	-40.76	-0.102966	-40.76	0	-40.76	-0.0168454	-40.76	0	-40.76	0.129639	-40.76	0						-40.86
-40.66	0.0540771	-40.66	0	-40.66	0.177002	-40.66	0	-40.66	0.00427228	-40.66	0	-40.66	0.0935669	-40.66	0	-40.66	0.173279	-40.66	0					-40.66	-0.075623	-40.66	0	-40.66	-0.0571294	-40.66	0	-40.66	-0.10608	-40.66	0	-40.66	0.0238033	-40.66	0	-40.66	0.156189	-40.66	0						-40.76
-40.56	0.0181274	-40.56	0	-40.56	0.172302	-40.56	0	-40.56	0.00738525	-40.56	0	-40.56	0.107605	-40.56	0	-40.56	0.204529	-40.56	0					-40.56	-0.085022	-40.56	0	-40.56	-0.0953979	-40.56	0	-40.56	-0.102966	-40.56	0	-40.56	0.0472412	-40.56	0	-40.56	0.171814	-40.56	0						-40.66
-40.46	-0.0170288	-40.46	0	-40.46	0.156677	-40.46	0	-40.46	-0.00665283	-40.46	0	-40.46	0.0966797	-40.46	0	-40.46	0.21936	-40.46	0					-40.46	-0.106079	-40.46	0	-40.46	-0.116516	-40.46	0	-40.46	-0.0990601	-40.46	0	-40.46	0.0355225	-40.46	0	-40.46	0.183533	-40.46	0						-40.56
-40.36	-0.0045166	-40.36	0	-40.36	0.19574	-40.36	0	-40.36	0.0519409	-40.36	0	-40.36	0.120911	-40.36	0	-40.36	0.246704	-40.36	0					-40.36	-0.0912476	-40.36	0	-40.36	-0.0766602	-40.36	0	-40.36	-0.0474854	-40.36	0	-40.36	0.0855103	-40.36	0	-40.36	0.223389	-40.36	0						-40.46
-40.26	0.00878906	-40.26	0	-40.26	0.255921	-40.26	0	-40.26	0.109742	-40.26	0	-40.26	0.183411	-40.26	0	-40.26	0.302186	-40.26	0					-40.26	-0.0826427	-40.26	0	-40.26	-0.0391246	-40.26	0	-40.26	0.0189198	-40.26	0	-40.26	0.133178	-40.26	0	-40.26	0.287475	-40.26	0						-40.36
-40.16	0.0189209	-40.16	0	-40.16	0.309022	-40.16	0	-40.16	0.153504	-40.16	0	-40.16	0.214661	-40.16	0	-40.16	0.328736	-40.16	0					-40.16	-0.0646981	-40.16	0	-40.16	0.0123893	-40.16	0	-40.16	0.0650016	-40.16	0	-40.16	0.171447	-40.16	0	-40.16	0.331176	-40.16	0						-40.26
-40.06	0.048584	-40.06	0	-40.06	0.343384	-40.06	0	-40.06	0.219116	-40.06	0	-40.06	0.25293	-40.06	0	-40.06	0.372498	-40.06	0					-40.06	-0.0326538	-40.06	0	-40.06	0.0288086	-40.06	0	-40.06	0.0962524	-40.06	0	-40.06	0.175354	-40.06	0	-40.06	0.343689	-40.06	0						-40.16
-39.96	0.0673828	-39.96	0	-39.96	0.373108	-39.96	0	-39.96	0.250366	-39.96	0	-39.96	0.25293	-39.96	0	-39.96	0.383423	-39.96	0					-39.96	-0.0209351	-39.96	0	-39.96	0.0319214	-39.96	0	-39.96	0.104065	-39.96	0	-39.96	0.171448	-39.96	0	-39.96	0.355408	-39.96	0						-40.06
-39.86	0.104858	-39.86	0	-39.86	0.370728	-39.86	0	-39.86	0.25116	-39.86	0	-39.86	0.236511	-39.86	0	-39.86	0.367004	-39.86	0					-39.86	-0.00762939	-39.86	0	-39.86	0.038208	-39.86	0	-39.86	0.112671	-39.86	0	-39.86	0.180054	-39.86	0	-39.86	0.347595	-39.86	0						-39.96
-39.76	0.144714	-39.76	0	-39.76	0.363708	-39.76	0	-39.76	0.246459	-39.76	0	-39.76	0.233398	-39.76	0	-39.76	0.359984	-39.76	0					-39.76	-0.00140318	-39.76	0	-39.76	0.0413214	-39.76	0	-39.76	0.100953	-39.76	0	-39.76	0.187867	-39.76	0	-39.76	0.336671	-39.76	0						-39.86
-39.66	0.166565	-39.66	0	-39.66	0.355895	-39.66	0	-39.66	0.23474	-39.66	0	-39.66	0.218567	-39.66	0	-39.66	0.349059	-39.66	0					-39.66	0.00250322	-39.66	0	-39.66	0.0444344	-39.66	0	-39.66	0.103272	-39.66	0	-39.66	0.190186	-39.66	0	-39.66	0.339783	-39.66	0						-39.76
-39.56	0.147827	-39.56	0	-39.56	0.324646	-39.56	0	-39.56	0.226929	-39.56	0	-39.56	0.206055	-39.56	0	-39.56	0.336548	-39.56	0					-39.56	0.00250244	-39.56	0	-39.56	0.0436401	-39.56	0	-39.56	0.0962524	-39.56	0	-39.56	0.183167	-39.56	0	-39.56	0.335876	-39.56	0						-39.66
-39.46	0.176758	-39.46	0	-39.46	0.302002	-39.46	0	-39.46	0.21521	-39.46	0	-39.46	0.210754	-39.46	0	-39.46	0.34906	-39.46	0					-39.46	-0.00140381	-39.46	0	-39.46	0.0209961	-39.46	0	-39.46	0.0845337	-39.46	0	-39.46	0.175354	-39.46	0	-39.46	0.359314	-39.46	0						-39.56
-39.36	0.20874	-39.36	0	-39.36	0.287109	-39.36	0	-39.36	0.213623	-39.36	0	-39.36	0.204468	-39.36	0	-39.36	0.354492	-39.36	0					-39.36	0.0150146	-39.36	0	-39.36	0.0249023	-39.36	0	-39.36	0.0970459	-39.36	0	-39.36	0.171448	-39.36	0	-39.36	0.371826	-39.36	0						-39.46
-39.26	0.225952	-39.26	0	-39.26	0.302001	-39.26	0	-39.26	0.20819	-39.26	0	-39.26	0.209961	-39.26	0	-39.26	0.347472	-39.26	0					-39.26	0.0173345	-39.26	0	-39.26	0.0256963	-39.26	0	-39.26	0.107972	-39.26	0	-39.26	0.183167	-39.26	0	-39.26	0.361634	-39.26	0						-39.36
-39.16	0.222839	-39.16	0	-39.16	0.298095	-39.16	0	-39.16	0.208191	-39.16	0	-39.16	0.218567	-39.16	0	-39.16	0.318603	-39.16	0					-39.16	0.0251469	-39.16	0	-39.16	0.0358281	-39.16	0	-39.16	0.118897	-39.16	0	-39.16	0.194886	-39.16	0	-39.16	0.327271	-39.16	0						-39.26
-39.06	0.232971	-39.06	0	-39.06	0.296509	-39.06	0	-39.06	0.218323	-39.06	0	-39.06	0.228699	-39.06	0	-39.06	0.280273	-39.06	0					-39.06	0.0392456	-39.06	0	-39.06	0.038208	-39.06	0	-39.06	0.140015	-39.06	0	-39.06	0.172241	-39.06	0	-39.06	0.293701	-39.06	0						-39.16
-38.96	0.222046	-38.96	0	-38.96	0.296509	-38.96	0	-38.96	0.226929	-38.96	0	-38.96	0.225586	-38.96	0	-38.96	0.253723	-38.96	0					-38.96	0.0493774	-38.96	0	-38.96	0.0475464	-38.96	0	-38.96	0.154846	-38.96	0	-38.96	0.143311	-38.96	0	-38.96	0.273376	-38.96	0						-39.06
-38.86	0.195496	-38.86	0	-38.86	0.291077	-38.86	0	-38.86	0.190979	-38.86	0	-38.86	0.186523	-38.86	0	-38.86	0.227173	-38.86	0					-38.86	0.0610962	-38.86	0	-38.86	0.0569458	-38.86	0	-38.86	0.167358	-38.86	0	-38.86	0.135498	-38.86	0	-38.86	0.268677	-38.86	0						-38.96
-38.76	0.198608	-38.76	0	-38.76	0.288696	-38.76	0	-38.76	0.132385	-38.76	0	-38.76	0.162292	-38.76	0	-38.76	0.198242	-38.76	0					-38.76	0.061097	-38.76	0	-38.76	0.0654915	-38.76	0	-38.76	0.132935	-38.76	0	-38.76	0.107362	-38.76	0	-38.76	0.260072	-38.76	0						-38.86
-38.66	0.197815	-38.66	0	-38.66	0.266052	-38.66	0	-38.66	0.102721	-38.66	0	-38.66	0.142761	-38.66	0	-38.66	0.184203	-38.66	0					-38.66	0.0532848	-38.66	0	-38.66	0.0530407	-38.66	0	-38.66	0.10486	-38.66	0	-38.66	0.0776989	-38.66	0	-38.66	0.219484	-38.66	0						-38.76
-38.56	0.168152	-38.56	0	-38.56	0.22229	-38.56	0	-38.56	0.0855103	-38.56	0	-38.56	0.116211	-38.56	0	-38.56	0.153748	-38.56	0					-38.56	0.0610962	-38.56	0	-38.56	0.0569458	-38.56	0	-38.56	0.0876465	-38.56	0	-38.56	0.0628662	-38.56	0	-38.56	0.190552	-38.56	0						-38.66
-38.46	0.142334	-38.46	0	-38.46	0.198853	-38.46	0	-38.46	0.0542603	-38.46	0	-38.46	0.111511	-38.46	0	-38.46	0.120911	-38.46	0					-38.46	0.0681152	-38.46	0	-38.46	0.0623779	-38.46	0	-38.46	0.0689087	-38.46	0	-38.46	0.0487671	-38.46	0	-38.46	0.155396	-38.46	0						-38.56
-38.36	0.109558	-38.36	0	-38.36	0.180908	-38.36	0	-38.36	0.02771	-38.36	0	-38.36	0.0966797	-38.36	0	-38.36	0.109192	-38.36	0					-38.36	0.048584	-38.36	0	-38.36	0.0249023	-38.36	0	-38.36	0.048584	-38.36	0	-38.36	0.019104	-38.36	0	-38.36	0.124146	-38.36	0						-38.46
-38.26	0.0532837	-38.26	0	-38.26	0.136352	-38.26	0	-38.26	-0.00744662	-38.26	0	-38.26	0.0740356	-38.26	0	-38.26	0.0912472	-38.26	0					-38.26	0.00250316	-38.26	0	-38.26	0.00146556	-38.26	0	-38.26	0.0134284	-38.26	0	-38.26	-0.00433278	-38.26	0	-38.26	0.12494	-38.26	0						-38.36
-38.16	0.0181274	-38.16	0	-38.16	0.125427	-38.16	0	-38.16	-0.027771	-38.16	0	-38.16	0.0482178	-38.16	0	-38.16	0.0943604	-38.16	0					-38.16	-0.0201413	-38.16	0	-38.16	-0.00634736	-38.16	0	-38.16	-0.0162351	-38.16	0	-38.16	-0.00903291	-38.16	0	-38.16	0.145264	-38.16	0						-38.26
-38.06	0.00720215	-38.06	0	-38.06	0.116821	-38.06	0	-38.06	-0.0316772	-38.06	0	-38.06	0.0349731	-38.06	0	-38.06	0.102173	-38.06	0					-38.06	-0.0248413	-38.06	0	-38.06	-0.00946045	-38.06	0	-38.06	-0.0318604	-38.06	0	-38.06	-0.019165	-38.06	0	-38.06	0.152283	-38.06	0						-38.16
-37.96	0.0142212	-37.96	0	-37.96	0.113708	-37.96	0	-37.96	-0.0386963	-37.96	0	-37.96	0.0568237	-37.96	0	-37.96	0.109192	-37.96	0					-37.96	-0.0318604	-37.96	0	-37.96	-0.00714111	-37.96	0	-37.96	-0.0568848	-37.96	0	-37.96	-0.0113525	-37.96	0	-37.96	0.153076	-37.96	0						-38.06
-37.86	0.0267334	-37.86	0	-37.86	0.105103	-37.86	0	-37.86	-0.00665283	-37.86	0	-37.86	0.0771484	-37.86	0	-37.86	0.109985	-37.86	0					-37.86	-0.0186157	-37.86	0	-37.86	0.00927734	-37.86	0	-37.86	-0.0443726	-37.86	0	-37.86	0.00189209	-37.86	0	-37.86	0.182739	-37.86	0						-37.96
-37.76	0.0345459	-37.76	0	-37.76	0.127014	-37.76	0	-37.76	0.0198975	-37.76	0	-37.76	0.105286	-37.76	0	-37.76	0.129517	-37.76	0					-37.76	-0.00921693	-37.76	0	-37.76	0.0209955	-37.76	0	-37.76	-0.0178229	-37.76	0	-37.76	0.00347838	-37.76	0	-37.76	0.194457	-37.76	0						-37.86
-37.66	0.0314331	-37.66	0	-37.66	0.155884	-37.66	0	-37.66	0.0238043	-37.66	0	-37.66	0.112305	-37.66	0	-37.66	0.129517	-37.66	0					-37.66	-0.00921631	-37.66	0	-37.66	0.0162964	-37.66	0	-37.66	-0.00531006	-37.66	0	-37.66	0.0112915	-37.66	0	-37.66	0.179626	-37.66	0						-37.76
-37.56	0.0384521	-37.56	0	-37.56	0.184814	-37.56	0	-37.56	0.0285034	-37.56	0	-37.56	0.131836	-37.56	0	-37.56	0.134216	-37.56	0					-37.56	-0.0240479	-37.56	0	-37.56	0.00927734	-37.56	0	-37.56	0.0032959	-37.56	0	-37.56	0.003479	-37.56	0	-37.56	0.167908	-37.56	0						-37.66
-37.46	0.0462646	-37.46	0	-37.46	0.191833	-37.46	0	-37.46	0.0386353	-37.46	0	-37.46	0.134949	-37.46	0	-37.46	0.149048	-37.46	0					-37.46	-0.0209351	-37.46	0	-37.46	0.0217896	-37.46	0	-37.46	-0.00842285	-37.46	0	-37.46	-0.00354004	-37.46	0	-37.46	0.160889	-37.46	0						-37.56
-37.36	0.0728149	-37.36	0	-37.36	0.203552	-37.36	0	-37.36	0.050354	-37.36	0	-37.36	0.140442	-37.36	0	-37.36	0.175598	-37.36	0					-37.36	0.0134277	-37.36	0	-37.36	0.0436401	-37.36	0	-37.36	-0.00299072	-37.36	0	-37.36	-0.0012207	-37.36	0	-37.36	0.171021	-37.36	0						-37.46
-37.26	0.0775146	-37.26	0	-37.26	0.198852	-37.26	0	-37.26	0.0285029	-37.26	0	-37.26	0.119324	-37.26	0	-37.26	0.160766	-37.26	0					-37.26	0.046264	-37.26	0	-37.26	0.060058	-37.26	0	-37.26	0.00329527	-37.26	0	-37.26	0.00817809	-37.26	0	-37.26	0.184326	-37.26	0						-37.36
-37.16	0.0704956	-37.16	0	-37.16	0.177002	-37.16	0	-37.16	-0.00274694	-37.16	0	-37.16	0.0974731	-37.16	0	-37.16	0.150634	-37.16	0					-37.16	0.0376591	-37.16	0	-37.16	0.0343022	-37.16	0	-37.16	-0.0123287	-37.16	0	-37.16	0.00738567	-37.16	0	-37.16	0.183533	-37.16	0						-37.26
-37.06	0.0579834	-37.06	0	-37.06	0.151184	-37.06	0	-37.06	-0.0090332	-37.06	0	-37.06	0.0880737	-37.06	0	-37.06	0.151367	-37.06	0					-37.06	-0.00531006	-37.06	0	-37.06	-0.00323486	-37.06	0	-37.06	-0.045166	-37.06	0	-37.06	-0.0285645	-37.06	0	-37.06	0.143677	-37.06	0						-37.16
-36.96	0.0532837	-36.96	0	-36.96	0.137146	-36.96	0	-36.96	-0.0144653	-36.96	0	-36.96	0.0771484	-36.96	0	-36.96	0.153748	-36.96	0					-36.96	-0.0186157	-36.96	0	-36.96	-0.0274658	-36.96	0	-36.96	-0.053772	-36.96	0	-36.96	-0.0355835	-36.96	0	-36.96	0.136658	-36.96	0						-37.06
-36.86	0.0322266	-36.86	0	-36.86	0.13092	-36.86	0	-36.86	-0.0152588	-36.86	0	-36.86	0.0779419	-36.86	0	-36.86	0.138123	-36.86	0					-36.86	-0.0287476	-36.86	0	-36.86	-0.0415039	-36.86	0	-36.86	-0.0592041	-36.86	0	-36.86	-0.0324707	-36.86	0	-36.86	0.139771	-36.86	0						-36.96
-36.76	0.0228271	-36.76	0	-36.76	0.13324	-36.76	0	-36.76	-0.0222777	-36.76	0	-36.76	0.0779419	-36.76	0	-36.76	0.128723	-36.76	0					-36.76	-0.0435791	-36.76	0	-36.76	-0.0532227	-36.76	0	-36.76	-0.0521851	-36.76	0	-36.76	-0.027771	-36.76	0	-36.76	0.14447	-36.76	0						-36.86
-36.66	0.0259399	-36.66	0	-36.66	0.141053	-36.66	0	-36.66	-0.0121456	-36.66	0	-36.66	0.0880737	-36.66	0	-36.66	0.141236	-36.66	0					-36.66	-0.048279	-36.66	0	-36.66	-0.0516359	-36.66	0	-36.66	-0.0560915	-36.66	0	-36.66	-0.0300905	-36.66	0	-36.66	0.14917	-36.66	0						-36.76
-36.56	0.0384521	-36.56	0	-36.56	0.160583	-36.56	0	-36.56	-0.00274658	-36.56	0	-36.56	0.0896606	-36.56	0	-36.56	0.157654	-36.56	0					-36.56	-0.0435791	-36.56	0	-36.56	-0.0344849	-36.56	0	-36.56	-0.0396729	-36.56	0	-36.56	-0.0160522	-36.56	0	-36.56	0.156189	-36.56	0						-36.66
-36.46	0.0501709	-36.46	0	-36.46	0.16449	-36.46	0	-36.46	0.00268555	-36.46	0	-36.46	0.0997925	-36.46	0	-36.46	0.159973	-36.46	0					-36.46	-0.0357666	-36.46	0	-36.46	-0.0321045	-36.46	0	-36.46	-0.0326538	-36.46	0	-36.46	-0.0113525	-36.46	0	-36.46	0.160889	-36.46	0						-36.56
-36.36	0.0579834	-36.36	0	-36.36	0.16449	-36.36	0	-36.36	-0.00744629	-36.36	0	-36.36	0.0849609	-36.36	0	-36.36	0.156067	-36.36	0					-36.36	-0.00921631	-36.36	0	-36.36	-0.0149536	-36.36	0	-36.36	-0.0357666	-36.36	0	-36.36	-0.012146	-36.36	0	-36.36	0.167908	-36.36	0						-36.46
-36.26	0.0697021	-36.26	0	-36.26	0.167603	-36.26	0	-36.26	-0.00744611	-36.26	0	-36.26	0.0802612	-36.26	0	-36.26	0.160767	-36.26	0					-36.26	0.00170872	-36.26	0	-36.26	0.00146458	-36.26	0	-36.26	-0.0459597	-36.26	0	-36.26	-0.016846	-36.26	0	-36.26	0.174926	-36.26	0						-36.36
-36.16	0.0791016	-36.16	0	-36.16	0.189514	-36.16	0	-36.16	-0.0144657	-36.16	0	-36.16	0.0779419	-36.16	0	-36.16	0.153747	-36.16	0					-36.16	-0.00689653	-36.16	0	-36.16	-0.00323442	-36.16	0	-36.16	-0.0717159	-36.16	0	-36.16	-0.028564	-36.16	0	-36.16	0.163208	-36.16	0						-36.26
-36.06	0.0767212	-36.06	0	-36.06	0.179321	-36.06	0	-36.06	-0.0238647	-36.06	0	-36.06	0.0685425	-36.06	0	-36.06	0.156067	-36.06	0					-36.06	-0.0193481	-36.06	0	-36.06	-0.0164795	-36.06	0	-36.06	-0.0748291	-36.06	0	-36.06	-0.0386963	-36.06	0	-36.06	0.153076	-36.06	0						-36.16
-35.96	0.0697021	-35.96	0	-35.96	0.169189	-35.96	0	-35.96	-0.0292969	-35.96	0	-35.96	0.0631104	-35.96	0	-35.96	0.138916	-35.96	0					-35.96	-0.013916	-35.96	0	-35.96	-0.0110474	-35.96	0	-35.96	-0.0733032	-35.96	0	-35.96	-0.0402832	-35.96	0	-35.96	0.167908	-35.96	0						-36.06
-35.86	0.0775146	-35.86	0	-35.86	0.16449	-35.86	0	-35.86	-0.0316772	-35.86	0	-35.86	0.0654297	-35.86	0	-35.86	0.145935	-35.86	0					-35.86	-0.0209351	-35.86	0	-35.86	-0.0266724	-35.86	0	-35.86	-0.0756226	-35.86	0	-35.86	-0.059021	-35.86	0	-35.86	0.167908	-35.86	0						-35.96
-35.76	0.0845337	-35.76	0	-35.76	0.166809	-35.76	0	-35.76	-0.0347903	-35.76	0	-35.76	0.0755615	-35.76	0	-35.76	0.163086	-35.76	0					-35.76	-0.0287474	-35.76	0	-35.76	-0.0250853	-35.76	0	-35.76	-0.090454	-35.76	0	-35.76	-0.0590209	-35.76	0	-35.76	0.156189	-35.76	0						-35.86
-35.66	0.0697021	-35.66	0	-35.66	0.141052	-35.66	0	-35.66	-0.0300905	-35.66	0	-35.66	0.0779419	-35.66	0	-35.66	0.160766	-35.66	0					-35.66	-0.0334469	-35.66	0	-35.66	-0.0344845	-35.66	0	-35.66	-0.0951535	-35.66	0	-35.66	-0.0637203	-35.66	0	-35.66	0.156189	-35.66	0						-35.76
-35.56	0.0728149	-35.56	0	-35.56	0.136353	-35.56	0	-35.56	-0.0246582	-35.56	0	-35.56	0.083374	-35.56	0	-35.56	0.160767	-35.56	0					-35.56	-0.0357666	-35.56	0	-35.56	-0.0415039	-35.56	0	-35.56	-0.0803223	-35.56	0	-35.56	-0.06604	-35.56	0	-35.56	0.156189	-35.56	0						-35.66
-35.46	0.0657959	-35.46	0	-35.46	0.129333	-35.46	0	-35.46	-0.0339966	-35.46	0	-35.46	0.0740356	-35.46	0	-35.46	0.160767	-35.46	0					-35.46	-0.0404663	-35.46	0	-35.46	-0.0415039	-35.46	0	-35.46	-0.0709229	-35.46	0	-35.46	-0.059021	-35.46	0	-35.46	0.14447	-35.46	0						-35.56
-35.36	0.0626831	-35.36	0	-35.36	0.126221	-35.36	0	-35.36	-0.0300903	-35.36	0	-35.36	0.0779419	-35.36	0	-35.36	0.152954	-35.36	0					-35.36	-0.0256348	-35.36	0	-35.36	-0.0250854	-35.36	0	-35.36	-0.0474854	-35.36	0	-35.36	-0.0426025	-35.36	0	-35.36	0.156189	-35.36	0						-35.46
-35.26	0.0697021	-35.26	0	-35.26	0.137939	-35.26	0	-35.26	-0.0199585	-35.26	0	-35.26	0.0927734	-35.26	0	-35.26	0.169373	-35.26	0					-35.26	-0.0193483	-35.26	0	-35.26	-0.0102541	-35.26	0	-35.26	-0.0279543	-35.26	0	-35.26	-0.0386965	-35.26	0	-35.26	0.156189	-35.26	0						-35.36
-35.16	0.0861206	-35.16	0	-35.16	0.144958	-35.16	0	-35.16	-0.0105595	-35.16	0	-35.16	0.109192	-35.16	0	-35.16	0.176391	-35.16	0					-35.16	-0.0170286	-35.16	0	-35.16	-0.0102537	-35.16	0	-35.16	-0.0209349	-35.16	0	-35.16	-0.0433958	-35.16	0	-35.16	0.160889	-35.16	0						-35.26
-35.06	0.0814209	-35.06	0	-35.06	0.136353	-35.06	0	-35.06	-0.012146	-35.06	0	-35.06	0.0927734	-35.06	0	-35.06	0.164673	-35.06	0					-35.06	-0.00921631	-35.06	0	-35.06	-0.00244141	-35.06	0	-35.06	-0.0147095	-35.06	0	-35.06	-0.0371704	-35.06	0	-35.06	0.171021	-35.06	0						-35.16
-34.96	0.0962524	-34.96	0	-34.96	0.152771	-34.96	0	-34.96	-0.00274658	-34.96	0	-34.96	0.107605	-34.96	0	-34.96	0.179504	-34.96	0					-34.96	-0.000610352	-34.96	0	-34.96	0.00616455	-34.96	0	-34.96	-0.00372314	-34.96	0	-34.96	-0.0379028	-34.96	0	-34.96	0.177307	-34.96	0						-35.06
-34.86	0.0962524	-34.86	0	-34.86	0.152771	-34.86	0	-34.86	-0.000427246	-34.86	0	-34.86	0.112305	-34.86	0	-34.86	0.172485	-34.86	0					-34.86	-0.0100098	-34.86	0	-34.86	-0.00323486	-34.86	0	-34.86	-0.00610352	-34.86	0	-34.86	-0.0371704	-34.86	0	-34.86	0.17804	-34.86	0						-34.96
-34.76	0.0939331	-34.76	0	-34.76	0.152771	-34.76	0	-34.76	-0.00744629	-34.76	0	-34.76	0.112305	-34.76	0	-34.76	0.172485	-34.76	0					-34.76	-0.0139157	-34.76	0	-34.76	-0.0188596	-34.76	0	-34.76	-0.0131223	-34.76	0	-34.76	-0.0394895	-34.76	0	-34.76	0.17572	-34.76	0						-34.86
-34.66	0.104065	-34.66	0	-34.66	0.157471	-34.66	0	-34.66	0.00427234	-34.66	0	-34.66	0.115417	-34.66	0	-34.66	0.172485	-34.66	0					-34.66	-0.0287473	-34.66	0	-34.66	-0.0250852	-34.66	0	-34.66	-0.0373532	-34.66	0	-34.66	-0.0426022	-34.66	0	-34.66	0.164795	-34.66	0						-34.76
-34.56	0.105652	-34.56	0	-34.56	0.156677	-34.56	0	-34.56	-0.0105591	-34.56	0	-34.56	0.109192	-34.56	0	-34.56	0.169373	-34.56	0					-34.56	-0.0240479	-34.56	0	-34.56	-0.0149536	-34.56	0	-34.56	-0.0443726	-34.56	0	-34.56	-0.0355835	-34.56	0	-34.56	0.160095	-34.56	0						-34.66
-34.46	0.100952	-34.46	0	-34.46	0.149658	-34.46	0	-34.46	-0.0230713	-34.46	0	-34.46	0.104492	-34.46	0	-34.46	0.15686	-34.46	0					-34.46	-0.0365601	-34.46	0	-34.46	-0.0250854	-34.46	0	-34.46	-0.0639038	-34.46	0	-34.46	-0.0629272	-34.46	0	-34.46	0.143677	-34.46	0						-34.56
-34.36	0.0962524	-34.36	0	-34.36	0.15509	-34.36	0	-34.36	-0.027771	-34.36	0	-34.36	0.104492	-34.36	0	-34.36	0.155273	-34.36	0					-34.36	-0.0365601	-34.36	0	-34.36	-0.0133667	-34.36	0	-34.36	-0.0670166	-34.36	0	-34.36	-0.0629272	-34.36	0	-34.36	0.148376	-34.36	0						-34.46
-34.26	0.0908203	-34.26	0	-34.26	0.149658	-34.26	0	-34.26	-0.0379029	-34.26	0	-34.26	0.0943604	-34.26	0	-34.26	0.157654	-34.26	0					-34.26	-0.0459593	-34.26	0	-34.26	-0.0196531	-34.26	0	-34.26	-0.0537718	-34.26	0	-34.26	-0.0762327	-34.26	0	-34.26	0.151489	-34.26	0						-34.36
-34.16	0.0962524	-34.16	0	-34.16	0.152771	-34.16	0	-34.16	-0.03949	-34.16	0	-34.16	0.102905	-34.16	0	-34.16	0.152954	-34.16	0					-34.16	-0.0552976	-34.16	0	-34.16	-0.0219724	-34.16	0	-34.16	-0.0592038	-34.16	0	-34.16	-0.0738523	-34.16	0	-34.16	0.14917	-34.16	0						-34.26
-34.06	0.0923462	-34.06	0	-34.06	0.148071	-34.06	0	-34.06	-0.0418091	-34.06	0	-34.06	0.100586	-34.06	0	-34.06	0.152954	-34.06	0					-34.06	-0.0482788	-34.06	0	-34.06	-0.0297852	-34.06	0	-34.06	-0.0443726	-34.06	0	-34.06	-0.0668335	-34.06	0	-34.06	0.148376	-34.06	0						-34.16
-33.96	0.0861206	-33.96	0	-33.96	0.13324	-33.96	0	-33.96	-0.0512085	-33.96	0	-33.96	0.0974731	-33.96	0	-33.96	0.149841	-33.96	0					-33.96	-0.0482788	-33.96	0	-33.96	-0.0297852	-33.96	0	-33.96	-0.0279541	-33.96	0	-33.96	-0.0668335	-33.96	0	-33.96	0.151489	-33.96	0						-34.06
-33.86	0.0697021	-33.86	0	-33.86	0.121521	-33.86	0	-33.86	-0.0582275	-33.86	0	-33.86	0.107605	-33.86	0	-33.86	0.145142	-33.86	0					-33.86	-0.0482788	-33.86	0	-33.86	-0.0250854	-33.86	0	-33.86	-0.0178223	-33.86	0	-33.86	-0.0715332	-33.86	0	-33.86	0.160889	-33.86	0						-33.96
-33.76	0.0650024	-33.76	0	-33.76	0.116821	-33.76	0	-33.76	-0.0629275	-33.76	0	-33.76	0.107605	-33.76	0	-33.76	0.143554	-33.76	0					-33.76	-0.0482788	-33.76	0	-33.76	-0.0180664	-33.76	0	-33.76	-0.00531006	-33.76	0	-33.76	-0.0621338	-33.76	0	-33.76	0.167908	-33.76	0						-33.86
-33.66	0.0579834	-33.66	0	-33.66	0.109802	-33.66	0	-33.66	-0.0652469	-33.66	0	-33.66	0.105286	-33.66	0	-33.66	0.129516	-33.66	0					-33.66	-0.0404663	-33.66	0	-33.66	-0.0266724	-33.66	0	-33.66	-0.00531006	-33.66	0	-33.66	-0.050415	-33.66	0	-33.66	0.164001	-33.66	0						-33.76
-33.56	0.0532837	-33.56	0	-33.56	0.106689	-33.56	0	-33.56	-0.06604	-33.56	0	-33.56	0.112305	-33.56	0	-33.56	0.118591	-33.56	0					-33.56	-0.0240479	-33.56	0	-33.56	-0.0125732	-33.56	0	-33.56	-0.00842285	-33.56	0	-33.56	-0.0355835	-33.56	0	-33.56	0.18042	-33.56	0						-33.66
-33.46	0.0579834	-33.46	0	-33.46	0.113708	-33.46	0	-33.46	-0.0707397	-33.46	0	-33.46	0.127136	-33.46	0	-33.46	0.117004	-33.46	0					-33.46	-0.0123291	-33.46	0	-33.46	0.00457764	-33.46	0	-33.46	0.0032959	-33.46	0	-33.46	-0.0355835	-33.46	0	-33.46	0.187439	-33.46	0						-33.56
-33.36	0.0751953	-33.36	0	-33.36	0.129333	-33.36	0	-33.36	-0.0605469	-33.36	0	-33.36	0.137329	-33.36	0	-33.36	0.134216	-33.36	0					-33.36	-0.00689697	-33.36	0	-33.36	0.00457764	-33.36	0	-33.36	0.00561523	-33.36	0	-33.36	-0.0355835	-33.36	0	-33.36	0.182739	-33.36	0						-33.46
-33.26	0.0845337	-33.26	0	-33.26	0.128539	-33.26	0	-33.26	-0.0480963	-33.26	0	-33.26	0.146667	-33.26	0	-33.26	0.141235	-33.26	0					-33.26	-0.00140384	-33.26	0	-33.26	0.0100708	-33.26	0	-33.26	0.00952145	-33.26	0	-33.26	-0.0246582	-33.26	0	-33.26	0.17572	-33.26	0						-33.36
-33.16	0.0697021	-33.16	0	-33.16	0.118408	-33.16	0	-33.16	-0.0582275	-33.16	0	-33.16	0.124023	-33.16	0	-33.16	0.133423	-33.16	0					-33.16	-0.00921631	-33.16	0	-33.16	0.0123901	-33.16	0	-33.16	0.0142212	-33.16	0	-33.16	-0.0199585	-33.16	0	-33.16	0.18042	-33.16	0						-33.26
-33.06	0.0744019	-33.06	0	-33.06	0.125427	-33.06	0	-33.06	-0.0613403	-33.06	0	-33.06	0.128723	-33.06	0	-33.06	0.133423	-33.06	0					-33.06	-0.00762939	-33.06	0	-33.06	0.0186768	-33.06	0	-33.06	-0.000610352	-33.06	0	-33.06	-0.0230713	-33.06	0	-33.06	0.172607	-33.06	0						-33.16
-32.96	0.0845337	-32.96	0	-32.96	0.113708	-32.96	0	-32.96	-0.0629272	-32.96	0	-32.96	0.135742	-32.96	0	-32.96	0.133423	-32.96	0					-32.96	-0.013916	-32.96	0	-32.96	0.0209961	-32.96	0	-32.96	-0.00531006	-32.96	0	-32.96	-0.0230713	-32.96	0	-32.96	0.167908	-32.96	0						-33.06
-32.86	0.0939331	-32.86	0	-32.86	0.116821	-32.86	0	-32.86	-0.0535278	-32.86	0	-32.86	0.135742	-32.86	0	-32.86	0.121704	-32.86	0					-32.86	-0.013916	-32.86	0	-32.86	0.0209961	-32.86	0	-32.86	-0.0100098	-32.86	0	-32.86	-0.020752	-32.86	0	-32.86	0.166321	-32.86	0						-32.96
-32.76	0.108765	-32.76	0	-32.76	0.121521	-32.76	0	-32.76	-0.0465085	-32.76	0	-32.76	0.124023	-32.76	0	-32.76	0.121704	-32.76	0					-32.76	-0.0162351	-32.76	0	-32.76	0.0241092	-32.76	0	-32.76	-0.0170285	-32.76	0	-32.76	-0.0277707	-32.76	0	-32.76	0.164002	-32.76	0						-32.86
-32.66	0.11969	-32.66	0	-32.66	0.129333	-32.66	0	-32.66	-0.0386964	-32.66	0	-32.66	0.127136	-32.66	0	-32.66	0.129516	-32.66	0					-32.66	-0.00219727	-32.66	0	-32.66	0.0170898	-32.66	0	-32.66	-0.0170288	-32.66	0	-32.66	-0.027771	-32.66	0	-32.66	0.160889	-32.66	0						-32.76
-32.56	0.121277	-32.56	0	-32.56	0.126221	-32.56	0	-32.56	-0.0418091	-32.56	0	-32.56	0.117004	-32.56	0	-32.56	0.126404	-32.56	0					-32.56	-0.0045166	-32.56	0	-32.56	0.0288086	-32.56	0	-32.56	-0.00531006	-32.56	0	-32.56	-0.0324707	-32.56	0	-32.56	0.167908	-32.56	0						-32.66
-32.46	0.108765	-32.46	0	-32.46	0.10199	-32.46	0	-32.46	-0.0543213	-32.46	0	-32.46	0.104492	-32.46	0	-32.46	0.113892	-32.46	0					-32.46	-0.00531006	-32.46	0	-32.46	0.0209961	-32.46	0	-32.46	-0.0131226	-32.46	0	-32.46	-0.0473022	-32.46	0	-32.46	0.152283	-32.46	0						-32.56
-32.36	0.104065	-32.36	0	-32.36	0.0941772	-32.36	0	-32.36	-0.0543213	-32.36	0	-32.36	0.0997925	-32.36	0	-32.36	0.120911	-32.36	0					-32.36	-0.0217285	-32.36	0	-32.36	0.00927734	-32.36	0	-32.36	-0.0326538	-32.36	0	-32.36	-0.059021	-32.36	0	-32.36	0.143677	-32.36	0						-32.46
-32.26	0.0939331	-32.26	0	-32.26	0.0824584	-32.26	0	-32.26	-0.0574341	-32.26	0	-32.26	0.0818481	-32.26	0	-32.26	0.09906	-32.26	0					-32.26	-0.0334471	-32.26	0	-32.26	0.00457782	-32.26	0	-32.26	-0.0373533	-32.26	0	-32.26	-0.0637205	-32.26	0	-32.26	0.143677	-32.26	0						-32.36
-32.16	0.0814209	-32.16	0	-32.16	0.0855715	-32.16	0	-32.16	-0.0590208	-32.16	0	-32.16	0.0802612	-32.16	0	-32.16	0.0974733	-32.16	0					-32.16	-0.040466	-32.16	0	-32.16	-0.00244114	-32.16	0	-32.16	-0.0443723	-32.16	0	-32.16	-0.0660398	-32.16	0	-32.16	0.14447	-32.16	0						-32.26
-32.06	0.0845337	-32.06	0	-32.06	0.090271	-32.06	0	-32.06	-0.0543213	-32.06	0	-32.06	0.0849609	-32.06	0	-32.06	0.0974731	-32.06	0					-32.06	-0.0404663	-32.06	0	-32.06	0.00616455	-32.06	0	-32.06	-0.0326538	-32.06	0	-32.06	-0.0402832	-32.06	0	-32.06	0.153076	-32.06	0						-32.16
-31.96	0.0892334	-31.96	0	-31.96	0.0949707	-31.96	0	-31.96	-0.0543213	-31.96	0	-31.96	0.0732422	-31.96	0	-31.96	0.0904541	-31.96	0					-31.96	-0.0404663	-31.96	0	-31.96	0.00146484	-31.96	0	-31.96	-0.0326538	-31.96	0	-31.96	-0.0473022	-31.96	0	-31.96	0.148376	-31.96	0						-32.06
-31.86	0.0861206	-31.86	0	-31.86	0.10199	-31.86	0	-31.86	-0.0543213	-31.86	0	-31.86	0.0732422	-31.86	0	-31.86	0.0904541	-31.86	0					-31.86	-0.032654	-31.86	0	-31.86	0.00927719	-31.86	0	-31.86	-0.0248415	-31.86	0	-31.86	-0.0394899	-31.86	0	-31.86	0.156189	-31.86	0						-31.96
-31.76	0.0845337	-31.76	0	-31.76	0.10199	-31.76	0	-31.76	-0.059021	-31.76	0	-31.76	0.0732422	-31.76	0	-31.76	0.102173	-31.76	0					-31.76	-0.0279542	-31.76	0	-31.76	0.013977	-31.76	0	-31.76	-0.0201417	-31.76	0	-31.76	-0.0379029	-31.76	0	-31.76	0.160889	-31.76	0						-31.86
-31.66	0.0892334	-31.66	0	-31.66	0.09729	-31.66	0	-31.66	-0.06604	-31.66	0	-31.66	0.0685425	-31.66	0	-31.66	0.102173	-31.66	0					-31.66	-0.0256348	-31.66	0	-31.66	0.0194091	-31.66	0	-31.66	-0.0178223	-31.66	0	-31.66	-0.0402832	-31.66	0	-31.66	0.163208	-31.66	0						-31.76
-31.56	0.0892334	-31.56	0	-31.56	0.0902708	-31.56	0	-31.56	-0.069153	-31.56	0	-31.56	0.0662231	-31.56	0	-31.56	0.102173	-31.56	0					-31.56	-0.0326537	-31.56	0	-31.56	0.0139772	-31.56	0	-31.56	-0.0248412	-31.56	0	-31.56	-0.0473021	-31.56	0	-31.56	0.156189	-31.56	0						-31.66
-31.46	0.0853271	-31.46	0	-31.46	0.0785522	-31.46	0	-31.46	-0.0785522	-31.46	0	-31.46	0.0615234	-31.46	0	-31.46	0.0904541	-31.46	0					-31.46	-0.0279541	-31.46	0	-31.46	0.0139771	-31.46	0	-31.46	-0.0201416	-31.46	0	-31.46	-0.0426025	-31.46	0	-31.46	0.156189	-31.46	0						-31.56
-31.36	0.0822144	-31.36	0	-31.36	0.0785522	-31.36	0	-31.36	-0.0808716	-31.36	0	-31.36	0.0615234	-31.36	0	-31.36	0.0873413	-31.36	0					-31.36	-0.0256348	-31.36	0	-31.36	0.0194091	-31.36	0	-31.36	-0.0178223	-31.36	0	-31.36	-0.0402832	-31.36	0	-31.36	0.151489	-31.36	0						-31.46
-31.26	0.0775146	-31.26	0	-31.26	0.0785522	-31.26	0	-31.26	-0.0785522	-31.26	0	-31.26	0.0615234	-31.26	0	-31.26	0.0709229	-31.26	0					-31.26	-0.043579	-31.26	0	-31.26	0.01709	-31.26	0	-31.26	-0.0170287	-31.26	0	-31.26	-0.0473021	-31.26	0	-31.26	0.14447	-31.26	0						-31.36
-31.16	0.0775146	-31.16	0	-31.16	0.0707397	-31.16	0	-31.16	-0.0730591	-31.16	0	-31.16	0.0615234	-31.16	0	-31.16	0.0709229	-31.16	0					-31.16	-0.0404663	-31.16	0	-31.16	0.0139771	-31.16	0	-31.16	-0.0170288	-31.16	0	-31.16	-0.0473022	-31.16	0	-31.16	0.14447	-31.16	0						-31.26
-31.06	0.0775146	-31.06	0	-31.06	0.0754395	-31.06	0	-31.06	-0.0707397	-31.06	0	-31.06	0.0615234	-31.06	0	-31.06	0.0826416	-31.06	0					-31.06	-0.0357667	-31.06	0	-31.06	0.013977	-31.06	0	-31.06	-0.015442	-31.06	0	-31.06	-0.0426026	-31.06	0	-31.06	0.141357	-31.06	0						-31.16
-30.96	0.0775146	-30.96	0	-30.96	0.0707397	-30.96	0	-30.96	-0.0777588	-30.96	0	-30.96	0.0568237	-30.96	0	-30.96	0.0826416	-30.96	0					-30.96	-0.0334473	-30.96	0	-30.96	0.0209961	-30.96	0	-30.96	-0.0131226	-30.96	0	-30.96	-0.0355835	-30.96	0	-30.96	0.148376	-30.96	0						-31.06
-30.86	0.0744019	-30.86	0	-30.86	0.0676269	-30.86	0	-30.86	-0.0808717	-30.86	0	-30.86	0.0466919	-30.86	0	-30.86	0.0795287	-30.86	0					-30.86	-0.0287478	-30.86	0	-30.86	0.0327146	-30.86	0	-30.86	-0.00610372	-30.86	0	-30.86	-0.023865	-30.86	0	-30.86	0.160095	-30.86	0						-30.96
-30.76	0.0814209	-30.76	0	-30.76	0.0629272	-30.76	0	-30.76	-0.0855713	-30.76	0	-30.76	0.0419922	-30.76	0	-30.76	0.0748291	-30.76	0					-30.76	-0.0170288	-30.76	0	-30.76	0.0358276	-30.76	0	-30.76	-0.00140381	-30.76	0	-30.76	-0.0238647	-30.76	0	-30.76	0.160095	-30.76	0						-30.86
-30.66	0.0650024	-30.66	0	-30.66	0.0582275	-30.66	0	-30.66	-0.0855713	-30.66	0	-30.66	0.0466919	-30.66	0	-30.66	0.0748291	-30.66	0					-30.66	-0.0170288	-30.66	0	-30.66	0.0405273	-30.66	0	-30.66	-0.00140381	-30.66	0	-30.66	-0.012146	-30.66	0	-30.66	0.160095	-30.66	0						-30.76
-30.56	0.0579834	-30.56	0	-30.56	0.0512083	-30.56	0	-30.56	-0.0855715	-30.56	0	-30.56	0.0490112	-30.56	0	-30.56	0.0748289	-30.56	0					-30.56	-0.0170288	-30.56	0	-30.56	0.0374146	-30.56	0	-30.56	0.0032959	-30.56	0	-30.56	-0.012146	-30.56	0	-30.56	0.160095	-30.56	0						-30.66
-30.46	0.0462646	-30.46	0	-30.46	0.0316772	-30.46	0	-30.46	-0.09729	-30.46	0	-30.46	0.0302734	-30.46	0	-30.46	0.0631104	-30.46	0					-30.46	-0.0123291	-30.46	0	-30.46	0.0327148	-30.46	0	-30.46	-0.00140381	-30.46	0	-30.46	-0.012146	-30.46	0	-30.46	0.148376	-30.46	0						-30.56
-30.36	0.0493774	-30.36	0	-30.36	0.0347901	-30.36	0	-30.36	-0.0824584	-30.36	0	-30.36	0.045105	-30.36	0	-30.36	0.0662232	-30.36	0					-30.36	-0.0100098	-30.36	0	-30.36	0.0327148	-30.36	0	-30.36	-0.00140381	-30.36	0	-30.36	-0.0168457	-30.36	0	-30.36	0.148376	-30.36	0						-30.46
-30.26	0.0540771	-30.26	0	-30.26	0.0394897	-30.26	0	-30.26	-0.0894775	-30.26	0	-30.26	0.0498047	-30.26	0	-30.26	0.0709229	-30.26	0					-30.26	-0.0170288	-30.26	0	-30.26	0.0327148	-30.26	0	-30.26	-0.00140381	-30.26	0	-30.26	-0.0238647	-30.26	0	-30.26	0.148376	-30.26	0						-30.36
-30.16	0.0540771	-30.16	0	-30.16	0.0394897	-30.16	0	-30.16	-0.0777588	-30.16	0	-30.16	0.0380859	-30.16	0	-30.16	0.0709229	-30.16	0					-30.16	-0.0170288	-30.16	0	-30.16	0.0444336	-30.16	0	-30.16	-0.00140381	-30.16	0	-30.16	-0.0160522	-30.16	0	-30.16	0.148376	-30.16	0						-30.26
-30.06	0.0540771	-30.06	0	-30.06	0.0394896	-30.06	0	-30.06	-0.0824586	-30.06	0	-30.06	0.0380859	-30.06	0	-30.06	0.0709227	-30.06	0					-30.06	-0.0170288	-30.06	0	-30.06	0.0444336	-30.06	0	-30.06	-0.00140381	-30.06	0	-30.06	-0.0160522	-30.06	0	-30.06	0.148376	-30.06	0						-30.16
-29.96	0.0462646	-29.96	0	-29.96	0.0199585	-29.96	0	-29.96	-0.09729	-29.96	0	-29.96	0.0302734	-29.96	0	-29.96	0.0584106	-29.96	0					-29.96	-0.013916	-29.96	0	-29.96	0.0428467	-29.96	0	-29.96	0.00482178	-29.96	0	-29.96	-0.0129395	-29.96	0	-29.96	0.151489	-29.96	0						-30.06
-29.86	0.0478516	-29.86	0	-29.86	0.0246583	-29.86	0	-29.86	-0.0925902	-29.86	0	-29.86	0.0349731	-29.86	0	-29.86	0.0678102	-29.86	0					-29.86	-0.00140405	-29.86	0	-29.86	0.0483396	-29.86	0	-29.86	0.0189207	-29.86	0	-29.86	-0.000427485	-29.86	0	-29.86	0.164001	-29.86	0						-29.96
-29.76	0.0423584	-29.76	0	-29.76	0.0316772	-29.76	0	-29.76	-0.0855713	-29.76	0	-29.76	0.0388794	-29.76	0	-29.76	0.0748291	-29.76	0					-29.76	-0.00140381	-29.76	0	-29.76	0.0561523	-29.76	0	-29.76	0.017334	-29.76	0	-29.76	-0.000427246	-29.76	0	-29.76	0.164001	-29.76	0						-29.86
-29.66	0.0501709	-29.66	0	-29.66	0.0316772	-29.66	0	-29.66	-0.0855713	-29.66	0	-29.66	0.0341797	-29.66	0	-29.66	0.0748291	-29.66	0					-29.66	-0.00140381	-29.66	0	-29.66	0.0483398	-29.66	0	-29.66	0.0111084	-29.66	0	-29.66	-0.000427246	-29.66	0	-29.66	0.159302	-29.66	0						-29.76
-29.56	0.0423584	-29.56	0	-29.56	0.031677	-29.56	0	-29.56	-0.0855715	-29.56	0	-29.56	0.0458984	-29.56	0	-29.56	0.0748289	-29.56	0					-29.56	-0.00140381	-29.56	0	-29.56	0.0483398	-29.56	0	-29.56	0.00952148	-29.56	0	-29.56	-0.00354004	-29.56	0	-29.56	0.164001	-29.56	0						-29.66
-29.46	0.0259399	-29.46	0	-29.46	0.0199585	-29.46	0	-29.46	-0.09729	-29.46	0	-29.46	0.0341797	-29.46	0	-29.46	0.0584106	-29.46	0					-29.46	-0.00140381	-29.46	0	-29.46	0.0483398	-29.46	0	-29.46	0.0142212	-29.46	0	-29.46	-0.00823975	-29.46	0	-29.46	0.164001	-29.46	0						-29.56
-29.36	0.0189209	-29.36	0	-29.36	0.0199585	-29.36	0	-29.36	-0.09729	-29.36	0	-29.36	0.0341797	-29.36	0	-29.36	0.0513916	-29.36	0					-29.36	0.00329581	-29.36	0	-29.36	0.0483398	-29.36	0	-29.36	0.0189208	-29.36	0	-29.36	-0.000427336	-29.36	0	-29.36	0.156982	-29.36	0						-29.46
-29.26	0.0189209	-29.26	0	-29.26	0.0199585	-29.26	0	-29.26	-0.09729	-29.26	0	-29.26	0.02948	-29.26	0	-29.26	0.0513916	-29.26	0					-29.26	0.0103148	-29.26	0	-29.26	0.0483397	-29.26	0	-29.26	0.022827	-29.26	0	-29.26	0.00817859	-29.26	0	-29.26	0.172607	-29.26	0						-29.36
-29.16	0.0189209	-29.16	0	-29.16	0.0199585	-29.16	0	-29.16	-0.09729	-29.16	0	-29.16	0.0224609	-29.16	0	-29.16	0.0560913	-29.16	0					-29.16	0.0103149	-29.16	0	-29.16	0.0561523	-29.16	0	-29.16	0.0181274	-29.16	0	-29.16	0.003479	-29.16	0	-29.16	0.167908	-29.16	0						-29.26
-29.06	0.0189209	-29.06	0	-29.06	0.0199585	-29.06	0	-29.06	-0.100403	-29.06	0	-29.06	0.0224609	-29.06	0	-29.06	0.0662231	-29.06	0					-29.06	0.0150146	-29.06	0	-29.06	0.0561523	-29.06	0	-29.06	0.0181274	-29.06	0	-29.06	-0.0012207	-29.06	0	-29.06	0.167908	-29.06	0						-29.16
-28.96	0.0189209	-28.96	0	-28.96	0.0199585	-28.96	0	-28.96	-0.105103	-28.96	0	-28.96	0.0224609	-28.96	0	-28.96	0.0592041	-28.96	0					-28.96	0.017334	-28.96	0	-28.96	0.0514526	-28.96	0	-28.96	0.0165405	-28.96	0	-28.96	-0.0012207	-28.96	0	-28.96	0.151489	-28.96	0						-29.06
-28.86	0.0111084	-28.86	0	-28.86	0.00903326	-28.86	0	-28.86	-0.109802	-28.86	0	-28.86	0.0146484	-28.86	0	-28.86	0.0513917	-28.86	0					-28.86	0.010315	-28.86	0	-28.86	0.0460205	-28.86	0	-28.86	0.0189209	-28.86	0	-28.86	-0.00354001	-28.86	0	-28.86	0.14917	-28.86	0						-28.96
-28.76	0.0142212	-28.76	0	-28.76	0.00744647	-28.76	0	-28.76	-0.0941771	-28.76	0	-28.76	0.0177612	-28.76	0	-28.76	0.0545046	-28.76	0					-28.76	0.0103148	-28.76	0	-28.76	0.0483397	-28.76	0	-28.76	0.0142211	-28.76	0	-28.76	0.00347888	-28.76	0	-28.76	0.151489	-28.76	0						-28.86
-28.66	0.0314331	-28.66	0	-28.66	0.0121459	-28.66	0	-28.66	-0.0847779	-28.66	0	-28.66	0.0271606	-28.66	0	-28.66	0.0639037	-28.66	0					-28.66	0.00250259	-28.66	0	-28.66	0.0405275	-28.66	0	-28.66	0.00640884	-28.66	0	-28.66	-0.00433335	-28.66	0	-28.66	0.136658	-28.66	0						-28.76
-28.56	0.0267334	-28.56	0	-28.56	-0.00268555	-28.56	0	-28.56	-0.0894775	-28.56	0	-28.56	0.0224609	-28.56	0	-28.56	0.0678101	-28.56	0					-28.56	0.00720215	-28.56	0	-28.56	0.0405273	-28.56	0	-28.56	0.00640869	-28.56	0	-28.56	-0.0043335	-28.56	0	-28.56	0.133545	-28.56	0						-28.66
-28.46	0.0267334	-28.46	0	-28.46	0.012146	-28.46	0	-28.46	-0.0894775	-28.46	0	-28.46	0.0224609	-28.46	0	-28.46	0.0631104	-28.46	0					-28.46	0.00952148	-28.46	0	-28.46	0.0405273	-28.46	0	-28.46	0.00640869	-28.46	0	-28.46	-0.0043335	-28.46	0	-28.46	0.128845	-28.46	0						-28.56
-28.36	0.0267334	-28.36	0	-28.36	-0.000366211	-28.36	0	-28.36	-0.0894775	-28.36	0	-28.36	0.0224609	-28.36	0	-28.36	0.0631104	-28.36	0					-28.36	0.00250244	-28.36	0	-28.36	0.0475464	-28.36	0	-28.36	0.00640869	-28.36	0	-28.36	-0.0043335	-28.36	0	-28.36	0.128845	-28.36	0						-28.46
-28.26	0.0267334	-28.26	0	-28.26	-0.00738525	-28.26	0	-28.26	-0.0847778	-28.26	0	-28.26	0.0224609	-28.26	0	-28.26	0.0631104	-28.26	0					-28.26	-0.00219718	-28.26	0	-28.26	0.024109	-28.26	0	-28.26	0.00170907	-28.26	0	-28.26	-0.00122061	-28.26	0	-28.26	0.124146	-28.26	0						-28.36
-28.16	0.0220337	-28.16	0	-28.16	0.000427157	-28.16	0	-28.16	-0.0824586	-28.16	0	-28.16	0.0107422	-28.16	0	-28.16	0.0662231	-28.16	0					-28.16	-0.00451657	-28.16	0	-28.16	0.0217896	-28.16	0	-28.16	-0.000610322	-28.16	0	-28.16	-0.00823972	-28.16	0	-28.16	0.121826	-28.16	0						-28.26
-28.06	0.0103149	-28.06	0	-28.06	-0.0120851	-28.06	0	-28.06	-0.0941774	-28.06	0	-28.06	0.00604248	-28.06	0	-28.06	0.066223	-28.06	0					-28.06	0.00250232	-28.06	0	-28.06	0.0288085	-28.06	0	-28.06	0.00640857	-28.06	0	-28.06	-0.00823987	-28.06	0	-28.06	0.128845	-28.06	0						-28.16
-27.96	-0.0045166	-27.96	0	-27.96	-0.019104	-27.96	0	-27.96	-0.101196	-27.96	0	-27.96	-0.000976563	-27.96	0	-27.96	0.0717163	-27.96	0					-27.96	0.0220337	-27.96	0	-27.96	0.0366211	-27.96	0	-27.96	0.0259399	-27.96	0	-27.96	-0.000427246	-27.96	0	-27.96	0.136658	-27.96	0						-28.06
-27.86	-0.0045166	-27.86	0	-27.86	-0.019104	-27.86	0	-27.86	-0.101196	-27.86	0	-27.86	0.0107422	-27.86	0	-27.86	0.0787354	-27.86	0					-27.86	0.0103149	-27.86	0	-27.86	0.0483398	-27.86	0	-27.86	0.0142212	-27.86	0	-27.86	-0.000427246	-27.86	0	-27.86	0.136658	-27.86	0						-27.96
-27.76	0.0032959	-27.76	0	-27.76	-0.0222168	-27.76	0	-27.76	-0.101196	-27.76	0	-27.76	0.00372314	-27.76	0	-27.76	0.0740356	-27.76	0					-27.76	0.0150146	-27.76	0	-27.76	0.0452271	-27.76	0	-27.76	0.0142212	-27.76	0	-27.76	-0.00354004	-27.76	0	-27.76	0.136658	-27.76	0						-27.86
-27.66	0.0032959	-27.66	0	-27.66	-0.0238037	-27.66	0	-27.66	-0.101196	-27.66	0	-27.66	0.00604248	-27.66	0	-27.66	0.0670166	-27.66	0					-27.66	0.0173341	-27.66	0	-27.66	0.0436402	-27.66	0	-27.66	0.00952157	-27.66	0	-27.66	-0.0129394	-27.66	0	-27.66	0.127258	-27.66	0						-27.76
-27.56	0.000183105	-27.56	0	-27.56	-0.0222168	-27.56	0	-27.56	-0.101196	-27.56	0	-27.56	-0.000976563	-27.56	0	-27.56	0.0670166	-27.56	0					-27.56	0.0103151	-27.56	0	-27.56	0.0366212	-27.56	0	-27.56	0.00250256	-27.56	0	-27.56	-0.0199584	-27.56	0	-27.56	0.11322	-27.56	0						-27.66
-27.46	0.00720215	-27.46	0	-27.46	-0.0269165	-27.46	0	-27.46	-0.0964966	-27.46	0	-27.46	-0.000976563	-27.46	0	-27.46	0.0639038	-27.46	0					-27.46	0.0220337	-27.46	0	-27.46	0.0319214	-27.46	0	-27.46	0.00250244	-27.46	0	-27.46	-0.0199585	-27.46	0	-27.46	0.11322	-27.46	0						-27.56
-27.36	0.00720215	-27.36	0	-27.36	-0.0269165	-27.36	0	-27.36	-0.0894775	-27.36	0	-27.36	0.0107422	-27.36	0	-27.36	0.0592041	-27.36	0					-27.36	0.0251465	-27.36	0	-27.36	0.0249023	-27.36	0	-27.36	0.00250244	-27.36	0	-27.36	-0.0199585	-27.36	0	-27.36	0.11322	-27.36	0						-27.46
-27.26	0.00720215	-27.26	0	-27.26	-0.0191042	-27.26	0	-27.26	-0.0941774	-27.26	0	-27.26	-0.000976563	-27.26	0	-27.26	0.059204	-27.26	0					-27.26	0.0158083	-27.26	0	-27.26	0.0139773	-27.26	0	-27.26	-0.00842264	-27.26	0	-27.26	-0.0308836	-27.26	0	-27.26	0.102295	-27.26	0						-27.36
-27.16	-0.00531006	-27.16	0	-27.16	-0.0269164	-27.16	0	-27.16	-0.109009	-27.16	0	-27.16	0.00292969	-27.16	0	-27.16	0.0513918	-27.16	0					-27.16	0.0142211	-27.16	0	-27.16	0.0170898	-27.16	0	-27.16	-0.00842291	-27.16	0	-27.16	-0.0277711	-27.16	0	-27.16	0.105408	-27.16	0						-27.26
-27.06	-0.00762939	-27.06	0	-27.06	-0.0238039	-27.06	0	-27.06	-0.101196	-27.06	0	-27.06	0.0107422	-27.06	0	-27.06	0.0709227	-27.06	0					-27.06	0.00952148	-27.06	0	-27.06	0.0170898	-27.06	0	-27.06	-0.0100098	-27.06	0	-27.06	-0.027771	-27.06	0	-27.06	0.102295	-27.06	0						-27.16
-26.96	-0.00842285	-26.96	0	-26.96	-0.0339355	-26.96	0	-26.96	-0.109009	-26.96	0	-26.96	0.00292969	-26.96	0	-26.96	0.0631104	-26.96	0					-26.96	0.00720215	-26.96	0	-26.96	0.0170898	-26.96	0	-26.96	-0.00842285	-26.96	0	-26.96	-0.0160522	-26.96	0	-26.96	0.0975952	-26.96	0						-27.06
-26.86	-0.00842285	-26.86	0	-26.86	-0.015198	-26.86	0	-26.86	-0.109009	-26.86	0	-26.86	0.0154419	-26.86	0	-26.86	0.0631101	-26.86	0					-26.86	0.0142212	-26.86	0	-26.86	0.0139771	-26.86	0	-26.86	-0.0131226	-26.86	0	-26.86	-0.027771	-26.86	0	-26.86	0.0975952	-26.86	0						-26.96
-26.76	-0.0201416	-26.76	0	-26.76	-0.0316162	-26.76	0	-26.76	-0.120728	-26.76	0	-26.76	0.0107422	-26.76	0	-26.76	0.0513916	-26.76	0					-26.76	0.0142212	-26.76	0	-26.76	0.0209961	-26.76	0	-26.76	-0.0131226	-26.76	0	-26.76	-0.027771	-26.76	0	-26.76	0.0975952	-26.76	0						-26.86
-26.66	-0.0318604	-26.66	0	-26.66	-0.0386353	-26.66	0	-26.66	-0.116028	-26.66	0	-26.66	0.0107422	-26.66	0	-26.66	0.0513916	-26.66	0					-26.66	0.0173339	-26.66	0	-26.66	0.0241088	-26.66	0	-26.66	-0.0178223	-26.66	0	-26.66	-0.029358	-26.66	0	-26.66	0.103821	-26.66	0						-26.76
-26.56	-0.0201416	-26.56	0	-26.56	-0.0386353	-26.56	0	-26.56	-0.113708	-26.56	0	-26.56	0.0107422	-26.56	0	-26.56	0.0466919	-26.56	0					-26.56	0.0220336	-26.56	0	-26.56	0.0241088	-26.56	0	-26.56	-0.0131226	-26.56	0	-26.56	-0.0269776	-26.56	0	-26.56	0.11322	-26.56	0						-26.66
-26.46	-0.0318604	-26.46	0	-26.46	-0.0386353	-26.46	0	-26.46	-0.120728	-26.46	0	-26.46	0.0107422	-26.46	0	-26.46	0.0396729	-26.46	0					-26.46	0.0220337	-26.46	0	-26.46	0.0170898	-26.46	0	-26.46	-0.0131226	-26.46	0	-26.46	-0.0246582	-26.46	0	-26.46	0.11322	-26.46	0						-26.56
-26.36	-0.0365601	-26.36	0	-26.36	-0.0386353	-26.36	0	-26.36	-0.116028	-26.36	0	-26.36	0.0107422	-26.36	0	-26.36	0.03656	-26.36	0					-26.36	0.0220337	-26.36	0	-26.36	0.0170898	-26.36	0	-26.36	-0.0131226	-26.36	0	-26.36	-0.0269775	-26.36	0	-26.36	0.110107	-26.36	0						-26.46
-26.26	-0.0349731	-26.26	0	-26.26	-0.0417481	-26.26	0	-26.26	-0.112122	-26.26	0	-26.26	0.00762939	-26.26	0	-26.26	0.0318603	-26.26	0					-26.26	0.0220337	-26.26	0	-26.26	0.0170898	-26.26	0	-26.26	-0.0178223	-26.26	0	-26.26	-0.0199585	-26.26	0	-26.26	0.105408	-26.26	0						-26.36
-26.16	-0.0396729	-26.16	0	-26.16	-0.0464475	-26.16	0	-26.16	-0.116821	-26.16	0	-26.16	0.00292969	-26.16	0	-26.16	0.0318606	-26.16	0					-26.16	0.0220338	-26.16	0	-26.16	0.0139771	-26.16	0	-26.16	-0.0396728	-26.16	0	-26.16	-0.0113525	-26.16	0	-26.16	0.102295	-26.16	0						-26.26
-26.06	-0.0310669	-26.06	0	-26.06	-0.034729	-26.06	0	-26.06	-0.105103	-26.06	0	-26.06	0.0177612	-26.06	0	-26.06	0.0513916	-26.06	0					-26.06	0.0220338	-26.06	0	-26.06	0.00927743	-26.06	0	-26.06	-0.0443725	-26.06	0	-26.06	-0.0160522	-26.06	0	-26.06	0.0975953	-26.06	0						-26.16
-25.96	-0.0357666	-25.96	0	-25.96	-0.034729	-25.96	0	-25.96	-0.105103	-25.96	0	-25.96	0.0224609	-25.96	0	-25.96	0.0482788	-25.96	0					-25.96	0.0251465	-25.96	0	-25.96	0.0123901	-25.96	0	-25.96	-0.0365601	-25.96	0	-25.96	-0.0129395	-25.96	0	-25.96	0.100708	-25.96	0						-26.06
-25.86	-0.0521851	-25.86	0	-25.86	-0.0464478	-25.86	0	-25.86	-0.116821	-25.86	0	-25.86	0.0107422	-25.86	0	-25.86	0.0318604	-25.86	0					-25.86	0.0298461	-25.86	0	-25.86	0.0170898	-25.86	0	-25.86	-0.0248414	-25.86	0	-25.86	-0.00823984	-25.86	0	-25.86	0.105408	-25.86	0						-25.96
-25.76	-0.0592041	-25.76	0	-25.76	-0.0464477	-25.76	0	-25.76	-0.116821	-25.76	0	-25.76	0.0107422	-25.76	0	-25.76	0.0318604	-25.76	0					-25.76	0.0298462	-25.76	0	-25.76	0.0170898	-25.76	0	-25.76	-0.0248413	-25.76	0	-25.76	-0.0129395	-25.76	0	-25.76	0.105408	-25.76	0						-25.86
-25.66	-0.0560913	-25.66	0	-25.66	-0.043335	-25.66	0	-25.66	-0.113708	-25.66	0	-25.66	0.0107422	-25.66	0	-25.66	0.0349731	-25.66	0					-25.66	0.0298462	-25.66	0	-25.66	0.00537109	-25.66	0	-25.66	-0.0248413	-25.66	0	-25.66	-0.0152588	-25.66	0	-25.66	0.100708	-25.66	0						-25.76
-25.56	-0.0435791	-25.56	0	-25.56	-0.0386353	-25.56	0	-25.56	-0.109009	-25.56	0	-25.56	0.013855	-25.56	0	-25.56	0.0396729	-25.56	0					-25.56	0.0298462	-25.56	0	-25.56	0.00537109	-25.56	0	-25.56	-0.0248413	-25.56	0	-25.56	-0.0129395	-25.56	0	-25.56	0.093689	-25.56	0						-25.66
-25.46	-0.0435791	-25.46	0	-25.46	-0.0386353	-25.46	0	-25.46	-0.109009	-25.46	0	-25.46	0.0154419	-25.46	0	-25.46	0.0513916	-25.46	0					-25.46	0.0267334	-25.46	0	-25.46	0.0022583	-25.46	0	-25.46	-0.0279541	-25.46	0	-25.46	-0.0183716	-25.46	0	-25.46	0.0905762	-25.46	0						-25.56
-25.36	-0.0513916	-25.36	0	-25.36	-0.0386353	-25.36	0	-25.36	-0.09729	-25.36	0	-25.36	0.0224609	-25.36	0	-25.36	0.0513916	-25.36	0					-25.36	0.0298464	-25.36	0	-25.36	0.00225848	-25.36	0	-25.36	-0.0373533	-25.36	0	-25.36	-0.0207518	-25.36	0	-25.36	0.0811769	-25.36	0						-25.46
-25.26	-0.0545044	-25.26	0	-25.26	-0.043335	-25.26	0	-25.26	-0.09729	-25.26	0	-25.26	0.0224609	-25.26	0	-25.26	0.0466919	-25.26	0					-25.26	0.032959	-25.26	0	-25.26	0.0194092	-25.26	0	-25.26	-0.0412598	-25.26	0	-25.26	-0.0168457	-25.26	0	-25.26	0.0772705	-25.26	0						-25.36
-25.16	-0.0545044	-25.16	0	-25.16	-0.0378418	-25.16	0	-25.16	-0.09729	-25.16	0	-25.16	0.0271606	-25.16	0	-25.16	0.0443726	-25.16	0					-25.16	0.0345459	-25.16	0	-25.16	0.0139771	-25.16	0	-25.16	-0.0396729	-25.16	0	-25.16	-0.0152588	-25.16	0	-25.16	0.0788574	-25.16	0						-25.26
-25.06	-0.0396729	-25.06	0	-25.06	-0.0308231	-25.06	0	-25.06	-0.0972903	-25.06	0	-25.06	0.0341797	-25.06	0	-25.06	0.0513913	-25.06	0					-25.06	0.0220339	-25.06	0	-25.06	0.00927752	-25.06	0	-25.06	-0.0474852	-25.06	0	-25.06	-0.0199583	-25.06	0	-25.06	0.0741579	-25.06	0						-25.16
-24.96	-0.0474854	-24.96	0	-24.96	-0.0386353	-24.96	0	-24.96	-0.105103	-24.96	0	-24.96	0.0263672	-24.96	0	-24.96	0.0482788	-24.96	0					-24.96	0.0220337	-24.96	0	-24.96	0.00927734	-24.96	0	-24.96	-0.0521851	-24.96	0	-24.96	-0.0230713	-24.96	0	-24.96	0.0827637	-24.96	0						-25.06
-24.86	-0.0474854	-24.86	0	-24.86	-0.0386351	-24.86	0	-24.86	-0.105102	-24.86	0	-24.86	0.0263672	-24.86	0	-24.86	0.0435792	-24.86	0					-24.86	0.0251464	-24.86	0	-24.86	0.01239	-24.86	0	-24.86	-0.0537721	-24.86	0	-24.86	-0.0246583	-24.86	0	-24.86	0.0811766	-24.86	0						-24.96
-24.76	-0.0443726	-24.76	0	-24.76	-0.0355225	-24.76	0	-24.76	-0.10199	-24.76	0	-24.76	0.02948	-24.76	0	-24.76	0.0419922	-24.76	0					-24.76	0.0384521	-24.76	0	-24.76	0.022583	-24.76	0	-24.76	-0.0474854	-24.76	0	-24.76	-0.0113525	-24.76	0	-24.76	0.0827637	-24.76	0						-24.86
-24.66	-0.0396729	-24.66	0	-24.66	-0.0339355	-24.66	0	-24.66	-0.09729	-24.66	0	-24.66	0.02948	-24.66	0	-24.66	0.0396729	-24.66	0					-24.66	0.00720215	-24.66	0	-24.66	0.00146484	-24.66	0	-24.66	-0.0639038	-24.66	0	-24.66	-0.0324707	-24.66	0	-24.66	0.0663452	-24.66	0						-24.76
-24.56	-0.0396729	-24.56	0	-24.56	-0.0386357	-24.56	0	-24.56	-0.089478	-24.56	0	-24.56	0.0224609	-24.56	0	-24.56	0.0396724	-24.56	0					-24.56	0.0142212	-24.56	0	-24.56	0.00146484	-24.56	0	-24.56	-0.0639038	-24.56	0	-24.56	-0.0394897	-24.56	0	-24.56	0.0663452	-24.56	0						-24.66
-24.46	-0.0443726	-24.46	0	-24.46	-0.0386353	-24.46	0	-24.46	-0.109009	-24.46	0	-24.46	0.00762939	-24.46	0	-24.46	0.0248413	-24.46	0					-24.46	0.00561523	-24.46	0	-24.46	0.00457764	-24.46	0	-24.46	-0.060791	-24.46	0	-24.46	-0.027771	-24.46	0	-24.46	0.0647583	-24.46	0						-24.56
-24.36	-0.0466919	-24.36	0	-24.36	-0.0339353	-24.36	0	-24.36	-0.0917966	-24.36	0	-24.36	0.00762939	-24.36	0	-24.36	0.0248416	-24.36	0					-24.36	0.0173338	-24.36	0	-24.36	0.00927716	-24.36	0	-24.36	-0.0560915	-24.36	0	-24.36	-0.0277712	-24.36	0	-24.36	0.059326	-24.36	0						-24.46
-24.26	-0.0365601	-24.26	0	-24.26	-0.0269165	-24.26	0	-24.26	-0.0777588	-24.26	0	-24.26	0.0146484	-24.26	0	-24.26	0.0271606	-24.26	0					-24.26	0.0197144	-24.26	0	-24.26	0.00927734	-24.26	0	-24.26	-0.0560913	-24.26	0	-24.26	-0.0230713	-24.26	0	-24.26	0.0593262	-24.26	0						-24.36
-24.16	-0.0435791	-24.16	0	-24.16	-0.0316162	-24.16	0	-24.16	-0.0777588	-24.16	0	-24.16	0.0146484	-24.16	0	-24.16	0.0201416	-24.16	0					-24.16	0.0337524	-24.16	0	-24.16	0.00927734	-24.16	0	-24.16	-0.0560913	-24.16	0	-24.16	-0.0160522	-24.16	0	-24.16	0.078064	-24.16	0						-24.26
-24.06	-0.0466919	-24.06	0	-24.06	-0.0386357	-24.06	0	-24.06	-0.0660405	-24.06	0	-24.06	0.0146484	-24.06	0	-24.06	0.0201412	-24.06	0					-24.06	0.040771	-24.06	0	-24.06	0.0209956	-24.06	0	-24.06	-0.044373	-24.06	0	-24.06	-0.00433394	-24.06	0	-24.06	0.0850826	-24.06	0						-24.16
-23.96	-0.0631104	-23.96	0	-23.96	-0.041748	-23.96	0	-23.96	-0.0894775	-23.96	0	-23.96	0.00292969	-23.96	0	-23.96	0.00842285	-23.96	0					-23.96	0.0415649	-23.96	0	-23.96	0.0209961	-23.96	0	-23.96	-0.0443726	-23.96	0	-23.96	-0.0090332	-23.96	0	-23.96	0.078064	-23.96	0						-24.06
-23.86	-0.0513916	-23.86	0	-23.86	-0.0464478	-23.86	0	-23.86	-0.0824585	-23.86	0	-23.86	0.00292969	-23.86	0	-23.86	0.00842285	-23.86	0					-23.86	0.0415649	-23.86	0	-23.86	0.0209961	-23.86	0	-23.86	-0.0357666	-23.86	0	-23.86	-0.0043335	-23.86	0	-23.86	0.078064	-23.86	0						-23.96
-23.76	-0.0513916	-23.76	0	-23.76	-0.0464478	-23.76	0	-23.76	-0.0894775	-23.76	0	-23.76	0.00292969	-23.76	0	-23.76	0.00372314	-23.76	0					-23.76	0.0415649	-23.76	0	-23.76	0.00927734	-23.76	0	-23.76	-0.045166	-23.76	0	-23.76	-0.0043335	-23.76	0	-23.76	0.0749512	-23.76	0						-23.86
-23.66	-0.0560913	-23.66	0	-23.66	-0.0511475	-23.66	0	-23.66	-0.0847778	-23.66	0	-23.66	0.0107422	-23.66	0	-23.66	0.00842285	-23.66	0					-23.66	0.0384521	-23.66	0	-23.66	0.00927734	-23.66	0	-23.66	-0.0552979	-23.66	0	-23.66	-0.0043335	-23.66	0	-23.66	0.0655518	-23.66	0						-23.76
-23.56	-0.0584106	-23.56	0	-23.56	-0.0534665	-23.56	0	-23.56	-0.0925901	-23.56	0	-23.56	0.00292969	-23.56	0	-23.56	0.00219753	-23.56	0					-23.56	0.0337524	-23.56	0	-23.56	0.00927734	-23.56	0	-23.56	-0.0599976	-23.56	0	-23.56	-0.00744629	-23.56	0	-23.56	0.0663452	-23.56	0						-23.66
-23.46	-0.0545044	-23.46	0	-23.46	-0.0464478	-23.46	0	-23.46	-0.0855713	-23.46	0	-23.46	0.00292969	-23.46	0	-23.46	0.0045166	-23.46	0					-23.46	0.0384521	-23.46	0	-23.46	0.0256958	-23.46	0	-23.46	-0.0599976	-23.46	0	-23.46	-0.012146	-23.46	0	-23.46	0.0679321	-23.46	0						-23.56
-23.36	-0.0592041	-23.36	0	-23.36	-0.0464476	-23.36	0	-23.36	-0.0902709	-23.36	0	-23.36	0.00292969	-23.36	0	-23.36	-0.000182986	-23.36	0					-23.36	0.0407712	-23.36	0	-23.36	0.0327146	-23.36	0	-23.36	-0.0599978	-23.36	0	-23.36	-0.00433376	-23.36	0	-23.36	0.0655515	-23.36	0						-23.46
-23.26	-0.060791	-23.26	0	-23.26	-0.043335	-23.26	0	-23.26	-0.0824585	-23.26	0	-23.26	0.00292969	-23.26	0	-23.26	-0.00408936	-23.26	0					-23.26	0.0454712	-23.26	0	-23.26	0.0280151	-23.26	0	-23.26	-0.0552979	-23.26	0	-23.26	-0.0043335	-23.26	0	-23.26	0.0585327	-23.26	0						-23.36
-23.16	-0.0662231	-23.16	0	-23.16	-0.0300293	-23.16	0	-23.16	-0.0808716	-23.16	0	-23.16	0.00994873	-23.16	0	-23.16	0.000610352	-23.16	0					-23.16	0.0337524	-23.16	0	-23.16	0.0209961	-23.16	0	-23.16	-0.0599976	-23.16	0	-23.16	-0.0043335	-23.16	0	-23.16	0.0585327	-23.16	0						-23.26
-23.06	-0.0545044	-23.06	0	-23.06	-0.0300294	-23.06	0	-23.06	-0.0808716	-23.06	0	-23.06	0.00762939	-23.06	0	-23.06	0.00219721	-23.06	0					-23.06	0.0454712	-23.06	0	-23.06	0.0209961	-23.06	0	-23.06	-0.0646973	-23.06	0	-23.06	-0.0090332	-23.06	0	-23.06	0.0702515	-23.06	0						-23.16
-22.96	-0.060791	-22.96	0	-22.96	-0.0363159	-22.96	0	-22.96	-0.0871582	-22.96	0	-22.96	0.00604248	-22.96	0	-22.96	-0.00878906	-22.96	0					-22.96	0.0407715	-22.96	0	-22.96	0.0241089	-22.96	0	-22.96	-0.0717163	-22.96	0	-22.96	-0.0129395	-22.96	0	-22.96	0.0686646	-22.96	0						-23.06
-22.86	-0.0631104	-22.86	0	-22.86	-0.0386351	-22.86	0	-22.86	-0.0777586	-22.86	0	-22.86	0.0107422	-22.86	0	-22.86	-0.014221	-22.86	0					-22.86	0.0251468	-22.86	0	-22.86	0.0139773	-22.86	0	-22.86	-0.071716	-22.86	0	-22.86	-0.023071	-22.86	0	-22.86	0.0515139	-22.86	0						-22.96
-22.76	-0.0466919	-22.76	0	-22.76	-0.026123	-22.76	0	-22.76	-0.0652466	-22.76	0	-22.76	0.0123291	-22.76	0	-22.76	-0.0189209	-22.76	0					-22.76	0.0345459	-22.76	0	-22.76	0.0170898	-22.76	0	-22.76	-0.076416	-22.76	0	-22.76	-0.0160522	-22.76	0	-22.76	0.0421143	-22.76	0						-22.86
-22.66	-0.0521851	-22.66	0	-22.66	-0.0269165	-22.66	0	-22.66	-0.06604	-22.66	0	-22.66	0.00994873	-22.66	0	-22.66	-0.0298462	-22.66	0					-22.66	0.0462646	-22.66	0	-22.66	0.0335083	-22.66	0	-22.66	-0.0670166	-22.66	0	-22.66	-0.0043335	-22.66	0	-22.66	0.0484009	-22.66	0						-22.76
-22.56	-0.0466919	-22.56	0	-22.56	-0.0238033	-22.56	0	-22.56	-0.0582271	-22.56	0	-22.56	0.00604248	-22.56	0	-22.56	-0.026733	-22.56	0					-22.56	0.0532839	-22.56	0	-22.56	0.0241091	-22.56	0	-22.56	-0.0764158	-22.56	0	-22.56	-0.0160521	-22.56	0	-22.56	0.0390016	-22.56	0						-22.66
-22.46	-0.0396729	-22.46	0	-22.46	-0.0222168	-22.46	0	-22.46	-0.0543213	-22.46	0	-22.46	0.00762939	-22.46	0	-22.46	-0.0314331	-22.46	0					-22.46	0.048584	-22.46	0	-22.46	0.0170898	-22.46	0	-22.46	-0.0865479	-22.46	0	-22.46	-0.00823975	-22.46	0	-22.46	0.0390015	-22.46	0						-22.56
-22.36	-0.0279541	-22.36	0	-22.36	-0.0269163	-22.36	0	-22.36	-0.0691527	-22.36	0	-22.36	-0.00488281	-22.36	0	-22.36	-0.0314329	-22.36	0					-22.36	0.0415649	-22.36	0	-22.36	0.0170898	-22.36	0	-22.36	-0.0959473	-22.36	0	-22.36	-0.00823975	-22.36	0	-22.36	0.0343018	-22.36	0						-22.46
-22.26	-0.0154419	-22.26	0	-22.26	-0.0151978	-22.26	0	-22.26	-0.0621338	-22.26	0	-22.26	-0.0119019	-22.26	0	-22.26	-0.0337524	-22.26	0					-22.26	0.0415649	-22.26	0	-22.26	0.0170898	-22.26	0	-22.26	-0.102966	-22.26	0	-22.26	-0.00823975	-22.26	0	-22.26	0.0303955	-22.26	0						-22.36
-22.16	-0.00531006	-22.16	0	-22.16	-0.0151978	-22.16	0	-22.16	-0.0637207	-22.16	0	-22.16	-0.00177002	-22.16	0	-22.16	-0.0236206	-22.16	0					-22.16	0.0415649	-22.16	0	-22.16	0.0241089	-22.16	0	-22.16	-0.107666	-22.16	0	-22.16	-0.0129395	-22.16	0	-22.16	0.0319824	-22.16	0						-22.26
-22.06	-0.00842285	-22.06	0	-22.06	-0.0198977	-22.06	0	-22.06	-0.0691531	-22.06	0	-22.06	0.00292969	-22.06	0	-22.06	-0.0189212	-22.06	0					-22.06	0.0446777	-22.06	0	-22.06	0.0170898	-22.06	0	-22.06	-0.106873	-22.06	0	-22.06	-0.00823975	-22.06	0	-22.06	0.0272827	-22.06	0						-22.16
-21.96	-0.0318604	-21.96	0	-21.96	-0.0292358	-21.96	0	-21.96	-0.0730591	-21.96	0	-21.96	-0.00408936	-21.96	0	-21.96	-0.0259399	-21.96	0					-21.96	0.0314331	-21.96	0	-21.96	0.0108643	-21.96	0	-21.96	-0.101379	-21.96	0	-21.96	-0.0144653	-21.96	0	-21.96	0.0272827	-21.96	0						-22.06
-21.86	-0.0170288	-21.86	0	-21.86	-0.0167843	-21.86	0	-21.86	-0.0629269	-21.86	0	-21.86	-0.00646973	-21.86	0	-21.86	-0.0189205	-21.86	0					-21.86	0.0290525	-21.86	0	-21.86	0.0131833	-21.86	0	-21.86	-0.0990603	-21.86	0	-21.86	-0.0121463	-21.86	0	-21.86	0.0241697	-21.86	0						-21.96
-21.76	-0.0107422	-21.76	0	-21.76	-0.0065918	-21.76	0	-21.76	-0.0582275	-21.76	0	-21.76	0.00372314	-21.76	0	-21.76	-0.0189209	-21.76	0					-21.76	0.0251465	-21.76	0	-21.76	0.0209961	-21.76	0	-21.76	-0.0912476	-21.76	0	-21.76	-0.0090332	-21.76	0	-21.76	0.0390015	-21.76	0						-21.86
-21.66	-0.00842285	-21.66	0	-21.66	0.000427246	-21.66	0	-21.66	-0.0465088	-21.66	0	-21.66	0.0107422	-21.66	0	-21.66	-0.0189209	-21.66	0					-21.66	0.0197144	-21.66	0	-21.66	0.0256958	-21.66	0	-21.66	-0.0912476	-21.66	0	-21.66	-0.0160522	-21.66	0	-21.66	0.0390015	-21.66	0						-21.76
-21.56	-0.0100098	-21.56	0	-21.56	-0.0073849	-21.56	0	-21.56	-0.0660397	-21.56	0	-21.56	0.00292969	-21.56	0	-21.56	-0.0150143	-21.56	0					-21.56	0.0368648	-21.56	0	-21.56	0.0311275	-21.56	0	-21.56	-0.0881352	-21.56	0	-21.56	-0.0129398	-21.56	0	-21.56	0.0374142	-21.56	0						-21.66
-21.46	-0.00762939	-21.46	0	-21.46	-0.00738525	-21.46	0	-21.46	-0.0496216	-21.46	0	-21.46	0.00292969	-21.46	0	-21.46	-0.0150146	-21.46	0					-21.46	0.0462646	-21.46	0	-21.46	0.0335083	-21.46	0	-21.46	-0.0709229	-21.46	0	-21.46	0.00115967	-21.46	0	-21.46	0.0444946	-21.46	0						-21.56
-21.36	-0.000610352	-21.36	0	-21.36	-0.00738513	-21.36	0	-21.36	-0.0473021	-21.36	0	-21.36	0.0146484	-21.36	0	-21.36	-0.0150145	-21.36	0					-21.36	0.0454709	-21.36	0	-21.36	0.0405271	-21.36	0	-21.36	-0.056885	-21.36	0	-21.36	0.00347874	-21.36	0	-21.36	0.0538327	-21.36	0						-21.46
-21.26	0.00720215	-21.26	0	-21.26	0.0043335	-21.26	0	-21.26	-0.0465088	-21.26	0	-21.26	0.0130615	-21.26	0	-21.26	-0.00720215	-21.26	0					-21.26	0.0368652	-21.26	0	-21.26	0.0436401	-21.26	0	-21.26	-0.060791	-21.26	0	-21.26	0.0136108	-21.26	0	-21.26	0.046814	-21.26	0						-21.36
-21.16	0.00720215	-21.16	0	-21.16	-0.00738525	-21.16	0	-21.16	-0.0465088	-21.16	0	-21.16	0.000610352	-21.16	0	-21.16	-0.0189209	-21.16	0					-21.16	0.0493774	-21.16	0	-21.16	0.0452271	-21.16	0	-21.16	-0.0560913	-21.16	0	-21.16	0.00817871	-21.16	0	-21.16	0.0421143	-21.16	0						-21.26
-21.06	0.0236206	-21.06	0	-21.06	-0.00268558	-21.06	0	-21.06	-0.0465088	-21.06	0	-21.06	0.0193481	-21.06	0	-21.06	-0.0142212	-21.06	0					-21.06	0.0493773	-21.06	0	-21.06	0.0452269	-21.06	0	-21.06	-0.0545046	-21.06	0	-21.06	0.00347883	-21.06	0	-21.06	0.0515135	-21.06	0						-21.16
-20.96	0.0228271	-20.96	0	-20.96	-0.003479	-20.96	0	-20.96	-0.0457153	-20.96	0	-20.96	0.0185547	-20.96	0	-20.96	-0.0197144	-20.96	0					-20.96	0.0493774	-20.96	0	-20.96	0.0522461	-20.96	0	-20.96	-0.045166	-20.96	0	-20.96	0.003479	-20.96	0	-20.96	0.0507202	-20.96	0						-21.06
-20.86	0.0337524	-20.86	0	-20.86	-0.00817835	-20.86	0	-20.86	-0.0441891	-20.86	0	-20.86	0.0169678	-20.86	0	-20.86	-0.026733	-20.86	0					-20.86	0.0384524	-20.86	0	-20.86	0.0397342	-20.86	0	-20.86	-0.0552976	-20.86	0	-20.86	0.000366509	-20.86	0	-20.86	0.0343021	-20.86	0						-20.96
-20.76	0.0400391	-20.76	0	-20.76	-0.010498	-20.76	0	-20.76	-0.0449219	-20.76	0	-20.76	0.0162354	-20.76	0	-20.76	-0.0181274	-20.76	0					-20.76	0.0438843	-20.76	0	-20.76	0.0428467	-20.76	0	-20.76	-0.0615845	-20.76	0	-20.76	0.00579834	-20.76	0	-20.76	0.0272827	-20.76	0						-20.86
-20.66	0.0290527	-20.66	0	-20.66	-0.00897217	-20.66	0	-20.66	-0.0559082	-20.66	0	-20.66	0.00524902	-20.66	0	-20.66	-0.0314331	-20.66	0					-20.66	0.0462646	-20.66	0	-20.66	0.0421143	-20.66	0	-20.66	-0.0505981	-20.66	0	-20.66	0.00817871	-20.66	0	-20.66	0.0390015	-20.66	0						-20.76
-20.56	0.0431519	-20.56	0	-20.56	0.00201443	-20.56	0	-20.56	-0.0449216	-20.56	0	-20.56	0.00762939	-20.56	0	-20.56	-0.0267331	-20.56	0					-20.56	0.0532833	-20.56	0	-20.56	0.0553585	-20.56	0	-20.56	-0.0420536	-20.56	0	-20.56	0.0222164	-20.56	0	-20.56	0.0468136	-20.56	0						-20.66
-20.46	0.0423584	-20.46	0	-20.46	-0.000366211	-20.46	0	-20.46	-0.0473022	-20.46	0	-20.46	0.00292969	-20.46	0	-20.46	-0.0220337	-20.46	0					-20.46	0.048584	-20.46	0	-20.46	0.0436401	-20.46	0	-20.46	-0.0639038	-20.46	0	-20.46	-0.0012207	-20.46	0	-20.46	0.0350952	-20.46	0						-20.56
-20.36	0.0337524	-20.36	0	-20.36	-0.0191036	-20.36	0	-20.36	-0.0629269	-20.36	0	-20.36	0.00292969	-20.36	0	-20.36	-0.0400387	-20.36	0					-20.36	0.0462645	-20.36	0	-20.36	0.0499266	-20.36	0	-20.36	-0.063904	-20.36	0	-20.36	0.00115949	-20.36	0	-20.36	0.035095	-20.36	0						-20.46
-20.26	0.0462646	-20.26	0	-20.26	-0.019104	-20.26	0	-20.26	-0.0582275	-20.26	0	-20.26	0.00292969	-20.26	0	-20.26	-0.0376587	-20.26	0					-20.26	0.0563965	-20.26	0	-20.26	0.0553589	-20.26	0	-20.26	-0.0560913	-20.26	0	-20.26	-0.0012207	-20.26	0	-20.26	0.0319824	-20.26	0						-20.36
-20.16	0.0353394	-20.16	0	-20.16	-0.0183105	-20.16	0	-20.16	-0.0582275	-20.16	0	-20.16	-0.00488281	-20.16	0	-20.16	-0.0415649	-20.16	0					-20.16	0.0509644	-20.16	0	-20.16	0.0499268	-20.16	0	-20.16	-0.0513916	-20.16	0	-20.16	0.00506592	-20.16	0	-20.16	0.0272827	-20.16	0						-20.26
-20.06	0.0454712	-20.06	0	-20.06	-0.0120848	-20.06	0	-20.06	-0.0535277	-20.06	0	-20.06	0.0107422	-20.06	0	-20.06	-0.0431517	-20.06	0					-20.06	0.0399781	-20.06	0	-20.06	0.0506592	-20.06	0	-20.06	-0.0443725	-20.06	0	-20.06	-0.00122064	-20.06	0	-20.06	0.0303956	-20.06	0						-20.16
-19.96	0.0478516	-19.96	0	-19.96	-0.0144043	-19.96	0	-19.96	-0.0465088	-19.96	0	-19.96	0.0107422	-19.96	0	-19.96	-0.0501709	-19.96	0					-19.96	0.0462646	-19.96	0	-19.96	0.0405273	-19.96	0	-19.96	-0.0443726	-19.96	0	-19.96	0.003479	-19.96	0	-19.96	0.0350952	-19.96	0						-20.06
-19.86	0.048584	-19.86	0	-19.86	-0.00897211	-19.86	0	-19.86	-0.0465087	-19.86	0	-19.86	0.013855	-19.86	0	-19.86	-0.0501708	-19.86	0					-19.86	0.0368652	-19.86	0	-19.86	0.0241089	-19.86	0	-19.86	-0.0443726	-19.86	0	-19.86	-0.00823975	-19.86	0	-19.86	0.0303955	-19.86	0						-19.96
-19.76	0.0470581	-19.76	0	-19.76	-0.00579834	-19.76	0	-19.76	-0.0465088	-19.76	0	-19.76	0.0123291	-19.76	0	-19.76	-0.0462646	-19.76	0					-19.76	0.0462646	-19.76	0	-19.76	0.0366211	-19.76	0	-19.76	-0.0248413	-19.76	0	-19.76	-0.0012207	-19.76	0	-19.76	0.0319824	-19.76	0						-19.86
-19.66	0.0454712	-19.66	0	-19.66	-0.000366211	-19.66	0	-19.66	-0.0316772	-19.66	0	-19.66	0.0177612	-19.66	0	-19.66	-0.0384521	-19.66	0					-19.66	0.0415649	-19.66	0	-19.66	0.0499268	-19.66	0	-19.66	-0.0131226	-19.66	0	-19.66	-0.00665283	-19.66	0	-19.66	0.0390015	-19.66	0						-19.76
-19.56	0.0626831	-19.56	0	-19.56	0.00433388	-19.56	0	-19.56	-0.0253902	-19.56	0	-19.56	0.0310669	-19.56	0	-19.56	-0.026733	-19.56	0					-19.56	0.0298463	-19.56	0	-19.56	0.0436402	-19.56	0	-19.56	-0.0100097	-19.56	0	-19.56	-0.0176391	-19.56	0	-19.56	0.0350953	-19.56	0						-19.66
-19.46	0.0845337	-19.46	0	-19.46	0.012146	-19.46	0	-19.46	-0.0246582	-19.46	0	-19.46	0.0372925	-19.46	0	-19.46	-0.0267334	-19.46	0					-19.46	0.0415649	-19.46	0	-19.46	0.0483398	-19.46	0	-19.46	0.00408936	-19.46	0	-19.46	-0.00823975	-19.46	0	-19.46	0.0319824	-19.46	0						-19.56
-19.36	0.0775146	-19.36	0	-19.36	0.000427514	-19.36	0	-19.36	-0.0253904	-19.36	0	-19.36	0.0419922	-19.36	0	-19.36	-0.0384519	-19.36	0					-19.36	0.0321654	-19.36	0	-19.36	0.04364	-19.36	0	-19.36	-0.00610361	-19.36	0	-19.36	-0.0160523	-19.36	0	-19.36	0.029602	-19.36	0						-19.46
-19.26	0.0744019	-19.26	0	-19.26	-0.00738525	-19.26	0	-19.26	-0.0199585	-19.26	0	-19.26	0.0419922	-19.26	0	-19.26	-0.0298462	-19.26	0					-19.26	0.0345459	-19.26	0	-19.26	0.0335083	-19.26	0	-19.26	-0.00610352	-19.26	0	-19.26	-0.0160522	-19.26	0	-19.26	0.0319824	-19.26	0						-19.36
-19.16	0.0697021	-19.16	0	-19.16	-0.0151978	-19.16	0	-19.16	-0.0230713	-19.16	0	-19.16	0.0271606	-19.16	0	-19.16	-0.0345459	-19.16	0					-19.16	0.0384521	-19.16	0	-19.16	0.0405273	-19.16	0	-19.16	-0.0162354	-19.16	0	-19.16	-0.027771	-19.16	0	-19.16	0.0343018	-19.16	0						-19.26
-19.06	0.0579834	-19.06	0	-19.06	-0.026916	-19.06	0	-19.06	-0.0269771	-19.06	0	-19.06	0.0341797	-19.06	0	-19.06	-0.0361323	-19.06	0					-19.06	0.0267334	-19.06	0	-19.06	0.0288086	-19.06	0	-19.06	-0.0248413	-19.06	0	-19.06	-0.0261841	-19.06	0	-19.06	0.0124512	-19.06	0						-19.16
-18.96	0.0610962	-18.96	0	-18.96	-0.019104	-18.96	0	-18.96	-0.0269775	-18.96	0	-18.96	0.0325928	-18.96	0	-18.96	-0.0384521	-18.96	0					-18.96	0.048584	-18.96	0	-18.96	0.0452271	-18.96	0	-18.96	-0.0201416	-18.96	0	-18.96	-0.0176392	-18.96	0	-18.96	0.0202637	-18.96	0						-19.06
-18.86	0.0791016	-18.86	0	-18.86	-0.0144044	-18.86	0	-18.86	-0.0152588	-18.86	0	-18.86	0.0388794	-18.86	0	-18.86	-0.0290528	-18.86	0					-18.86	0.0563962	-18.86	0	-18.86	0.0506589	-18.86	0	-18.86	-0.0139163	-18.86	0	-18.86	-0.0160525	-18.86	0	-18.86	0.0296018	-18.86	0						-18.96
-18.76	0.079834	-18.76	0	-18.76	-0.012085	-18.76	0	-18.76	-0.0238647	-18.76	0	-18.76	0.0302734	-18.76	0	-18.76	-0.0400391	-18.76	0					-18.76	0.0532837	-18.76	0	-18.76	0.0405273	-18.76	0	-18.76	-0.0209351	-18.76	0	-18.76	-0.0238647	-18.76	0	-18.76	0.0241699	-18.76	0						-18.86
-18.66	0.0775146	-18.66	0	-18.66	-0.0238037	-18.66	0	-18.66	-0.019165	-18.66	0	-18.66	0.0255737	-18.66	0	-18.66	-0.0337524	-18.66	0					-18.66	0.0462646	-18.66	0	-18.66	0.0256958	-18.66	0	-18.66	-0.0201416	-18.66	0	-18.66	-0.0355835	-18.66	0	-18.66	0.0202637	-18.66	0						-18.76
-18.56	0.0775146	-18.56	0	-18.56	-0.0104978	-18.56	0	-18.56	-0.0191648	-18.56	0	-18.56	0.0435791	-18.56	0	-18.56	-0.0267331	-18.56	0					-18.56	0.0610956	-18.56	0	-18.56	0.0335077	-18.56	0	-18.56	-0.00140437	-18.56	0	-18.56	-0.0230719	-18.56	0	-18.56	0.0421137	-18.56	0						-18.66
-18.46	0.0861206	-18.46	0	-18.46	-0.0230103	-18.46	0	-18.46	-0.0269775	-18.46	0	-18.46	0.0490112	-18.46	0	-18.46	-0.0314331	-18.46	0					-18.46	0.0689087	-18.46	0	-18.46	0.0389404	-18.46	0	-18.46	-0.00299072	-18.46	0	-18.46	-0.0043335	-18.46	0	-18.46	0.046814	-18.46	0						-18.56
-18.36	0.0806274	-18.36	0	-18.36	-0.0308223	-18.36	0	-18.36	-0.0386958	-18.36	0	-18.36	0.0333862	-18.36	0	-18.36	-0.0376582	-18.36	0					-18.36	0.0845334	-18.36	0	-18.36	0.0421139	-18.36	0	-18.36	-0.0162357	-18.36	0	-18.36	-0.00433382	-18.36	0	-18.36	0.0507199	-18.36	0						-18.46
-18.26	0.0822144	-18.26	0	-18.26	-0.0238037	-18.26	0	-18.26	-0.0386963	-18.26	0	-18.26	0.0349731	-18.26	0	-18.26	-0.0353394	-18.26	0					-18.26	0.0681152	-18.26	0	-18.26	0.0358276	-18.26	0	-18.26	-0.0256348	-18.26	0	-18.26	-0.0176392	-18.26	0	-18.26	0.0390015	-18.26	0						-18.36
-18.16	0.0978394	-18.16	0	-18.16	-0.0175171	-18.16	0	-18.16	-0.0253906	-18.16	0	-18.16	0.0505981	-18.16	0	-18.16	-0.0337524	-18.16	0					-18.16	0.0509644	-18.16	0	-18.16	0.0335083	-18.16	0	-18.16	-0.0396729	-18.16	0	-18.16	-0.0183716	-18.16	0	-18.16	0.0319824	-18.16	0						-18.26
-18.06	0.0993652	-18.06	0	-18.06	-0.00817868	-18.06	0	-18.06	-0.012146	-18.06	0	-18.06	0.0443115	-18.06	0	-18.06	-0.0236206	-18.06	0					-18.06	0.0516967	-18.06	0	-18.06	0.0311278	-18.06	0	-18.06	-0.0498658	-18.06	0	-18.06	-0.0285645	-18.06	0	-18.06	0.0147704	-18.06	0						-18.16
-17.96	0.100159	-17.96	0	-17.96	-0.0159912	-17.96	0	-17.96	-0.0160522	-17.96	0	-17.96	0.0427856	-17.96	0	-17.96	-0.0306396	-17.96	0					-17.96	0.0610962	-17.96	0	-17.96	0.0413208	-17.96	0	-17.96	-0.0639038	-17.96	0	-17.96	-0.0246582	-17.96	0	-17.96	0.022583	-17.96	0						-18.06
-17.86	0.106445	-17.86	0	-17.86	-0.0144038	-17.86	0	-17.86	-0.00274613	-17.86	0	-17.86	0.0498047	-17.86	0	-17.86	-0.0384517	-17.86	0					-17.86	0.054077	-17.86	0	-17.86	0.0483397	-17.86	0	-17.86	-0.070923	-17.86	0	-17.86	-0.0347902	-17.86	0	-17.86	0.012451	-17.86	0						-17.96
-17.76	0.105652	-17.76	0	-17.76	-0.019104	-17.76	0	-17.76	-0.00744629	-17.76	0	-17.76	0.0466919	-17.76	0	-17.76	-0.0407715	-17.76	0					-17.76	0.0524902	-17.76	0	-17.76	0.0288086	-17.76	0	-17.76	-0.0951538	-17.76	0	-17.76	-0.0473022	-17.76	0	-17.76	-0.000854492	-17.76	0						-17.86
-17.66	0.107971	-17.66	0	-17.66	-0.0151978	-17.66	0	-17.66	0.00115967	-17.66	0	-17.66	0.0458984	-17.66	0	-17.66	-0.0462646	-17.66	0					-17.66	0.0657959	-17.66	0	-17.66	0.0209961	-17.66	0	-17.66	-0.0912476	-17.66	0	-17.66	-0.052002	-17.66	0	-17.66	0.00775146	-17.66	0						-17.76
-17.56	0.104065	-17.56	0	-17.56	-0.0316159	-17.56	0	-17.56	-0.00823939	-17.56	0	-17.56	0.0325928	-17.56	0	-17.56	-0.0478512	-17.56	0					-17.56	0.0485843	-17.56	0	-17.56	0.00848418	-17.56	0	-17.56	-0.118591	-17.56	0	-17.56	-0.069946	-17.56	0	-17.56	-0.0117795	-17.56	0						-17.66
-17.46	0.0986328	-17.46	0	-17.46	-0.0339355	-17.46	0	-17.46	-0.00744629	-17.46	0	-17.46	0.0466919	-17.46	0	-17.46	-0.0368652	-17.46	0					-17.46	0.0548706	-17.46	0	-17.46	0.00616455	-17.46	0	-17.46	-0.13031	-17.46	0	-17.46	-0.06604	-17.46	0	-17.46	-0.00708008	-17.46	0						-17.56
-17.36	0.0884399	-17.36	0	-17.36	-0.0464475	-17.36	0	-17.36	-0.0105588	-17.36	0	-17.36	0.0458984	-17.36	0	-17.36	-0.0392453	-17.36	0					-17.36	0.0516968	-17.36	0	-17.36	-0.0102538	-17.36	0	-17.36	-0.134216	-17.36	0	-17.36	-0.0840454	-17.36	0	-17.36	-0.0117797	-17.36	0						-17.46
-17.26	0.0697021	-17.26	0	-17.26	-0.043335	-17.26	0	-17.26	-0.0152588	-17.26	0	-17.26	0.0419922	-17.26	0	-17.26	-0.0337524	-17.26	0					-17.26	0.0376587	-17.26	0	-17.26	-0.0235596	-17.26	0	-17.26	-0.134216	-17.26	0	-17.26	-0.0980835	-17.26	0	-17.26	-0.0203857	-17.26	0						-17.36
-17.16	0.0814209	-17.16	0	-17.16	-0.041748	-17.16	0	-17.16	-0.0199585	-17.16	0	-17.16	0.0505981	-17.16	0	-17.16	-0.0267334	-17.16	0					-17.16	0.0314331	-17.16	0	-17.16	-0.0172729	-17.16	0	-17.16	-0.146729	-17.16	0	-17.16	-0.0933838	-17.16	0	-17.16	-0.0187988	-17.16	0						-17.26
-17.06	0.0775146	-17.06	0	-17.06	-0.0534662	-17.06	0	-17.06	-0.0222773	-17.06	0	-17.06	0.0341797	-17.06	0	-17.06	-0.0267328	-17.06	0					-17.06	0.0368647	-17.06	0	-17.06	-0.0219732	-17.06	0	-17.06	-0.141236	-17.06	0	-17.06	-0.0832525	-17.06	0	-17.06	-0.00866756	-17.06	0						-17.16
-16.96	0.0845337	-16.96	0	-16.96	-0.0402222	-16.96	0	-16.96	-0.0168457	-16.96	0	-16.96	0.0372925	-16.96	0	-16.96	-0.0283203	-16.96	0					-16.96	0.0415649	-16.96	0	-16.96	-0.0172729	-16.96	0	-16.96	-0.122498	-16.96	0	-16.96	-0.0621338	-16.96	0	-16.96	0.000732422	-16.96	0						-17.06
-16.86	0.0697021	-16.86	0	-16.86	-0.0386351	-16.86	0	-16.86	-0.0222777	-16.86	0	-16.86	0.0255737	-16.86	0	-16.86	-0.0259398	-16.86	0					-16.86	0.0415646	-16.86	0	-16.86	-0.00714141	-16.86	0	-16.86	-0.131104	-16.86	0	-16.86	-0.063721	-16.86	0	-16.86	0.010864	-16.86	0						-16.96
-16.76	0.0579834	-16.76	0	-16.76	-0.0534668	-16.76	0	-16.76	-0.019165	-16.76	0	-16.76	0.0318604	-16.76	0	-16.76	-0.0259399	-16.76	0					-16.76	0.0415649	-16.76	0	-16.76	-0.00866699	-16.76	0	-16.76	-0.120911	-16.76	0	-16.76	-0.0574341	-16.76	0	-16.76	0.0202637	-16.76	0						-16.86
-16.66	0.0657959	-16.66	0	-16.66	-0.0550537	-16.66	0	-16.66	-0.019165	-16.66	0	-16.66	0.045105	-16.66	0	-16.66	-0.0158081	-16.66	0					-16.66	0.0415649	-16.66	0	-16.66	-0.00793457	-16.66	0	-16.66	-0.120178	-16.66	0	-16.66	-0.0567017	-16.66	0	-16.66	0.0303955	-16.66	0						-16.76
-16.56	0.0744019	-16.56	0	-16.56	-0.0417474	-16.56	0	-16.56	-0.0238641	-16.56	0	-16.56	0.0568237	-16.56	0	-16.56	-0.0111078	-16.56	0					-16.56	0.0298463	-16.56	0	-16.56	-0.0172729	-16.56	0	-16.56	-0.124817	-16.56	0	-16.56	-0.0543212	-16.56	0	-16.56	0.0249635	-16.56	0						-16.66
-16.46	0.0814209	-16.46	0	-16.46	-0.034729	-16.46	0	-16.46	-0.00585938	-16.46	0	-16.46	0.0631104	-16.46	0	-16.46	0.0170288	-16.46	0					-16.46	0.0384521	-16.46	0	-16.46	-0.0250854	-16.46	0	-16.46	-0.122498	-16.46	0	-16.46	-0.0457153	-16.46	0	-16.46	0.0272827	-16.46	0						-16.56
-16.36	0.0775146	-16.36	0	-16.36	-0.0386345	-16.36	0	-16.36	-0.00744554	-16.36	0	-16.36	0.0615234	-16.36	0	-16.36	0.0084236	-16.36	0					-16.36	0.0321651	-16.36	0	-16.36	-0.0196537	-16.36	0	-16.36	-0.124085	-16.36	0	-16.36	-0.0449833	-16.36	0	-16.36	0.0421139	-16.36	0						-16.46
-16.26	0.0892334	-16.26	0	-16.26	-0.0339355	-16.26	0	-16.26	0.00738525	-16.26	0	-16.26	0.0888672	-16.26	0	-16.26	0.0365601	-16.26	0					-16.26	0.0236206	-16.26	0	-16.26	-0.0211792	-16.26	0	-16.26	-0.117798	-16.26	0	-16.26	-0.0426025	-16.26	0	-16.26	0.0390015	-16.26	0						-16.36
-16.16	0.0923462	-16.16	0	-16.16	-0.0238037	-16.16	0	-16.16	0.0167847	-16.16	0	-16.16	0.112305	-16.16	0	-16.16	0.0513916	-16.16	0					-16.16	0.0204468	-16.16	0	-16.16	-0.0391846	-16.16	0	-16.16	-0.122498	-16.16	0	-16.16	-0.0473022	-16.16	0	-16.16	0.0272827	-16.16	0						-16.26
-16.06	0.110352	-16.06	0	-16.06	-0.0104979	-16.06	0	-16.06	0.0285035	-16.06	0	-16.06	0.109192	-16.06	0	-16.06	0.0599977	-16.06	0					-16.06	0.018127	-16.06	0	-16.06	-0.0289922	-16.06	0	-16.06	-0.106873	-16.06	0	-16.06	-0.0394902	-16.06	0	-16.06	0.0429072	-16.06	0						-16.16
-15.96	0.100952	-15.96	0	-15.96	-0.00738525	-15.96	0	-15.96	0.0386353	-15.96	0	-15.96	0.107605	-15.96	0	-15.96	0.0662231	-15.96	0					-15.96	0.0236206	-15.96	0	-15.96	-0.0180664	-15.96	0	-15.96	-0.0982666	-15.96	0	-15.96	-0.0355835	-15.96	0	-15.96	0.046814	-15.96	0						-16.06
-15.86	0.107971	-15.86	0	-15.86	-0.00036639	-15.86	0	-15.86	0.040222	-15.86	0	-15.86	0.112305	-15.86	0	-15.86	0.0709227	-15.86	0					-15.86	0.0173339	-15.86	0	-15.86	-0.0219728	-15.86	0	-15.86	-0.0951539	-15.86	0	-15.86	-0.0394899	-15.86	0	-15.86	0.0429076	-15.86	0						-15.96
-15.76	0.0962524	-15.76	0	-15.76	-0.00427246	-15.76	0	-15.76	0.026123	-15.76	0	-15.76	0.107605	-15.76	0	-15.76	0.0662231	-15.76	0					-15.76	0.017334	-15.76	0	-15.76	-0.00244141	-15.76	0	-15.76	-0.0717163	-15.76	0	-15.76	-0.0160522	-15.76	0	-15.76	0.0632324	-15.76	0						-15.86
-15.66	0.113464	-15.66	0	-15.66	0.00671387	-15.66	0	-15.66	0.0300903	-15.66	0	-15.66	0.121704	-15.66	0	-15.66	0.092041	-15.66	0					-15.66	0.0032959	-15.66	0	-15.66	-0.00634766	-15.66	0	-15.66	-0.0756226	-15.66	0	-15.66	-0.0199585	-15.66	0	-15.66	0.0546265	-15.66	0						-15.76
-15.56	0.108765	-15.56	0	-15.56	0.0191654	-15.56	0	-15.56	0.0308231	-15.56	0	-15.56	0.127136	-15.56	0	-15.56	0.0974735	-15.56	0					-15.56	0.00561509	-15.56	0	-15.56	-0.00555435	-15.56	0	-15.56	-0.0717165	-15.56	0	-15.56	-0.0160524	-15.56	0	-15.56	0.0538329	-15.56	0						-15.66
-15.46	0.108765	-15.46	0	-15.46	0.0168457	-15.46	0	-15.46	0.0402222	-15.46	0	-15.46	0.136536	-15.46	0	-15.46	0.106873	-15.46	0					-15.46	0.0119019	-15.46	0	-15.46	-0.0102539	-15.46	0	-15.46	-0.0639038	-15.46	0	-15.46	-0.0113525	-15.46	0	-15.46	0.0515137	-15.46	0						-15.56
-15.36	0.0892334	-15.36	0	-15.36	0.0191652	-15.36	0	-15.36	0.037842	-15.36	0	-15.36	0.124023	-15.36	0	-15.36	0.0974733	-15.36	0					-15.36	0.00561529	-15.36	0	-15.36	-0.00714105	-15.36	0	-15.36	-0.060791	-15.36	0	-15.36	-0.0176391	-15.36	0	-15.36	0.0499268	-15.36	0						-15.46
-15.26	0.0892334	-15.26	0	-15.26	0.019165	-15.26	0	-15.26	0.0355225	-15.26	0	-15.26	0.124023	-15.26	0	-15.26	0.0974731	-15.26	0					-15.26	0.0103149	-15.26	0	-15.26	-0.00244141	-15.26	0	-15.26	-0.0560913	-15.26	0	-15.26	-0.0199585	-15.26	0	-15.26	0.0515137	-15.26	0						-15.36
-15.16	0.0775146	-15.16	0	-15.16	0.00512695	-15.16	0	-15.16	0.0238037	-15.16	0	-15.16	0.112305	-15.16	0	-15.16	0.0834351	-15.16	0					-15.16	0.00250244	-15.16	0	-15.16	-0.0055542	-15.16	0	-15.16	-0.0592041	-15.16	0	-15.16	-0.0230713	-15.16	0	-15.16	0.0437012	-15.16	0						-15.26
-15.06	0.0861206	-15.06	0	-15.06	0.0168458	-15.06	0	-15.06	0.0238038	-15.06	0	-15.06	0.124023	-15.06	0	-15.06	0.0982667	-15.06	0					-15.06	0.0142209	-15.06	0	-15.06	0.00146458	-15.06	0	-15.06	-0.0443728	-15.06	0	-15.06	-0.0191653	-15.06	0	-15.06	0.0460202	-15.06	0						-15.16
-14.96	0.0845337	-14.96	0	-14.96	0.0300903	-14.96	0	-14.96	0.0394287	-14.96	0	-14.96	0.127136	-14.96	0	-14.96	0.0982666	-14.96	0					-14.96	0.0134277	-14.96	0	-14.96	-0.0102539	-14.96	0	-14.96	-0.0529785	-14.96	0	-14.96	-0.0324707	-14.96	0	-14.96	0.0303955	-14.96	0						-15.06
-14.86	0.0767212	-14.86	0	-14.86	0.0199585	-14.86	0	-14.86	0.0386353	-14.86	0	-14.86	0.120911	-14.86	0	-14.86	0.0904541	-14.86	0					-14.86	0.0150145	-14.86	0	-14.86	-0.00714129	-14.86	0	-14.86	-0.0365602	-14.86	0	-14.86	-0.0324709	-14.86	0	-14.86	0.0319822	-14.86	0						-14.96
-14.76	0.0697021	-14.76	0	-14.76	0.0199585	-14.76	0	-14.76	0.0316162	-14.76	0	-14.76	0.111511	-14.76	0	-14.76	0.0904541	-14.76	0					-14.76	0.0150146	-14.76	0	-14.76	-0.00946045	-14.76	0	-14.76	-0.0349731	-14.76	0	-14.76	-0.03479	-14.76	0	-14.76	0.0319824	-14.76	0						-14.86
-14.66	0.0532837	-14.66	0	-14.66	0.0199585	-14.66	0	-14.66	0.0198975	-14.66	0	-14.66	0.0927734	-14.66	0	-14.66	0.0740356	-14.66	0					-14.66	0.0212402	-14.66	0	-14.66	-0.0133667	-14.66	0	-14.66	-0.0404663	-14.66	0	-14.66	-0.0308838	-14.66	0	-14.66	0.031189	-14.66	0						-14.76
-14.56	0.0431519	-14.56	0	-14.56	0.0168454	-14.56	0	-14.56	0.0167844	-14.56	0	-14.56	0.100586	-14.56	0	-14.56	0.0787351	-14.56	0					-14.56	0.0220334	-14.56	0	-14.56	-0.0149539	-14.56	0	-14.56	-0.0326541	-14.56	0	-14.56	-0.0277713	-14.56	0	-14.56	0.0343015	-14.56	0						-14.66
-14.46	0.0306396	-14.46	0	-14.46	0.0043335	-14.46	0	-14.46	0.00427246	-14.46	0	-14.46	0.0927734	-14.46	0	-14.46	0.0678101	-14.46	0					-14.46	0.00640869	-14.46	0	-14.46	-0.0227661	-14.46	0	-14.46	-0.045166	-14.46	0	-14.46	-0.0449829	-14.46	0	-14.46	0.0147705	-14.46	0						-14.56
-14.36	0.0384521	-14.36	0	-14.36	0.00433332	-14.36	0	-14.36	0.00897199	-14.36	0	-14.36	0.0927734	-14.36	0	-14.36	0.0678099	-14.36	0					-14.36	-0.00530997	-14.36	0	-14.36	-0.0250854	-14.36	0	-14.36	-0.0474853	-14.36	0	-14.36	-0.0543212	-14.36	0	-14.36	0.0124513	-14.36	0						-14.46
-14.26	0.0267334	-14.26	0	-14.26	-0.00738525	-14.26	0	-14.26	0.00427246	-14.26	0	-14.26	0.0810547	-14.26	0	-14.26	0.0631104	-14.26	0					-14.26	-0.00219727	-14.26	0	-14.26	-0.0180664	-14.26	0	-14.26	-0.0334473	-14.26	0	-14.26	-0.0473022	-14.26	0	-14.26	0.0194702	-14.26	0						-14.36
-14.16	0.0353394	-14.16	0	-14.16	0.000427246	-14.16	0	-14.16	0.0159912	-14.16	0	-14.16	0.0810547	-14.16	0	-14.16	0.0631104	-14.16	0					-14.16	-0.0170288	-14.16	0	-14.16	-0.0227661	-14.16	0	-14.16	-0.0404663	-14.16	0	-14.16	-0.0473022	-14.16	0	-14.16	0.0194702	-14.16	0						-14.26
-14.06	0.0259399	-14.06	0	-14.06	0.000426799	-14.06	0	-14.06	0.0159908	-14.06	0	-14.06	0.0810547	-14.06	0	-14.06	0.0584102	-14.06	0					-14.06	-0.0287472	-14.06	0	-14.06	-0.0383908	-14.06	0	-14.06	-0.0490719	-14.06	0	-14.06	-0.0559079	-14.06	0	-14.06	0.0108646	-14.06	0						-14.16
-13.96	0.00720215	-13.96	0	-13.96	0.000427246	-13.96	0	-13.96	0.00427246	-13.96	0	-13.96	0.0693359	-13.96	0	-13.96	0.0279541	-13.96	0					-13.96	-0.0287476	-13.96	0	-13.96	-0.0289917	-13.96	0	-13.96	-0.0396729	-13.96	0	-13.96	-0.0496216	-13.96	0	-13.96	0.015564	-13.96	0						-14.06
-13.86	0.00720215	-13.86	0	-13.86	0.000427365	-13.86	0	-13.86	0.00738537	-13.86	0	-13.86	0.0662231	-13.86	0	-13.86	0.0279542	-13.86	0					-13.86	-0.0209353	-13.86	0	-13.86	-0.0250857	-13.86	0	-13.86	-0.0248416	-13.86	0	-13.86	-0.0473025	-13.86	0	-13.86	0.0155637	-13.86	0						-13.96
-13.76	0.0150146	-13.76	0	-13.76	0.00354004	-13.76	0	-13.76	0.003479	-13.76	0	-13.76	0.0646362	-13.76	0	-13.76	0.0310669	-13.76	0					-13.76	-0.0209351	-13.76	0	-13.76	-0.0219727	-13.76	0	-13.76	-0.0248413	-13.76	0	-13.76	-0.0355835	-13.76	0	-13.76	0.0124512	-13.76	0						-13.86
-13.66	0.00720215	-13.66	0	-13.66	0.000427246	-13.66	0	-13.66	-0.00274658	-13.66	0	-13.66	0.0615234	-13.66	0	-13.66	0.0248413	-13.66	0					-13.66	-0.0240479	-13.66	0	-13.66	-0.0219727	-13.66	0	-13.66	-0.0248413	-13.66	0	-13.66	-0.0355835	-13.66	0	-13.66	0.00775146	-13.66	0						-13.76
-13.56	0.00250244	-13.56	0	-13.56	0.000426978	-13.56	0	-13.56	-0.00744656	-13.56	0	-13.56	0.0568237	-13.56	0	-13.56	0.0318601	-13.56	0					-13.56	-0.0287474	-13.56	0	-13.56	-0.0250853	-13.56	0	-13.56	-0.0310668	-13.56	0	-13.56	-0.0386962	-13.56	0	-13.56	0.0124513	-13.56	0						-13.66
-13.46	-0.0115356	-13.46	0	-13.46	-0.00970459	-13.46	0	-13.46	-0.0144653	-13.46	0	-13.46	0.0396729	-13.46	0	-13.46	0.0248413	-13.46	0					-13.46	-0.0201416	-13.46	0	-13.46	-0.00634766	-13.46	0	-13.46	-0.0287476	-13.46	0	-13.46	-0.036377	-13.46	0	-13.46	0.0147705	-13.46	0						-13.56
-13.36	-0.0045166	-13.36	0	-13.36	-0.00738525	-13.36	0	-13.36	-0.00744629	-13.36	0	-13.36	0.0537109	-13.36	0	-13.36	0.0318604	-13.36	0					-13.36	-0.0248413	-13.36	0	-13.36	-0.00634766	-13.36	0	-13.36	-0.0170288	-13.36	0	-13.36	-0.043396	-13.36	0	-13.36	0.00775146	-13.36	0						-13.46
-13.26	0.00408936	-13.26	0	-13.26	-0.00738525	-13.26	0	-13.26	-0.00744629	-13.26	0	-13.26	0.0537109	-13.26	0	-13.26	0.0318604	-13.26	0					-13.26	-0.0217285	-13.26	0	-13.26	-0.00793457	-13.26	0	-13.26	-0.0186157	-13.26	0	-13.26	-0.0402832	-13.26	0	-13.26	0.0108643	-13.26	0						-13.36
-13.16	-0.00842285	-13.16	0	-13.16	-0.003479	-13.16	0	-13.16	-0.0199585	-13.16	0	-13.16	0.02948	-13.16	0	-13.16	0.0240479	-13.16	0					-13.16	-0.0287476	-13.16	0	-13.16	-0.0219727	-13.16	0	-13.16	-0.0326538	-13.16	0	-13.16	-0.059021	-13.16	0	-13.16	0.000732422	-13.16	0						-13.26
-13.06	-0.00372314	-13.06	0	-13.06	0.00122052	-13.06	0	-13.06	-0.022278	-13.06	0	-13.06	0.0271606	-13.06	0	-13.06	0.0240477	-13.06	0					-13.06	-0.0287476	-13.06	0	-13.06	-0.0219727	-13.06	0	-13.06	-0.0326538	-13.06	0	-13.06	-0.059021	-13.06	0	-13.06	-0.00396729	-13.06	0						-13.16
-12.96	-0.00842285	-12.96	0	-12.96	-0.003479	-12.96	0	-12.96	-0.0269775	-12.96	0	-12.96	0.0341797	-12.96	0	-12.96	0.0240479	-12.96	0					-12.96	-0.0170288	-12.96	0	-12.96	-0.0219727	-12.96	0	-12.96	-0.0248413	-12.96	0	-12.96	-0.059021	-12.96	0	-12.96	-0.00396729	-12.96	0						-13.06
-12.86	-0.0131226	-12.86	0	-12.86	-0.003479	-12.86	0	-12.86	-0.0269775	-12.86	0	-12.86	0.0310669	-12.86	0	-12.86	0.0240479	-12.86	0					-12.86	-0.0287477	-12.86	0	-12.86	-0.0172731	-12.86	0	-12.86	-0.0201418	-12.86	0	-12.86	-0.0543215	-12.86	0	-12.86	0.000732243	-12.86	0						-12.96
-12.76	-0.0201416	-12.76	0	-12.76	-0.003479	-12.76	0	-12.76	-0.0269775	-12.76	0	-12.76	0.0263672	-12.76	0	-12.76	0.0240479	-12.76	0					-12.76	-0.0404663	-12.76	0	-12.76	-0.0102539	-12.76	0	-12.76	-0.0248413	-12.76	0	-12.76	-0.059021	-12.76	0	-12.76	-0.00866699	-12.76	0						-12.86
-12.66	-0.0248413	-12.66	0	-12.66	0.0043335	-12.66	0	-12.66	-0.0300903	-12.66	0	-12.66	0.0341797	-12.66	0	-12.66	0.0240479	-12.66	0					-12.66	-0.0287476	-12.66	0	-12.66	-0.0102539	-12.66	0	-12.66	-0.0248413	-12.66	0	-12.66	-0.0473022	-12.66	0	-12.66	-0.015686	-12.66	0						-12.76
-12.56	-0.0318604	-12.56	0	-12.56	0.0043332	-12.56	0	-12.56	-0.0230716	-12.56	0	-12.56	0.0341797	-12.56	0	-12.56	0.0240476	-12.56	0					-12.56	-0.0170293	-12.56	0	-12.56	-0.0016484	-12.56	0	-12.56	-0.013123	-12.56	0	-12.56	-0.0355839	-12.56	0	-12.56	-0.00396773	-12.56	0						-12.66
-12.46	-0.0396729	-12.46	0	-12.46	-0.003479	-12.46	0	-12.46	-0.0308838	-12.46	0	-12.46	0.0263672	-12.46	0	-12.46	0.0162354	-12.46	0					-12.46	-0.0170288	-12.46	0	-12.46	-0.00634766	-12.46	0	-12.46	-0.0131226	-12.46	0	-12.46	-0.0355835	-12.46	0	-12.46	-0.0117798	-12.46	0						-12.56
-12.36	-0.0248413	-12.36	0	-12.36	-0.000366032	-12.36	0	-12.36	-0.0277708	-12.36	0	-12.36	0.0247803	-12.36	0	-12.36	0.0162355	-12.36	0					-12.36	-0.0318599	-12.36	0	-12.36	-0.018066	-12.36	0	-12.36	-0.0248409	-12.36	0	-12.36	-0.0504146	-12.36	0	-12.36	-0.0234981	-12.36	0						-12.46
-12.26	-0.0232544	-12.26	0	-12.26	-0.000366211	-12.26	0	-12.26	-0.0199585	-12.26	0	-12.26	0.0224609	-12.26	0	-12.26	0.0162354	-12.26	0					-12.26	-0.0365601	-12.26	0	-12.26	-0.00634766	-12.26	0	-12.26	-0.00140381	-12.26	0	-12.26	-0.043396	-12.26	0	-12.26	-0.0117798	-12.26	0						-12.36
-12.16	-0.0279541	-12.16	0	-12.16	-0.00268555	-12.16	0	-12.16	-0.0152588	-12.16	0	-12.16	0.0115356	-12.16	0	-12.16	0.0162354	-12.16	0					-12.16	-0.0334473	-12.16	0	-12.16	-0.00323486	-12.16	0	-12.16	-0.00140381	-12.16	0	-12.16	-0.043396	-12.16	0	-12.16	-0.0117798	-12.16	0						-12.26
-12.06	-0.0396729	-12.06	0	-12.06	-0.00738525	-12.06	0	-12.06	-0.0269775	-12.06	0	-12.06	0.00292969	-12.06	0	-12.06	0.0045166	-12.06	0					-12.06	-0.0318604	-12.06	0	-12.06	-0.0102539	-12.06	0	-12.06	-0.00140381	-12.06	0	-12.06	-0.043396	-12.06	0	-12.06	-0.0148926	-12.06	0						-12.16
-11.96	-0.0443726	-11.96	0	-11.96	-0.012085	-11.96	0	-11.96	-0.0222778	-11.96	0	-11.96	0.00292969	-11.96	0	-11.96	0.0123291	-11.96	0					-11.96	-0.0334473	-11.96	0	-11.96	-0.0102539	-11.96	0	-11.96	-0.00140381	-11.96	0	-11.96	-0.043396	-11.96	0	-11.96	-0.0195923	-11.96	0						-12.06
-11.86	-0.0388794	-11.86	0	-11.86	-0.0144042	-11.86	0	-11.86	-0.0222777	-11.86	0	-11.86	0.00762939	-11.86	0	-11.86	0.0092164	-11.86	0					-11.86	-0.0287476	-11.86	0	-11.86	-0.0102539	-11.86	0	-11.86	-0.00140381	-11.86	0	-11.86	-0.0480957	-11.86	0	-11.86	-0.024292	-11.86	0						-11.96
-11.76	-0.0365601	-11.76	0	-11.76	-0.012085	-11.76	0	-11.76	-0.0168457	-11.76	0	-11.76	0.00524902	-11.76	0	-11.76	0.0115356	-11.76	0					-11.76	-0.0256348	-11.76	0	-11.76	-0.00714111	-11.76	0	-11.76	0.00170898	-11.76	0	-11.76	-0.0402832	-11.76	0	-11.76	-0.0281982	-11.76	0						-11.86
-11.66	-0.0388794	-11.66	0	-11.66	-0.0144043	-11.66	0	-11.66	-0.0144653	-11.66	0	-11.66	-0.00408936	-11.66	0	-11.66	0.0045166	-11.66	0					-11.66	0.00250244	-11.66	0	-11.66	0.00927734	-11.66	0	-11.66	0.0181274	-11.66	0	-11.66	-0.0238647	-11.66	0	-11.66	-0.0117798	-11.66	0						-11.76
-11.56	-0.0349731	-11.56	0	-11.56	0.0043335	-11.56	0	-11.56	-0.00744629	-11.56	0	-11.56	0.00292969	-11.56	0	-11.56	0.0045166	-11.56	0					-11.56	-0.0123287	-11.56	0	-11.56	-0.00244096	-11.56	0	-11.56	0.00329635	-11.56	0	-11.56	-0.035583	-11.56	0	-11.56	-0.0234981	-11.56	0						-11.66
-11.46	-0.0396729	-11.46	0	-11.46	0.0043335	-11.46	0	-11.46	0.00427246	-11.46	0	-11.46	0.00292969	-11.46	0	-11.46	0.0045166	-11.46	0					-11.46	-0.0170288	-11.46	0	-11.46	-0.00244141	-11.46	0	-11.46	-0.00140381	-11.46	0	-11.46	-0.0355835	-11.46	0	-11.46	-0.0234985	-11.46	0						-11.56
-11.36	-0.0279541	-11.36	0	-11.36	0.0043332	-11.36	0	-11.36	0.00115937	-11.36	0	-11.36	0.00292969	-11.36	0	-11.36	0.0045163	-11.36	0					-11.36	-0.0170288	-11.36	0	-11.36	-0.0055542	-11.36	0	-11.36	-0.00140381	-11.36	0	-11.36	-0.027771	-11.36	0	-11.36	-0.0234985	-11.36	0						-11.46
-11.26	-0.0357666	-11.26	0	-11.26	-0.0151978	-11.26	0	-11.26	-0.00823975	-11.26	0	-11.26	-0.00958252	-11.26	0	-11.26	-0.00799561	-11.26	0					-11.26	-0.0123291	-11.26	0	-11.26	0.00616455	-11.26	0	-11.26	0.0032959	-11.26	0	-11.26	-0.0230713	-11.26	0	-11.26	-0.0187988	-11.26	0						-11.36
-11.16	-0.0357666	-11.16	0	-11.16	-0.0198975	-11.16	0	-11.16	-0.00665283	-11.16	0	-11.16	-0.0166016	-11.16	0	-11.16	-0.0150146	-11.16	0					-11.16	-0.00531006	-11.16	0	-11.16	0.0162964	-11.16	0	-11.16	0.0103149	-11.16	0	-11.16	-0.0160522	-11.16	0	-11.16	-0.0117798	-11.16	0						-11.26
-11.06	-0.0373535	-11.06	0	-11.06	-0.0120852	-11.06	0	-11.06	-0.00824001	-11.06	0	-11.06	-0.0134888	-11.06	0	-11.06	-0.0119021	-11.06	0					-11.06	-0.00531006	-11.06	0	-11.06	0.0178833	-11.06	0	-11.06	0.0103149	-11.06	0	-11.06	-0.0160522	-11.06	0	-11.06	-0.0117798	-11.06	0						-11.16
-10.96	-0.0435791	-10.96	0	-10.96	-0.019104	-10.96	0	-10.96	-0.0152588	-10.96	0	-10.96	-0.0236206	-10.96	0	-10.96	-0.0189209	-10.96	0					-10.96	-0.00531006	-10.96	0	-10.96	0.0131836	-10.96	0	-10.96	0.0134277	-10.96	0	-10.96	-0.0160522	-10.96	0	-10.96	-0.0234985	-10.96	0						-11.06
-10.86	-0.0435791	-10.86	0	-10.86	-0.019104	-10.86	0	-10.86	-0.0152588	-10.86	0	-10.86	-0.0283203	-10.86	0	-10.86	-0.0189209	-10.86	0					-10.86	-0.0100098	-10.86	0	-10.86	0.0209961	-10.86	0	-10.86	0.00640869	-10.86	0	-10.86	-0.0160522	-10.86	0	-10.86	-0.0117798	-10.86	0						-10.96
-10.76	-0.0435791	-10.76	0	-10.76	-0.019104	-10.76	0	-10.76	-0.0152588	-10.76	0	-10.76	-0.0283203	-10.76	0	-10.76	-0.0189209	-10.76	0					-10.76	-0.0170288	-10.76	0	-10.76	0.0162964	-10.76	0	-10.76	0.00640869	-10.76	0	-10.76	-0.0043335	-10.76	0	-10.76	-0.0234985	-10.76	0						-10.86
-10.66	-0.0435791	-10.66	0	-10.66	-0.0144043	-10.66	0	-10.66	-0.0152588	-10.66	0	-10.66	-0.0283203	-10.66	0	-10.66	-0.0189209	-10.66	0					-10.66	-0.00921631	-10.66	0	-10.66	0.00927734	-10.66	0	-10.66	0.0181274	-10.66	0	-10.66	-0.0160522	-10.66	0	-10.66	-0.0234985	-10.66	0						-10.76
-10.56	-0.0435791	-10.56	0	-10.56	-0.019104	-10.56	0	-10.56	-0.0152588	-10.56	0	-10.56	-0.0283203	-10.56	0	-10.56	-0.0189209	-10.56	0					-10.56	-0.00921631	-10.56	0	-10.56	0.00927734	-10.56	0	-10.56	0.0181274	-10.56	0	-10.56	-0.0090332	-10.56	0	-10.56	-0.0234985	-10.56	0						-10.66
-10.46	-0.0466919	-10.46	0	-10.46	-0.019104	-10.46	0	-10.46	-0.012146	-10.46	0	-10.46	-0.03302	-10.46	0	-10.46	-0.0220337	-10.46	0					-10.46	-0.00921631	-10.46	0	-10.46	0.00616455	-10.46	0	-10.46	0.0181274	-10.46	0	-10.46	-0.0113525	-10.46	0	-10.46	-0.0234985	-10.46	0						-10.56
-10.36	-0.0466919	-10.36	0	-10.36	-0.0144045	-10.36	0	-10.36	0.00195295	-10.36	0	-10.36	-0.0353394	-10.36	0	-10.36	-0.0220339	-10.36	0					-10.36	0.00250244	-10.36	0	-10.36	0.00146484	-10.36	0	-10.36	0.0181274	-10.36	0	-10.36	-0.0043335	-10.36	0	-10.36	-0.0234985	-10.36	0						-10.46
-10.26	-0.0482788	-10.26	0	-10.26	-0.019104	-10.26	0	-10.26	-0.00744629	-10.26	0	-10.26	-0.0400391	-10.26	0	-10.26	-0.0353394	-10.26	0					-10.26	0.00250244	-10.26	0	-10.26	0.0131836	-10.26	0	-10.26	0.0181274	-10.26	0	-10.26	0.003479	-10.26	0	-10.26	-0.0187988	-10.26	0						-10.36
-10.16	-0.0349731	-10.16	0	-10.16	-0.00738525	-10.16	0	-10.16	-0.00744629	-10.16	0	-10.16	-0.0509644	-10.16	0	-10.16	-0.0306396	-10.16	0					-10.16	-0.00219727	-10.16	0	-10.16	0.0131836	-10.16	0	-10.16	0.0181274	-10.16	0	-10.16	-0.0012207	-10.16	0	-10.16	-0.0117798	-10.16	0						-10.26
-10.06	-0.0396729	-10.06	0	-10.06	-0.00738525	-10.06	0	-10.06	-0.012146	-10.06	0	-10.06	-0.0478516	-10.06	0	-10.06	-0.0306396	-10.06	0					-10.06	-0.00921631	-10.06	0	-10.06	0.0131836	-10.06	0	-10.06	0.0134277	-10.06	0	-10.06	-0.00823975	-10.06	0	-10.06	-0.0164795	-10.06	0						-10.16
-9.96	-0.0396729	-9.96	0	-9.96	-0.00738525	-9.96	0	-9.96	-0.00744629	-9.96	0	-9.96	-0.0478516	-9.96	0	-9.96	-0.0306396	-9.96	0					-9.96	-0.00610352	-9.96	0	-9.96	0.0115967	-9.96	0	-9.96	0.0142212	-9.96	0	-9.96	-0.00512695	-9.96	0	-9.96	-0.015686	-9.96	0						-10.06
-9.86	-0.0396729	-9.86	0	-9.86	-0.00738513	-9.86	0	-9.86	0.00036633	-9.86	0	-9.86	-0.0556641	-9.86	0	-9.86	-0.0306395	-9.86	0					-9.86	-0.00762946	-9.86	0	-9.86	0.00616449	-9.86	0	-9.86	0.0228271	-9.86	0	-9.86	-0.0035401	-9.86	0	-9.86	-0.00708014	-9.86	0						-9.96
-9.76	-0.0287476	-9.76	0	-9.76	-0.00897217	-9.76	0	-9.76	0.003479	-9.76	0	-9.76	-0.0447388	-9.76	0	-9.76	-0.0306396	-9.76	0					-9.76	-0.013916	-9.76	0	-9.76	0.00457764	-9.76	0	-9.76	0.0212402	-9.76	0	-9.76	-0.00512695	-9.76	0	-9.76	-0.0133667	-9.76	0						-9.86
-9.66	-0.0287476	-9.66	0	-9.66	-0.0112915	-9.66	0	-9.66	0.00817871	-9.66	0	-9.66	-0.0400391	-9.66	0	-9.66	-0.0306396	-9.66	0					-9.66	0.00250244	-9.66	0	-9.66	0.0162964	-9.66	0	-9.66	0.0376587	-9.66	0	-9.66	0.0112915	-9.66	0	-9.66	0.0124512	-9.66	0						-9.76
-9.56	-0.0240479	-9.56	0	-9.56	-0.0112915	-9.56	0	-9.56	0.00817871	-9.56	0	-9.56	-0.0400391	-9.56	0	-9.56	-0.0423584	-9.56	0					-9.56	-0.000610232	-9.56	0	-9.56	0.00616467	-9.56	0	-9.56	0.0298463	-9.56	0	-9.56	0.0198976	-9.56	0	-9.56	0.0116578	-9.56	0						-9.66
-9.46	-0.0240479	-9.46	0	-9.46	-0.0112915	-9.46	0	-9.46	0.00817871	-9.46	0	-9.46	-0.0400391	-9.46	0	-9.46	-0.0306396	-9.46	0					-9.46	-0.00531006	-9.46	0	-9.46	-0.0102539	-9.46	0	-9.46	0.00640869	-9.46	0	-9.46	0.003479	-9.46	0	-9.46	-0.0117798	-9.46	0						-9.56
-9.36	-0.0240479	-9.36	0	-9.36	-0.0112915	-9.36	0	-9.36	0.00817871	-9.36	0	-9.36	-0.0447388	-9.36	0	-9.36	-0.0306396	-9.36	0					-9.36	0.00640824	-9.36	0	-9.36	0.0014644	-9.36	0	-9.36	0.018127	-9.36	0	-9.36	0.0151973	-9.36	0	-9.36	-6.14822e-05	-9.36	0						-9.46
-9.26	-0.0271606	-9.26	0	-9.26	-0.0112915	-9.26	0	-9.26	0.000366211	-9.26	0	-9.26	-0.0470581	-9.26	0	-9.26	-0.0306396	-9.26	0					-9.26	0.00640869	-9.26	0	-9.26	0.00146484	-9.26	0	-9.26	0.0150146	-9.26	0	-9.26	0.0151978	-9.26	0	-9.26	0.00463867	-9.26	0						-9.36
-9.16	-0.0318604	-9.16	0	-9.16	-0.0112915	-9.16	0	-9.16	0.00817871	-9.16	0	-9.16	-0.0447388	-9.16	0	-9.16	-0.0306396	-9.16	0					-9.16	0.00952148	-9.16	0	-9.16	0.00457764	-9.16	0	-9.16	0.0282593	-9.16	0	-9.16	0.0230103	-9.16	0	-9.16	0.0147705	-9.16	0						-9.26
-9.06	-0.0318604	-9.06	0	-9.06	-0.0112915	-9.06	0	-9.06	0.000366211	-9.06	0	-9.06	-0.0517578	-9.06	0	-9.06	-0.0353394	-9.06	0					-9.06	-0.00921604	-9.06	0	-9.06	-0.00244114	-9.06	0	-9.06	0.0111087	-9.06	0	-9.06	0.0230105	-9.06	0	-9.06	0.00775173	-9.06	0						-9.16
-8.96	-0.0318604	-8.96	0	-8.96	-0.0065918	-8.96	0	-8.96	0.00817871	-8.96	0	-8.96	-0.0517578	-8.96	0	-8.96	-0.0423584	-8.96	0					-8.96	0.00720215	-8.96	0	-8.96	0.0139771	-8.96	0	-8.96	0.0228271	-8.96	0	-8.96	0.0472412	-8.96	0	-8.96	0.0241699	-8.96	0						-9.06
-8.86	-0.0318604	-8.86	0	-8.86	-0.0112913	-8.86	0	-8.86	0.0050661	-8.86	0	-8.86	-0.0517578	-8.86	0	-8.86	-0.0423582	-8.86	0					-8.86	0.0095214	-8.86	0	-8.86	0.0162963	-8.86	0	-8.86	0.0251464	-8.86	0	-8.86	0.0495605	-8.86	0	-8.86	0.0264892	-8.86	0						-8.96
-8.76	-0.0154419	-8.76	0	-8.76	-0.0065918	-8.76	0	-8.76	-0.00274658	-8.76	0	-8.76	-0.0470581	-8.76	0	-8.76	-0.0376587	-8.76	0					-8.76	-0.0045166	-8.76	0	-8.76	-0.000854492	-8.76	0	-8.76	0.0111084	-8.76	0	-8.76	0.0355225	-8.76	0	-8.76	0.0124512	-8.76	0						-8.86
-8.66	-0.00842285	-8.66	0	-8.66	0.000427246	-8.66	0	-8.66	0.00427246	-8.66	0	-8.66	-0.0283203	-8.66	0	-8.66	-0.0306396	-8.66	0					-8.66	0.0142212	-8.66	0	-8.66	0.0209961	-8.66	0	-8.66	0.0298462	-8.66	0	-8.66	0.0542603	-8.66	0	-8.66	0.031189	-8.66	0						-8.76
-8.56	-0.0131226	-8.56	0	-8.56	0.000427365	-8.56	0	-8.56	0.00427258	-8.56	0	-8.56	-0.0283203	-8.56	0	-8.56	-0.0306395	-8.56	0					-8.56	0.00952166	-8.56	0	-8.56	0.0162966	-8.56	0	-8.56	0.0251467	-8.56	0	-8.56	0.0495607	-8.56	0	-8.56	0.0264894	-8.56	0						-8.66
-8.46	-0.00921631	-8.46	0	-8.46	0.00354004	-8.46	0	-8.46	0.0151978	-8.46	0	-8.46	-0.0252075	-8.46	0	-8.46	-0.0275269	-8.46	0					-8.46	0.00250244	-8.46	0	-8.46	0.00927734	-8.46	0	-8.46	0.0181274	-8.46	0	-8.46	0.0425415	-8.46	0	-8.46	0.0194702	-8.46	0						-8.56
-8.36	-0.0045166	-8.36	0	-8.36	0.00823992	-8.36	0	-8.36	0.0198976	-8.36	0	-8.36	-0.0205078	-8.36	0	-8.36	-0.022827	-8.36	0					-8.36	0.0142212	-8.36	0	-8.36	0.00927734	-8.36	0	-8.36	0.0181274	-8.36	0	-8.36	0.0378418	-8.36	0	-8.36	0.0194702	-8.36	0						-8.46
-8.26	0.000183105	-8.26	0	-8.26	0.00823975	-8.26	0	-8.26	0.0198975	-8.26	0	-8.26	-0.0158081	-8.26	0	-8.26	-0.0181274	-8.26	0					-8.26	0.0142212	-8.26	0	-8.26	0.00927734	-8.26	0	-8.26	0.0181274	-8.26	0	-8.26	0.0472412	-8.26	0	-8.26	0.0194702	-8.26	0						-8.36
-8.16	0.00720215	-8.16	0	-8.16	0.0129395	-8.16	0	-8.16	0.0198975	-8.16	0	-8.16	-0.00878906	-8.16	0	-8.16	-0.0111084	-8.16	0					-8.16	0.017334	-8.16	0	-8.16	0.0288086	-8.16	0	-8.16	0.0259399	-8.16	0	-8.16	0.057373	-8.16	0	-8.16	0.022583	-8.16	0						-8.26
-8.06	0.00720215	-8.06	0	-8.06	0.0152588	-8.06	0	-8.06	0.0198975	-8.06	0	-8.06	-0.0119019	-8.06	0	-8.06	-0.0111084	-8.06	0					-8.06	0.00720227	-8.06	0	-8.06	0.0256959	-8.06	0	-8.06	0.034546	-8.06	0	-8.06	0.0472413	-8.06	0	-8.06	0.0124513	-8.06	0						-8.16
-7.96	0.00720215	-7.96	0	-7.96	0.00823975	-7.96	0	-7.96	0.0198975	-7.96	0	-7.96	-0.0166016	-7.96	0	-7.96	-0.0111084	-7.96	0					-7.96	0.00250244	-7.96	0	-7.96	0.0131836	-7.96	0	-7.96	0.0220337	-7.96	0	-7.96	0.034729	-7.96	0	-7.96	-6.10352e-05	-7.96	0						-8.06
-7.86	0.00720215	-7.86	0	-7.86	0.00824019	-7.86	0	-7.86	0.0198979	-7.86	0	-7.86	-0.0166016	-7.86	0	-7.86	-0.0142207	-7.86	0					-7.86	0.0103146	-7.86	0	-7.86	0.0209958	-7.86	0	-7.86	0.0251462	-7.86	0	-7.86	0.0425412	-7.86	0	-7.86	0.00775117	-7.86	0						-7.96
-7.76	0.0306396	-7.76	0	-7.76	0.0199585	-7.76	0	-7.76	0.0316162	-7.76	0	-7.76	-0.00177002	-7.76	0	-7.76	-0.00408936	-7.76	0					-7.76	0.00720215	-7.76	0	-7.76	0.0288086	-7.76	0	-7.76	0.0111084	-7.76	0	-7.76	0.0425415	-7.76	0	-7.76	0.00775146	-7.76	0						-7.86
-7.66	0.0189209	-7.66	0	-7.66	0.0199585	-7.66	0	-7.66	0.0198975	-7.66	0	-7.66	-0.0205078	-7.66	0	-7.66	-0.0142212	-7.66	0					-7.66	0.00250244	-7.66	0	-7.66	0.0241089	-7.66	0	-7.66	0.0181274	-7.66	0	-7.66	0.0425415	-7.66	0	-7.66	-0.00396729	-7.66	0						-7.76
-7.56	0.0189209	-7.56	0	-7.56	0.0199585	-7.56	0	-7.56	0.0198975	-7.56	0	-7.56	-0.0205078	-7.56	0	-7.56	-0.00720215	-7.56	0					-7.56	0.00561523	-7.56	0	-7.56	0.0170898	-7.56	0	-7.56	0.0134277	-7.56	0	-7.56	0.0425415	-7.56	0	-7.56	-0.00396729	-7.56	0						-7.66
-7.46	0.0189209	-7.46	0	-7.46	0.0199585	-7.46	0	-7.46	0.0198975	-7.46	0	-7.46	-0.0205078	-7.46	0	-7.46	-0.00720215	-7.46	0					-7.46	-0.000610352	-7.46	0	-7.46	0.00927734	-7.46	0	-7.46	0.0032959	-7.46	0	-7.46	0.034729	-7.46	0	-7.46	-0.0117798	-7.46	0						-7.56
-7.36	0.0267334	-7.36	0	-7.36	0.0199585	-7.36	0	-7.36	0.0198975	-7.36	0	-7.36	-0.00878906	-7.36	0	-7.36	-0.00720215	-7.36	0					-7.36	0.00640869	-7.36	0	-7.36	0.00927734	-7.36	0	-7.36	0.0103149	-7.36	0	-7.36	0.0316162	-7.36	0	-7.36	-0.0117798	-7.36	0						-7.46
-7.26	0.0267334	-7.26	0	-7.26	0.0168457	-7.26	0	-7.26	0.0316162	-7.26	0	-7.26	-0.00878906	-7.26	0	-7.26	0.000610352	-7.26	0					-7.26	0.00952148	-7.26	0	-7.26	0.0209961	-7.26	0	-7.26	0.0134277	-7.26	0	-7.26	0.0331421	-7.26	0	-7.26	-0.00866699	-7.26	0						-7.36
-7.16	0.0220337	-7.16	0	-7.16	0.0152588	-7.16	0	-7.16	0.0198975	-7.16	0	-7.16	-0.00878906	-7.16	0	-7.16	-0.00720215	-7.16	0					-7.16	0.0142212	-7.16	0	-7.16	0.0209961	-7.16	0	-7.16	0.0181274	-7.16	0	-7.16	0.0394287	-7.16	0	-7.16	0.000732422	-7.16	0						-7.26
-7.06	0.0267334	-7.06	0	-7.06	0.0168459	-7.06	0	-7.06	0.0316164	-7.06	0	-7.06	-0.00878906	-7.06	0	-7.06	-0.00720197	-7.06	0					-7.06	0.0142212	-7.06	0	-7.06	0.0209961	-7.06	0	-7.06	0.0181274	-7.06	0	-7.06	0.034729	-7.06	0	-7.06	0.00305176	-7.06	0						-7.16
-6.96	0.0314331	-6.96	0	-6.96	0.0168457	-6.96	0	-6.96	0.0332031	-6.96	0	-6.96	-0.00408936	-6.96	0	-6.96	0.000610352	-6.96	0					-6.96	0.0220337	-6.96	0	-6.96	0.0209961	-6.96	0	-6.96	0.0134277	-6.96	0	-6.96	0.0425415	-6.96	0	-6.96	-0.00396729	-6.96	0						-7.06
-6.86	0.0306396	-6.86	0	-6.86	0.0113525	-6.86	0	-6.86	0.0230102	-6.86	0	-6.86	-0.0126953	-6.86	0	-6.86	-0.0119019	-6.86	0					-6.86	0.0220337	-6.86	0	-6.86	0.0162964	-6.86	0	-6.86	0.00640869	-6.86	0	-6.86	0.0456543	-6.86	0	-6.86	-0.00396729	-6.86	0						-6.96
-6.76	0.0236206	-6.76	0	-6.76	0.0043335	-6.76	0	-6.76	0.0206909	-6.76	0	-6.76	-0.0197144	-6.76	0	-6.76	-0.0220337	-6.76	0					-6.76	0.0220337	-6.76	0	-6.76	0.00927734	-6.76	0	-6.76	0.0181274	-6.76	0	-6.76	0.0472412	-6.76	0	-6.76	0.00775146	-6.76	0						-6.86
-6.66	0.0376587	-6.66	0	-6.66	-0.000366211	-6.66	0	-6.66	0.0183105	-6.66	0	-6.66	-0.017395	-6.66	0	-6.66	-0.0197144	-6.66	0					-6.66	0.0189209	-6.66	0	-6.66	0.00616455	-6.66	0	-6.66	0.0119019	-6.66	0	-6.66	0.0394287	-6.66	0	-6.66	0.00463867	-6.66	0						-6.76
-6.56	0.0306396	-6.56	0	-6.56	0.00433305	-6.56	0	-6.56	0.00427201	-6.56	0	-6.56	-0.0244141	-6.56	0	-6.56	-0.0189213	-6.56	0					-6.56	0.017334	-6.56	0	-6.56	0.0045777	-6.56	0	-6.56	0.00561529	-6.56	0	-6.56	0.0378419	-6.56	0	-6.56	0.00305182	-6.56	0						-6.66
-6.46	0.0189209	-6.46	0	-6.46	-0.010498	-6.46	0	-6.46	-0.019165	-6.46	0	-6.46	-0.0361328	-6.46	0	-6.46	-0.0306396	-6.46	0					-6.46	0.0220337	-6.46	0	-6.46	0.00927734	-6.46	0	-6.46	0.0103149	-6.46	0	-6.46	0.0425415	-6.46	0	-6.46	0.00775146	-6.46	0						-6.56
-6.36	0.0314331	-6.36	0	-6.36	-0.0104978	-6.36	0	-6.36	-0.0144651	-6.36	0	-6.36	-0.0314331	-6.36	0	-6.36	-0.0259397	-6.36	0					-6.36	0.0220337	-6.36	0	-6.36	0.00616455	-6.36	0	-6.36	0.0103149	-6.36	0	-6.36	0.0425415	-6.36	0	-6.36	0.00775146	-6.36	0						-6.46
-6.26	0.0384521	-6.26	0	-6.26	-0.003479	-6.26	0	-6.26	-0.00744629	-6.26	0	-6.26	-0.0244141	-6.26	0	-6.26	-0.0189209	-6.26	0					-6.26	0.0337524	-6.26	0	-6.26	0.00146484	-6.26	0	-6.26	0.0103149	-6.26	0	-6.26	0.0378418	-6.26	0	-6.26	0.00775146	-6.26	0						-6.36
-6.16	0.0384521	-6.16	0	-6.16	0.0043335	-6.16	0	-6.16	-0.00744629	-6.16	0	-6.16	-0.0244141	-6.16	0	-6.16	-0.0189209	-6.16	0					-6.16	0.0220337	-6.16	0	-6.16	-0.0102539	-6.16	0	-6.16	-0.00610352	-6.16	0	-6.16	0.0238037	-6.16	0	-6.16	-0.00396729	-6.16	0						-6.26
-6.06	0.0384521	-6.06	0	-6.06	0.0043335	-6.06	0	-6.06	-0.012146	-6.06	0	-6.06	-0.0244141	-6.06	0	-6.06	-0.0189209	-6.06	0					-6.06	0.0220337	-6.06	0	-6.06	-0.0102539	-6.06	0	-6.06	-0.0131226	-6.06	0	-6.06	0.0425415	-6.06	0	-6.06	-0.00396729	-6.06	0						-6.16
-5.96	0.0384521	-5.96	0	-5.96	-0.000366211	-5.96	0	-5.96	-0.019165	-5.96	0	-5.96	-0.0244141	-5.96	0	-5.96	-0.00720215	-5.96	0					-5.96	0.0267334	-5.96	0	-5.96	-0.0055542	-5.96	0	-5.96	-0.00842285	-5.96	0	-5.96	0.0472412	-5.96	0	-5.96	0.000732422	-5.96	0						-6.06
-5.86	0.0384521	-5.86	0	-5.86	-0.00738525	-5.86	0	-5.86	-0.019165	-5.86	0	-5.86	-0.0244141	-5.86	0	-5.86	-0.00720215	-5.86	0					-5.86	0.036865	-5.86	0	-5.86	0.00146458	-5.86	0	-5.86	-0.00140408	-5.86	0	-5.86	0.0495603	-5.86	0	-5.86	0.0077512	-5.86	0						-5.96
-5.76	0.0501709	-5.76	0	-5.76	0.0043335	-5.76	0	-5.76	-0.019165	-5.76	0	-5.76	-0.0166016	-5.76	0	-5.76	-0.0103149	-5.76	0					-5.76	0.0181274	-5.76	0	-5.76	-0.0102539	-5.76	0	-5.76	-0.0131226	-5.76	0	-5.76	0.0308228	-5.76	0	-5.76	-0.00396729	-5.76	0						-5.86
-5.66	0.0407715	-5.66	0	-5.66	-0.000366211	-5.66	0	-5.66	-0.012146	-5.66	0	-5.66	-0.026001	-5.66	0	-5.66	-0.0197144	-5.66	0					-5.66	0.0415649	-5.66	0	-5.66	0.00146484	-5.66	0	-5.66	0.00640869	-5.66	0	-5.66	0.0425415	-5.66	0	-5.66	0.0124512	-5.66	0						-5.76
-5.56	0.0384521	-5.56	0	-5.56	0.0043335	-5.56	0	-5.56	0.00115967	-5.56	0	-5.56	-0.0283203	-5.56	0	-5.56	-0.0119019	-5.56	0					-5.56	0.0298466	-5.56	0	-5.56	-0.0102535	-5.56	0	-5.56	-0.00530961	-5.56	0	-5.56	0.0308232	-5.56	0	-5.56	-0.0117793	-5.56	0						-5.66
-5.46	0.0384521	-5.46	0	-5.46	0.012146	-5.46	0	-5.46	-0.00354004	-5.46	0	-5.46	-0.0283203	-5.46	0	-5.46	-0.0189209	-5.46	0					-5.46	0.0267334	-5.46	0	-5.46	-0.0102539	-5.46	0	-5.46	-0.00531006	-5.46	0	-5.46	0.02771	-5.46	0	-5.46	-0.0117798	-5.46	0						-5.56
-5.36	0.0384521	-5.36	0	-5.36	0.012146	-5.36	0	-5.36	-0.00354004	-5.36	0	-5.36	-0.0283203	-5.36	0	-5.36	-0.0189209	-5.36	0					-5.36	0.0220337	-5.36	0	-5.36	-0.0102539	-5.36	0	-5.36	-0.00531006	-5.36	0	-5.36	0.0230103	-5.36	0	-5.36	-0.0117798	-5.36	0						-5.46
-5.26	0.0353394	-5.26	0	-5.26	0.012146	-5.26	0	-5.26	-0.00354004	-5.26	0	-5.26	-0.0283203	-5.26	0	-5.26	-0.00720215	-5.26	0					-5.26	0.0267334	-5.26	0	-5.26	-0.0055542	-5.26	0	-5.26	0.00408936	-5.26	0	-5.26	0.02771	-5.26	0	-5.26	-0.00708008	-5.26	0						-5.36
-5.16	0.0384521	-5.16	0	-5.16	0.012146	-5.16	0	-5.16	0.00427246	-5.16	0	-5.16	-0.0283203	-5.16	0	-5.16	-0.00720215	-5.16	0					-5.16	0.0368652	-5.16	0	-5.16	-0.00323486	-5.16	0	-5.16	0.0134277	-5.16	0	-5.16	0.0300293	-5.16	0	-5.16	0.00305176	-5.16	0						-5.26
-5.06	0.0384521	-5.06	0	-5.06	0.0121459	-5.06	0	-5.06	-0.000427364	-5.06	0	-5.06	-0.0283203	-5.06	0	-5.06	-0.0150148	-5.06	0					-5.06	0.0415649	-5.06	0	-5.06	-0.0102539	-5.06	0	-5.06	0.00640869	-5.06	0	-5.06	0.034729	-5.06	0	-5.06	-0.00396729	-5.06	0						-5.16
-4.96	0.0353394	-4.96	0	-4.96	0.0012207	-4.96	0	-4.96	-0.0136719	-4.96	0	-4.96	-0.0314331	-4.96	0	-4.96	-0.0220337	-4.96	0					-4.96	0.0337524	-4.96	0	-4.96	-0.0149536	-4.96	0	-4.96	0.00170898	-4.96	0	-4.96	0.0269165	-4.96	0	-4.96	-0.0211792	-4.96	0						-5.06
-4.86	0.0306396	-4.86	0	-4.86	-0.000366211	-4.86	0	-4.86	-0.0230713	-4.86	0	-4.86	-0.0244141	-4.86	0	-4.86	-0.0150146	-4.86	0					-4.86	0.0267335	-4.86	0	-4.86	-0.0125732	-4.86	0	-4.86	-0.000610263	-4.86	0	-4.86	0.0151978	-4.86	0	-4.86	-0.0305175	-4.86	0						-4.96
-4.76	0.0259399	-4.76	0	-4.76	-0.00738525	-4.76	0	-4.76	-0.027771	-4.76	0	-4.76	-0.0291138	-4.76	0	-4.76	-0.0150146	-4.76	0					-4.76	0.0415649	-4.76	0	-4.76	0.00848389	-4.76	0	-4.76	0.0032959	-4.76	0	-4.76	0.0151978	-4.76	0	-4.76	-0.0234985	-4.76	0						-4.86
-4.66	0.00720215	-4.66	0	-4.66	-0.0238037	-4.66	0	-4.66	-0.0512085	-4.66	0	-4.66	-0.0525513	-4.66	0	-4.66	-0.0197144	-4.66	0					-4.66	0.0415649	-4.66	0	-4.66	0.00146484	-4.66	0	-4.66	-0.00140381	-4.66	0	-4.66	0.0151978	-4.66	0	-4.66	-0.0234985	-4.66	0						-4.76
-4.56	0.00720215	-4.56	0	-4.56	-0.0339354	-4.56	0	-4.56	-0.0613402	-4.56	0	-4.56	-0.0517578	-4.56	0	-4.56	-0.0314329	-4.56	0					-4.56	0.0485842	-4.56	0	-4.56	-0.00323468	-4.56	0	-4.56	-0.00610334	-4.56	0	-4.56	0.0104982	-4.56	0	-4.56	-0.0281981	-4.56	0						-4.66
-4.46	0.0119019	-4.46	0	-4.46	-0.0222168	-4.46	0	-4.46	-0.0543213	-4.46	0	-4.46	-0.0353394	-4.46	0	-4.46	-0.0337524	-4.46	0					-4.46	0.0368652	-4.46	0	-4.46	0.00927734	-4.46	0	-4.46	0.00561523	-4.46	0	-4.46	0.0230103	-4.46	0	-4.46	-0.0266113	-4.46	0						-4.56
-4.36	0.0290527	-4.36	0	-4.36	-0.024597	-4.36	0	-4.36	-0.0512083	-4.36	0	-4.36	-0.0361328	-4.36	0	-4.36	-0.0314329	-4.36	0					-4.36	0.0415649	-4.36	0	-4.36	0.00927734	-4.36	0	-4.36	-0.00842285	-4.36	0	-4.36	0.0230103	-4.36	0	-4.36	-0.031311	-4.36	0						-4.46
-4.26	0.0384521	-4.26	0	-4.26	-0.019104	-4.26	0	-4.26	-0.0543213	-4.26	0	-4.26	-0.03302	-4.26	0	-4.26	-0.0189209	-4.26	0					-4.26	0.0462646	-4.26	0	-4.26	0.0256958	-4.26	0	-4.26	0.0150146	-4.26	0	-4.26	0.0198975	-4.26	0	-4.26	-0.0266113	-4.26	0						-4.36
-4.16	0.0501709	-4.16	0	-4.16	-0.0222168	-4.16	0	-4.16	-0.0512085	-4.16	0	-4.16	-0.0314331	-4.16	0	-4.16	-0.0189209	-4.16	0					-4.16	0.048584	-4.16	0	-4.16	-0.00012207	-4.16	0	-4.16	0.00872803	-4.16	0	-4.16	0.00189209	-4.16	0	-4.16	-0.0407104	-4.16	0						-4.26
-4.06	0.0470581	-4.06	0	-4.06	-0.0183114	-4.06	0	-4.06	-0.0613411	-4.06	0	-4.06	-0.0509644	-4.06	0	-4.06	-0.0220345	-4.06	0					-4.06	0.0345467	-4.06	0	-4.06	-0.00945962	-4.06	0	-4.06	-0.0201408	-4.06	0	-4.06	-0.00353921	-4.06	0	-4.06	-0.0531608	-4.06	0						-4.16
-3.96	0.0259399	-3.96	0	-3.96	-0.0363159	-3.96	0	-3.96	-0.0738525	-3.96	0	-3.96	-0.0533447	-3.96	0	-3.96	-0.0431519	-3.96	0					-3.96	0.0220337	-3.96	0	-3.96	-0.0055542	-3.96	0	-3.96	-0.0178223	-3.96	0	-3.96	-0.019165	-3.96	0	-3.96	-0.0508423	-3.96	0						-4.06
-3.86	0.0314331	-3.86	0	-3.86	-0.0417483	-3.86	0	-3.86	-0.0855716	-3.86	0	-3.86	-0.0478516	-3.86	0	-3.86	-0.0454715	-3.86	0					-3.86	-0.00610214	-3.86	0	-3.86	-0.0227647	-3.86	0	-3.86	-0.0490709	-3.86	0	-3.86	-0.0449815	-3.86	0	-3.86	-0.0672594	-3.86	0						-3.96
-3.76	0.0259399	-3.76	0	-3.76	-0.034729	-3.76	0	-3.76	-0.0933838	-3.76	0	-3.76	-0.0314331	-3.76	0	-3.76	-0.0220337	-3.76	0					-3.76	0.0103149	-3.76	0	-3.76	-0.0102539	-3.76	0	-3.76	-0.0365601	-3.76	0	-3.76	-0.0394897	-3.76	0	-3.76	-0.062561	-3.76	0						-3.86
-3.66	0.00408936	-3.66	0	-3.66	-0.0316162	-3.66	0	-3.66	-0.0824585	-3.66	0	-3.66	-0.0244141	-3.66	0	-3.66	-0.0150146	-3.66	0					-3.66	0.00720215	-3.66	0	-3.66	-0.0250854	-3.66	0	-3.66	-0.0427856	-3.66	0	-3.66	-0.0308838	-3.66	0	-3.66	-0.0656738	-3.66	0						-3.76
-3.56	0.0306396	-3.56	0	-3.56	0.00433323	-3.56	0	-3.56	-0.0418094	-3.56	0	-3.56	-0.00958252	-3.56	0	-3.56	0.0271604	-3.56	0					-3.56	0.0189218	-3.56	0	-3.56	-0.0297842	-3.56	0	-3.56	-0.0404654	-3.56	0	-3.56	-0.0504141	-3.56	0	-3.56	-0.0703726	-3.56	0						-3.66
-3.46	0.0158081	-3.46	0	-3.46	0.0246582	-3.46	0	-3.46	-0.00585938	-3.46	0	-3.46	0.00762939	-3.46	0	-3.46	0.0529785	-3.46	0					-3.46	0.00952148	-3.46	0	-3.46	-0.0297852	-3.46	0	-3.46	-0.0482788	-3.46	0	-3.46	-0.0598145	-3.46	0	-3.46	-0.0703735	-3.46	0						-3.56
-3.36	0.0142212	-3.36	0	-3.36	0.0598149	-3.36	0	-3.36	0.0230107	-3.36	0	-3.36	0.0419922	-3.36	0	-3.36	0.0974736	-3.36	0					-3.36	0.0189213	-3.36	0	-3.36	-0.0149532	-3.36	0	-3.36	-0.0521846	-3.36	0	-3.36	-0.0551143	-3.36	0	-3.36	-0.0672603	-3.36	0						-3.46
-3.26	0.0306396	-3.26	0	-3.26	0.0980835	-3.26	0	-3.26	0.0636597	-3.26	0	-3.26	0.0849609	-3.26	0	-3.26	0.137329	-3.26	0					-3.26	0.0290527	-3.26	0	-3.26	-0.0141602	-3.26	0	-3.26	-0.0490723	-3.26	0	-3.26	-0.0668335	-3.26	0	-3.26	-0.0773926	-3.26	0						-3.36
-3.16	-0.000610352	-3.16	0	-3.16	0.0941772	-3.16	0	-3.16	0.0456543	-3.16	0	-3.16	0.0584106	-3.16	0	-3.16	0.0896606	-3.16	0					-3.16	0.0407715	-3.16	0	-3.16	-0.00244141	-3.16	0	-3.16	-0.029541	-3.16	0	-3.16	-0.0402832	-3.16	0	-3.16	-0.0672607	-3.16	0						-3.26
-3.06	-0.0045166	-3.06	0	-3.06	0.0769639	-3.06	0	-3.06	0.00817728	-3.06	0	-3.06	0.0404053	-3.06	0	-3.06	0.0670152	-3.06	0					-3.06	0.0345464	-3.06	0	-3.06	0.0264898	-3.06	0	-3.06	0.00488335	-3.06	0	-3.06	-0.0379023	-3.06	0	-3.06	-0.078979	-3.06	0						-3.16
-2.96	0.0189209	-2.96	0	-2.96	0.067627	-2.96	0	-2.96	-0.00274658	-2.96	0	-2.96	0.0154419	-2.96	0	-2.96	0.0435791	-2.96	0					-2.96	0.0220337	-2.96	0	-2.96	0.0483398	-2.96	0	-2.96	0.0423584	-2.96	0	-2.96	-0.0316772	-2.96	0	-2.96	-0.0726929	-2.96	0						-3.06
-2.86	0.00720215	-2.86	0	-2.86	0.0316756	-2.86	0	-2.86	-0.0113542	-2.86	0	-2.86	-0.00878906	-2.86	0	-2.86	-0.00409099	-2.86	0					-2.86	0.0337528	-2.86	0	-2.86	0.0522464	-2.86	0	-2.86	0.0642093	-2.86	0	-2.86	-0.0918576	-2.86	0	-2.86	-0.0789792	-2.86	0						-2.96
-2.76	-0.0326538	-2.76	0	-2.76	-0.0604858	-2.76	0	-2.76	-0.00274658	-2.76	0	-2.76	-0.0361328	-2.76	0	-2.76	-0.0501709	-2.76	0					-2.76	0.104065	-2.76	0	-2.76	0.147583	-2.76	0	-2.76	0.095459	-2.76	0	-2.76	-0.134033	-2.76	0	-2.76	-0.0461426	-2.76	0						-2.86
-2.66	-0.143616	-2.66	0	-2.66	-0.230835	-2.66	0	-2.66	0.0987549	-2.66	0	-2.66	-0.142395	-2.66	0	-2.66	-0.0931396	-2.66	0					-2.66	0.176697	-2.66	0	-2.66	0.35614	-2.66	0	-2.66	0.0697021	-2.66	0	-2.66	-0.0606079	-2.66	0	-2.66	-0.00317383	-2.66	0						-2.76
-2.56	-0.200562	-2.56	0	-2.56	-0.219836	-2.56	0	-2.56	0.00977796	-2.56	0	-2.56	-0.147034	-2.56	0	-2.56	-0.00718981	-2.56	0					-2.56	0.229055	-2.56	0	-2.56	0.311574	-2.56	0	-2.56	0.0845234	-2.56	0	-2.56	0.146413	-2.56	0	-2.56	0.0515034	-2.56	0						-2.66
-2.46	-0.0513916	-2.46	0	-2.46	-0.0542603	-2.46	0	-2.46	-0.127747	-2.46	0	-2.46	-0.0267334	-2.46	0	-2.46	0.118591	-2.46	0					-2.46	0.161133	-2.46	0	-2.46	-0.0836792	-2.46	0	-2.46	0.0650024	-2.46	0	-2.46	0.276917	-2.46	0	-2.46	0.0460815	-2.46	0						-2.56
-2.36	0.0314331	-2.36	0	-2.36	-0.0175186	-2.36	0	-2.36	-0.0808731	-2.36	0	-2.36	-0.0540771	-2.36	0	-2.36	-0.0532852	-2.36	0					-2.36	0.0204475	-2.36	0	-2.36	-0.0969842	-2.36	0	-2.36	0.000122756	-2.36	0	-2.36	0.240174	-2.36	0	-2.36	-0.0883782	-2.36	0						-2.46
-2.26	-0.00842285	-2.26	0	-2.26	0.0012207	-2.26	0	-2.26	-0.0863647	-2.26	0	-2.26	-0.0306396	-2.26	0	-2.26	-0.139221	-2.26	0					-2.26	0.0697021	-2.26	0	-2.26	-0.0610352	-2.26	0	-2.26	-0.0240479	-2.26	0	-2.26	0.122986	-2.26	0	-2.26	-0.160217	-2.26	0						-2.36
-2.16	-0.0521851	-2.16	0	-2.16	-0.012085	-2.16	0	-2.16	-0.109802	-2.16	0	-2.16	-0.0775757	-2.16	0	-2.16	-0.0908203	-2.16	0					-2.16	0.0775146	-2.16	0	-2.16	-0.0454102	-2.16	0	-2.16	0.0103149	-2.16	0	-2.16	0.0511475	-2.16	0	-2.16	-0.132874	-2.16	0						-2.26
-2.06	-0.145142	-2.06	0	-2.06	-0.0144054	-2.06	0	-2.06	-0.131654	-2.06	0	-2.06	-0.0236206	-2.06	0	-2.06	-0.127504	-2.06	0					-2.06	0.0571903	-2.06	0	-2.06	-0.0610348	-2.06	0	-2.06	0.0189212	-2.06	0	-2.06	0.0151981	-2.06	0	-2.06	-0.152404	-2.06	0						-2.16
-1.96	-0.267029	-1.96	0	-1.96	-0.119141	-1.96	0	-1.96	-0.282471	-1.96	0	-1.96	-0.06427	-1.96	0	-1.96	-0.211121	-1.96	0					-1.96	0.0884399	-1.96	0	-1.96	0.00457764	-1.96	0	-1.96	0.120483	-1.96	0	-1.96	0.0620728	-1.96	0	-1.96	-0.100037	-1.96	0						-2.06
-1.86	-0.277161	-1.86	0	-1.86	-0.257382	-1.86	0	-1.86	-0.347287	-1.86	0	-1.86	-0.0697021	-1.86	0	-1.86	-0.226742	-1.86	0					-1.86	0.159538	-1.86	0	-1.86	0.0639573	-1.86	0	-1.86	0.259514	-1.86	0	-1.86	0.0815964	-1.86	0	-1.86	0.0421067	-1.86	0						-1.96
-1.76	-0.159973	-1.76	0	-1.76	-0.358948	-1.76	0	-1.76	-0.379333	-1.76	0	-1.76	-0.0720825	-1.76	0	-1.76	-0.15094	-1.76	0					-1.76	0.129028	-1.76	0	-1.76	0.0327148	-1.76	0	-1.76	0.118896	-1.76	0	-1.76	0.057373	-1.76	0	-1.76	0.122559	-1.76	0						-1.86
-1.66	0.0126343	-1.66	0	-1.66	-0.271484	-1.66	0	-1.66	-0.263733	-1.66	0	-1.66	-0.156433	-1.66	0	-1.66	0.0365601	-1.66	0					-1.66	0.0548706	-1.66	0	-1.66	-0.039917	-1.66	0	-1.66	-0.0639038	-1.66	0	-1.66	0.0222168	-1.66	0	-1.66	0.0913696	-1.66	0						-1.76
-1.56	0.24939	-1.56	0	-1.56	-0.0253865	-1.56	0	-1.56	0.06049	-1.56	0	-1.56	-0.150208	-1.56	0	-1.56	0.255314	-1.56	0					-1.56	0.0431581	-1.56	0	-1.56	-0.146173	-1.56	0	-1.56	-0.22796	-1.56	0	-1.56	-0.0433898	-1.56	0	-1.56	-0.0515685	-1.56	0						-1.66
-1.46	0.422058	-1.46	0	-1.46	0.255859	-1.46	0	-1.46	0.355042	-1.46	0	-1.46	0.0974731	-1.46	0	-1.46	0.477173	-1.46	0					-1.46	0.143921	-1.46	0	-1.46	-0.102417	-1.46	0	-1.46	-0.19281	-1.46	0	-1.46	-0.043396	-1.46	0	-1.46	-0.208618	-1.46	0						-1.56
-1.36	0.376709	-1.36	0	-1.36	0.367611	-1.36	0	-1.36	0.420651	-1.36	0	-1.36	0.195129	-1.36	0	-1.36	0.549801	-1.36	0					-1.36	0.173589	-1.36	0	-1.36	-0.0922803	-1.36	0	-1.36	-0.0842237	-1.36	0	-1.36	0.00970945	-1.36	0	-1.36	-0.253169	-1.36	0						-1.46
-1.26	0.222046	-1.26	0	-1.26	0.261353	-1.26	0	-1.26	0.273804	-1.26	0	-1.26	0.143555	-1.26	0	-1.26	0.496704	-1.26	0					-1.26	0.104858	-1.26	0	-1.26	-0.0250854	-1.26	0	-1.26	-0.0873413	-1.26	0	-1.26	-0.0894775	-1.26	0	-1.26	-0.166443	-1.26	0						-1.36
-1.16	0.160339	-1.16	0	-1.16	0.15979	-1.16	0	-1.16	0.159729	-1.16	0	-1.16	0.12793	-1.16	0	-1.16	0.339661	-1.16	0					-1.16	0.12439	-1.16	0	-1.16	-0.0102539	-1.16	0	-1.16	-0.0662231	-1.16	0	-1.16	-0.0769653	-1.16	0	-1.16	-0.0883179	-1.16	0						-1.26
-1.06	0.123596	-1.06	0	-1.06	0.0855724	-1.06	0	-1.06	0.0628673	-1.06	0	-1.06	0.134949	-1.06	0	-1.06	0.23108	-1.06	0					-1.06	0.0923436	-1.06	0	-1.06	-0.0321071	-1.06	0	-1.06	-0.0795314	-1.06	0	-1.06	-0.0473049	-1.06	0	-1.06	-0.0985134	-1.06	0						-1.16
-0.959999	0.108765	-0.959999	0	-0.959999	0.0801392	-0.959999	0	-0.959999	0.0511475	-0.959999	0	-0.959999	0.102173	-0.959999	0	-0.959999	0.196716	-0.959999	0					-0.959999	0.112671	-0.959999	0	-0.959999	0.0170898	-0.959999	0	-0.959999	-0.0365601	-0.959999	0	-0.959999	-0.0113525	-0.959999	0	-0.959999	-0.0859985	-0.959999	0						-1.06
-0.860001	0.140015	-0.860001	0	-0.859997	0.133244	-0.859997	0	-0.859997	0.0355266	-0.859997	0	-0.860001	0.108398	-0.860001	0	-0.859997	0.234196	-0.859997	0					-0.860001	0.0884387	-0.860001	0	-0.860001	0.0217883	-0.860001	0	-0.860001	-0.0763562	-0.860001	0	-0.860001	-0.124635	-0.860001	0	-0.860001	-0.0687879	-0.860001	0						-0.959999
-0.759998	0.190002	-0.759998	0	-0.759998	0.144165	-0.759998	0	-0.759998	0.0628662	-0.759998	0	-0.759998	0.202148	-0.759998	0	-0.759998	0.210754	-0.759998	0					-0.759998	0.0806274	-0.759998	0	-0.759998	0.00457764	-0.759998	0	-0.759998	-0.170166	-0.759998	0	-0.759998	-0.145752	-0.759998	0	-0.759998	-0.114929	-0.759998	0						-0.859997
-0.66	0.143921	-0.66	0	-0.66	0.0933838	-0.66	0	-0.66	0.0269165	-0.66	0	-0.66	0.126343	-0.66	0	-0.66	0.0552979	-0.66	0					-0.66	-0.00531006	-0.66	0	-0.66	0.0123901	-0.66	0	-0.66	-0.180298	-0.66	0	-0.66	-0.0449829	-0.66	0	-0.66	-0.277405	-0.66	0						-0.759998
-0.560001	0.107178	-0.560001	0	-0.559998	-0.0410169	-0.559998	0	-0.559998	0.264403	-0.559998	0	-0.560001	0.290405	-0.560001	0	-0.559998	0.110717	-0.559998	0					-0.560001	-0.131097	-0.560001	0	-0.560001	-0.0610288	-0.560001	0	-0.560001	-0.192804	-0.560001	0	-0.560001	-0.0308774	-0.560001	0	-0.560001	-0.411798	-0.560001	0						-0.66
-0.459999	0.0869141	-0.459999	0	-0.459999	0.201233	-0.459999	0	-0.459999	-0.109802	-0.459999	0	-0.459999	-0.166626	-0.459999	0	-0.459999	0.193604	-0.459999	0					-0.459999	0.422852	-0.459999	0	-0.459999	0.320984	-0.459999	0	-0.459999	0.204834	-0.459999	0	-0.459999	-0.12384	-0.459999	0	-0.459999	0.234314	-0.459999	0						-0.559998
-0.360001	0.40094	-0.360001	0	-0.359997	-0.26296	-0.359997	0	-0.359997	0.10966	-0.359997	0	-0.360001	0.103699	-0.360001	0	-0.359997	-0.129171	-0.359997	0					-0.360001	-0.30842	-0.360001	0	-0.360001	-0.372751	-0.360001	0	-0.360001	-0.215463	-0.360001	0	-0.360001	-0.0402926	-0.360001	0	-0.360001	-0.260996	-0.360001	0						-0.459999
-0.259998	0.613464	-0.259998	0	-0.259998	-0.623779	-0.259998	0	-0.259998	0.866028	-0.259998	0	-0.259998	0.963867	-0.259998	0	-0.259998	-0.614197	-0.259998	0					-0.259998	-2.63263	-0.259998	0	-0.259998	-1.979	-0.259998	0	-0.259998	-1.36621	-0.259998	0	-0.259998	-0.725403	-0.259998	0	-0.259998	-1.09692	-0.259998	0						-0.359997
-0.16	-0.146667	-0.16	0	-0.16	0.361389	-0.16	0	-0.16	-0.181641	-0.16	0	-0.16	0.15448	-0.16	0	-0.16	0.757629	-0.16	0					-0.16	-0.179504	-0.16	0	-0.16	0.0413208	-0.16	0	-0.16	-0.246704	-0.16	0	-0.16	-0.817627	-0.16	0	-0.16	1.30383	-0.16	0						-0.259998
-0.0600014	-0.0286865	-0.0600014	0	-0.0599976	0.688748	-0.0599976	0	-0.0599976	-0.0448946	-0.0599976	0	-0.0600014	0.000610352	-0.0600014	0	-0.0599976	0.819424	-0.0599976	0					-0.0600014	0.707075	-0.0600014	0	-0.0600014	0.535749	-0.0600014	0	-0.0600014	0.427412	-0.0600014	0	-0.0600014	-0.0364553	-0.0600014	0	-0.0600014	0.835798	-0.0600014	0						-0.16
0.0400009	0.18927	0.0400009	0.7966	0.0400009	0.601257	0.0400009	0.1425	0.0400009	0.179321	0.0400009	-0.6243	0.0400009	0.398254	0.0400009	-0.8363	0.0400009	0.699097	0.0400009	-0.8062					0.0400009	0.734497	0.0400009	0.05618	0.0400009	0.504578	0.0400009	-0.05323	0.0400009	0.414185	0.0400009	-0.3546	0.0400009	0.315186	0.0400009	-0.6813	0.0400009	0.756165	0.0400009	-0.6572						-0.0599976
0.139999	0.128296	0.139999	0.817635	0.140003	0.333254	0.140003	0.184556	0.140003	0.351138	0.140003	-0.540256	0.139999	0.518555	0.139999	-0.668486	0.140003	0.785769	0.140003	-0.471628					0.139999	0.321277	0.139999	0.0709563	0.139999	0.520984	0.139999	-0.0236893	0.139999	0.272815	0.139999	-0.295566	0.139999	0.315235	0.139999	-0.563422	0.139999	0.599964	0.139999	-0.422202						0.0400009
0.240002	-0.0302734	0.240002	0.838641	0.240002	0.183289	0.240002	0.226516	0.240002	0.301941	0.240002	-0.456536	0.240002	0.437317	0.240002	-0.501842	0.240002	0.721741	0.240002	-0.141547					0.240002	0.0493774	0.240002	0.0857156	0.240002	-0.0211792	0.240002	0.00579373	0.240002	0.164978	0.240002	-0.236742	0.240002	0.123779	0.240002	-0.446342	0.240002	0.413208	0.240002	-0.190295						0.140003
0.34	0.236938	0.34	0.859616	0.34	0.0840454	0.34	0.268382	0.34	0.279297	0.34	-0.373138	0.34	0.459229	0.34	-0.336377	0.34	0.986572	0.34	0.184092					0.34	0.136902	0.34	0.100457	0.34	-0.0758667	0.34	0.035217	0.34	-0.103699	0.34	-0.178132	0.34	0.447266	0.34	-0.330063	0.34	0.392944	0.34	0.0385393						0.240002
0.439999	0.250916	0.439999	0.880561	0.440002	0.266845	0.440002	0.310156	0.440002	0.39331	0.440002	-0.290057	0.439999	0.720093	0.439999	-0.17208	0.440002	1.39593	0.440002	0.505336					0.439999	0.0650035	0.439999	0.115181	0.439999	-0.00872701	0.439999	0.0645816	0.439999	0.147767	0.439999	-0.119733	0.439999	0.398011	0.439999	-0.214576	0.439999	0.53119	0.439999	0.264346						0.34
0.540001	0.172058	0.540001	0.901476	0.540001	0.212952	0.540001	0.351835	0.540001	0.583984	0.540001	-0.207299	0.540001	1.01935	0.540001	-0.00893916	0.540001	1.6178	0.540001	0.822197					0.540001	0.100891	0.540001	0.129888	0.540001	0.0288086	0.540001	0.093889	0.540001	0.339172	0.540001	-0.0615424	0.540001	0.715942	0.540001	-0.0998729	0.540001	1.05383	0.540001	0.487169						0.440002
0.639999	0.257996	0.639999	0.922361	0.640003	0.38165	0.640003	0.393422	0.640003	0.729245	0.640003	-0.124856	0.639999	1.11383	0.639999	0.153038	0.640003	1.92871	0.640003	1.13473					0.639999	0.216555	0.639999	0.144576	0.639999	-0.0610333	0.639999	0.123137	0.639999	0.279055	0.639999	-0.00356324	0.639999	0.569094	0.639999	0.0140437	0.639999	1.04529	0.639999	0.707027						0.540001
0.740002	0.310303	0.740002	0.943216	0.740002	0.432434	0.740002	0.434913	0.740002	0.714417	0.740002	-0.0427342	0.740002	1.20056	0.740002	0.313869	0.740002	2.24121	0.740002	1.44296					0.740002	0.00952148	0.740002	0.159248	0.740002	0.0444336	0.740002	0.152328	0.740002	0.314209	0.740002	0.0542093	0.740002	0.581604	0.740002	0.127187	0.740002	1.05774	0.740002	0.923972						0.640003
0.84	0.366577	0.84	0.96404	0.84	0.480896	0.84	0.476312	0.84	0.839417	0.84	0.0390702	0.84	1.4209	0.84	0.473547	0.84	2.7373	0.84	1.74693					0.84	0.048584	0.84	0.173903	0.84	0.192078	0.84	0.181459	0.84	0.389221	0.84	0.111771	0.84	0.922241	0.84	0.239553	0.84	1.43665	0.84	1.13802						0.740002
0.939999	0.371277	0.939999	0.984834	0.940002	0.512144	0.940002	0.517619	0.940002	0.890196	0.940002	0.120561	0.939999	1.59277	0.939999	0.632083	0.940002	2.84906	0.940002	2.04668					0.939999	0.0970477	0.939999	0.188539	0.939999	0.28351	0.939999	0.210532	0.939999	0.44861	0.939999	0.169126	0.939999	1.21362	0.939999	0.35115	0.939999	1.67261	0.939999	1.34922						0.84
1.04	0.355652	1.04	1.0056	1.04	0.535583	1.04	0.558832	1.04	0.876892	1.04	0.201734	1.04	1.69043	1.04	0.789487	1.04	2.91779	1.04	2.34224					1.04	0.222046	1.04	0.203159	1.04	0.317871	1.04	0.239549	1.04	0.56189	1.04	0.226276	1.04	1.28082	1.04	0.461988	1.04	1.92261	1.04	1.55761						0.940002
1.14	0.409546	1.14	1.02633	1.14	0.634035	1.14	0.599954	1.14	0.968324	1.14	0.282595	1.14	1.78888	1.14	0.945754	1.14	3.11859	1.14	2.63365					1.14	0.310302	1.14	0.217761	1.14	0.399901	1.14	0.268507	1.14	0.717345	1.14	0.283217	1.14	1.44018	1.14	0.572063	1.14	2.16241	1.14	1.76321						1.04
1.24	0.432983	1.24	1.04704	1.24	0.743347	1.24	0.640981	1.24	1.05969	1.24	0.363138	1.24	1.91541	1.24	1.1009	1.24	3.37793	1.24	2.92094					1.24	0.291565	1.24	0.232346	1.24	0.452209	1.24	0.297408	1.24	0.83844	1.24	0.339955	1.24	1.55035	1.24	0.681388	1.24	2.38666	1.24	1.96607						1.14
1.34	0.432983	1.34	1.06771	1.34	0.803528	1.34	0.681916	1.34	1.12537	1.34	0.443368	1.34	1.9834	1.34	1.25492	1.34	3.56384	1.34	3.20416					1.34	0.24469	1.34	0.246913	1.34	0.524902	1.34	0.32625	1.34	0.818909	1.34	0.396487	1.34	1.60583	1.34	0.789959	1.34	2.51947	1.34	2.1662						1.24
1.44	0.464233	1.44	1.08836	1.44	0.876952	1.44	0.72276	1.44	1.22693	1.44	0.523289	1.44	2.12866	1.44	1.40782	1.44	3.81232	1.44	3.48335					1.44	0.212649	1.44	0.261464	1.44	0.520998	1.44	0.355035	1.44	0.850161	1.44	0.452814	1.44	1.62067	1.44	0.897786	1.44	2.62885	1.44	2.36365						1.34
1.54	0.452515	1.54	1.10897	1.54	0.877808	1.54	0.763511	1.54	1.29254	1.54	0.602896	1.54	2.27484	1.54	1.55962	1.54	4.0545	1.54	3.75854					1.54	0.18219	1.54	0.275997	1.54	0.542908	1.54	0.383764	1.54	0.875977	1.54	0.508939	1.54	1.73242	1.54	1.00488	1.54	2.79999	1.54	2.55845						1.44
1.64	0.487671	1.64	1.12956	1.64	0.868347	1.64	0.804171	1.64	1.38318	1.64	0.682194	1.64	2.42554	1.64	1.7103	1.64	4.27795	1.64	4.02977					1.64	0.222046	1.64	0.290512	1.64	0.58429	1.64	0.412434	1.64	0.917359	1.64	0.56486	1.64	1.80115	1.64	1.11123	1.64	2.96167	1.64	2.75063						1.54
1.74	0.513489	1.74	1.15011	1.74	0.881714	1.74	0.844737	1.74	1.48395	1.74	0.761179	1.74	2.57715	1.74	1.85989	1.74	4.4881	1.74	4.29707					1.74	0.276672	1.74	0.305011	1.74	0.630371	1.74	0.441048	1.74	1.01575	1.74	0.62058	1.74	1.88702	1.74	1.21685	1.74	3.11322	1.74	2.94023						1.64
1.84	0.504089	1.84	1.17064	1.84	0.88324	1.84	0.885212	1.84	1.54651	1.84	0.839855	1.84	2.69751	1.84	2.00838	1.84	4.67487	1.84	4.56049					1.84	0.247803	1.84	0.319492	1.84	0.597595	1.84	0.469603	1.84	1.06268	1.84	0.676097	1.84	1.94336	1.84	1.32174	1.84	3.25305	1.84	3.12727						1.74
1.94	0.511108	1.94	1.19113	1.94	0.894957	1.94	0.925597	1.94	1.63788	1.94	0.918226	1.94	2.84277	1.94	2.15577	1.94	4.86389	1.94	4.82008					1.94	0.225161	1.94	0.333956	1.94	0.560794	1.94	0.498102	1.94	1.07044	1.94	0.731413	1.94	2.00269	1.94	1.42591	1.94	3.35852	1.94	3.31179						1.84
2.04	0.507935	2.04	1.2116	2.04	0.918396	2.04	0.965888	2.04	1.6925	2.04	0.996286	2.04	2.95605	2.04	2.30209	2.04	5.02478	2.04	5.07584					2.04	0.228333	2.04	0.348403	2.04	0.552246	2.04	0.526545	2.04	1.10333	2.04	0.786531	2.04	2.07458	2.04	1.52937	2.04	3.45697	2.04	3.49382						1.94
2.14	0.542358	2.14	1.23203	2.14	0.942626	2.14	1.00609	2.14	1.78241	2.14	1.07404	2.14	3.08496	2.14	2.44732	2.14	5.21783	2.14	5.32786					2.14	0.259582	2.14	0.362833	2.14	0.57495	2.14	0.55493	2.14	1.20099	2.14	0.841447	2.14	2.20978	2.14	1.63211	2.14	3.64374	2.14	3.67338						2.04
2.24	0.565002	2.24	1.25244	2.24	0.971558	2.24	1.0462	2.24	1.8465	2.24	1.15149	2.24	3.18964	2.24	2.59149	2.24	5.41467	2.24	5.57613					2.24	0.26886	2.24	0.377246	2.24	0.631104	2.24	0.58326	2.24	1.28448	2.24	0.896167	2.24	2.32141	2.24	1.73414	2.24	3.79681	2.24	3.85052						2.14
2.34	0.582153	2.34	1.27282	2.34	1.02148	2.34	1.08622	2.34	1.93158	2.34	1.22863	2.34	3.30835	2.34	2.73457	2.34	5.62561	2.34	5.82072					2.34	0.254883	2.34	0.391641	2.34	0.676453	2.34	0.611532	2.34	1.29785	2.34	0.950686	2.34	2.3996	2.34	1.83547	2.34	3.93274	2.34	4.02526						2.24
2.44	0.61499	2.44	1.29317	2.44	1.09259	2.44	1.12615	2.44	2.03711	2.44	1.30547	2.44	3.45526	2.44	2.8766	2.44	5.80841	2.44	6.06166					2.44	0.249329	2.44	0.406019	2.44	0.720215	2.44	0.639747	2.44	1.38214	2.44	1.00501	2.44	2.48157	2.44	1.9361	2.44	4.07959	2.44	4.19762						2.34
2.54	0.664978	2.54	1.31348	2.54	1.13788	2.54	1.16598	2.54	2.14252	2.54	1.382	2.54	3.60211	2.54	3.01757	2.54	6.02869	2.54	6.29899					2.54	0.231445	2.54	0.420381	2.54	0.724121	2.54	0.667907	2.54	1.42358	2.54	1.05913	2.54	2.53711	2.54	2.03603	2.54	4.20154	2.54	4.36765						2.44
2.64	0.686096	2.64	1.33377	2.64	1.18713	2.64	1.20573	2.64	2.21521	2.64	1.45824	2.64	3.72089	2.64	3.15748	2.64	6.21393	2.64	6.53275					2.64	0.268922	2.64	0.434725	2.64	0.731935	2.64	0.69601	2.64	1.46735	2.64	1.11306	2.64	2.59332	2.64	2.13528	2.64	4.32343	2.64	4.53536						2.54
2.74	0.710327	2.74	1.35403	2.74	1.23871	2.74	1.24539	2.74	2.30035	2.74	1.53417	2.74	3.87714	2.74	3.29635	2.74	6.4303	2.74	6.76297					2.74	0.311096	2.74	0.449052	2.74	0.761658	2.74	0.724058	2.74	1.47363	2.74	1.1668	2.74	2.65894	2.74	2.23383	2.74	4.44916	2.74	4.70079						2.64
2.84	0.725952	2.84	1.37426	2.84	1.28168	2.84	1.28495	2.84	2.35974	2.84	1.60979	2.84	3.97876	2.84	3.43417	2.84	6.60999	2.84	6.9897					2.84	0.353333	2.84	0.463362	2.84	0.857727	2.84	0.752048	2.84	1.47516	2.84	1.22033	2.84	2.74646	2.84	2.33171	2.84	4.58978	2.84	4.86396						2.74
2.94	0.754028	2.94	1.39446	2.94	1.32538	2.94	1.32443	2.94	2.43549	2.94	1.68512	2.94	4.10211	2.94	3.57095	2.94	6.80994	2.94	7.21298					2.94	0.382935	2.94	0.477655	2.94	0.884277	2.94	0.779983	2.94	1.51495	2.94	1.27368	2.94	2.84015	2.94	2.4289	2.94	4.7265	2.94	5.02491						2.84
3.04	0.794678	3.04	1.41463	3.04	1.4184	3.04	1.36381	3.04	2.50269	3.04	1.76015	3.04	4.23962	3.04	3.70671	3.04	6.99591	3.04	7.43284					3.04	0.376709	3.04	0.491931	3.04	0.792908	3.04	0.807863	3.04	1.53766	3.04	1.32683	3.04	2.88159	3.04	2.52542	3.04	4.8476	3.04	5.18367						2.94
3.14	0.825928	3.14	1.43477	3.14	1.46991	3.14	1.40311	3.14	2.59802	3.14	1.83488	3.14	4.37866	3.14	3.84143	3.14	7.19275	3.14	7.64933					3.14	0.402466	3.14	0.50619	3.14	0.807679	3.14	0.835686	3.14	1.55719	3.14	1.37979	3.14	2.95734	3.14	2.62127	3.14	4.99756	3.14	5.34025						3.04
3.24	0.83374	3.24	1.45489	3.24	1.50665	3.24	1.44231	3.24	2.6402	3.24	1.90931	3.24	4.4787	3.24	3.97514	3.24	7.36621	3.24	7.86247					3.24	0.461853	3.24	0.520433	3.24	0.879578	3.24	0.863454	3.24	1.6275	3.24	1.43255	3.24	3.04956	3.24	2.71646	3.24	5.15387	3.24	5.4947						3.14
3.34	0.847046	3.34	1.47497	3.34	1.55591	3.34	1.48143	3.34	2.70038	3.34	1.98344	3.34	4.58575	3.34	4.10783	3.34	7.52014	3.34	8.07232					3.34	0.487671	3.34	0.534658	3.34	0.931946	3.34	0.891166	3.34	1.68927	3.34	1.48512	3.34	3.12457	3.34	2.81099	3.34	5.30463	3.34	5.64703						3.24
3.44	0.886902	3.44	1.49502	3.44	1.6012	3.44	1.52046	3.44	2.72223	3.44	2.05728	3.44	4.67871	3.44	4.2395	3.44	7.70062	3.44	8.27891					3.44	0.48761	3.44	0.548866	3.44	0.982666	3.44	0.918822	3.44	1.77045	3.44	1.53751	3.44	3.21124	3.44	2.90486	3.44	5.43506	3.44	5.79727						3.34
3.54	0.90564	3.54	1.51505	3.54	1.63794	3.54	1.5594	3.54	2.80975	3.54	2.13083	3.54	4.79126	3.54	4.37018	3.54	7.88733	3.54	8.48227					3.54	0.516602	3.54	0.563058	3.54	1.01318	3.54	0.946424	3.54	1.8291	3.54	1.5897	3.54	3.29175	3.54	2.99807	3.54	5.57336	3.54	5.94545						3.44
3.64	0.911865	3.64	1.53504	3.64	1.67932	3.64	1.59824	3.64	2.87769	3.64	2.20407	3.64	4.88574	3.64	4.49985	3.64	8.01154	3.64	8.68246					3.64	0.533752	3.64	0.577232	3.64	1.07489	3.64	0.97397	3.64	1.90173	3.64	1.6417	3.64	3.40192	3.64	3.09064	3.64	5.7265	3.64	6.09159						3.54
3.74	0.944702	3.74	1.55501	3.74	1.7309	3.74	1.637	3.74	2.94647	3.74	2.27703	3.74	5.01312	3.74	4.62853	3.74	8.19202	3.74	8.87949					3.74	0.549377	3.74	0.59139	3.74	1.14288	3.74	1.00146	3.74	1.9541	3.74	1.69351	3.74	3.49487	3.74	3.18257	3.74	5.84369	3.74	6.23573						3.64
3.84	0.953308	3.84	1.57494	3.84	1.75903	3.84	1.67567	3.84	2.99255	3.84	2.34969	3.84	5.07483	3.84	4.75622	3.84	8.33655	3.84	9.07342					3.84	0.58844	3.84	0.605531	3.84	1.19678	3.84	1.0289	3.84	2.03455	3.84	1.74513	3.84	3.59412	3.84	3.27385	3.84	5.98041	3.84	6.37788						3.74
3.94	0.993896	3.94	1.59485	3.94	1.81525	3.94	1.71426	3.94	3.06988	3.94	2.42206	3.94	5.18182	3.94	4.88292	3.94	8.4873	3.94	9.26428					3.94	0.60797	3.94	0.619655	3.94	1.24756	3.94	1.05628	3.94	2.12128	3.94	1.79657	3.94	3.69177	3.94	3.36449	3.94	6.14056	3.94	6.51808						3.84
4.04	0.977539	4.04	1.61473	4.04	1.84106	4.04	1.75275	4.04	3.13788	4.04	2.49413	4.04	5.26465	4.04	5.00865	4.04	8.61859	4.04	9.45211					4.04	0.636108	4.04	0.633763	4.04	1.271	4.04	1.0836	4.04	2.17047	4.04	1.84782	4.04	3.80426	4.04	3.45451	4.04	6.26947	4.04	6.65635						3.94
4.14	1.01111	4.14	1.63458	4.14	1.87073	4.14	1.79116	4.14	3.20819	4.14	2.56592	4.14	5.36621	4.14	5.1334	4.14	8.78577	4.14	9.63695					4.14	0.657959	4.14	0.647853	4.14	1.29053	4.14	1.11087	4.14	2.2002	4.14	1.89888	4.14	3.8902	4.14	3.5439	4.14	6.36713	4.14	6.7927						4.04
4.24	1.04547	4.24	1.6544	4.24	1.91449	4.24	1.82947	4.24	3.29254	4.24	2.63741	4.24	5.46387	4.24	5.25719	4.24	8.94592	4.24	9.81883					4.24	0.643127	4.24	0.661927	4.24	1.31476	4.24	1.13809	4.24	2.24158	4.24	1.94975	4.24	3.98395	4.24	3.63266	4.24	6.46869	4.24	6.92718						4.14
4.34	1.0697	4.34	1.67419	4.34	1.94885	4.34	1.8677	4.34	3.3371	4.34	2.70862	4.34	5.58496	4.34	5.38002	4.34	9.08966	4.34	9.9978					4.34	0.667358	4.34	0.675984	4.34	1.36005	4.34	1.16525	4.34	2.28766	4.34	2.00044	4.34	4.06598	4.34	3.7208	4.34	6.60229	4.34	7.05979						4.24
4.44	1.10095	4.44	1.69396	4.44	1.97308	4.44	1.90584	4.44	3.42926	4.44	2.77954	4.44	5.70917	4.44	5.50188	4.44	9.25452	4.44	10.1739					4.44	0.669678	4.44	0.690024	4.44	1.36865	4.44	1.19236	4.44	2.31421	4.44	2.05095	4.44	4.13941	4.44	3.80833	4.44	6.71869	4.44	7.19058						4.34
4.54	1.08844	4.54	1.71369	4.54	1.99731	4.54	1.94389	4.54	3.49646	4.54	2.85017	4.54	5.83105	4.54	5.6228	4.54	9.38733	4.54	10.3471					4.54	0.662659	4.54	0.704047	4.54	1.37567	4.54	1.21942	4.54	2.33844	4.54	2.10127	4.54	4.2027	4.54	3.89525	4.54	6.82727	4.54	7.31955						4.44
4.64	1.06189	4.64	1.7334	4.64	2.00354	4.64	1.98186	4.64	3.49878	4.64	2.92051	4.64	5.9201	4.64	5.74277	4.64	9.49902	4.64	10.5176					4.64	0.678284	4.64	0.718054	4.64	1.40772	4.64	1.24641	4.64	2.38062	4.64	2.1514	4.64	4.28943	4.64	3.98155	4.64	6.93274	4.64	7.44674						4.54
4.74	1.06189	4.74	1.75307	4.74	1.99963	4.74	2.01974	4.74	3.53632	4.74	2.99057	4.74	5.9834	4.74	5.8618	4.74	9.61389	4.74	10.6852					4.74	0.706421	4.74	0.732045	4.74	1.41162	4.74	1.27336	4.74	2.40643	4.74	2.20136	4.74	4.3504	4.74	4.06726	4.74	7.0437	4.74	7.57216						4.64
4.84	1.06189	4.84	1.77272	4.84	2.02386	4.84	2.05753	4.84	3.56989	4.84	3.06034	4.84	6.07324	4.84	5.97989	4.84	9.71936	4.84	10.8502					4.84	0.701721	4.84	0.746018	4.84	1.4046	4.84	1.30025	4.84	2.44312	4.84	2.25113	4.84	4.41364	4.84	4.15236	4.84	7.16791	4.84	7.69585						4.74
4.94	1.06659	4.94	1.79234	4.94	2.0481	4.94	2.09523	4.94	3.62225	4.94	3.12983	4.94	6.18811	4.94	6.09706	4.94	9.83344	4.94	11.0124					4.94	0.716553	4.94	0.759974	4.94	1.43897	4.94	1.32709	4.94	2.5033	4.94	2.30072	4.94	4.47223	4.94	4.23687	4.94	7.27728	4.94	7.81781						4.84
5.04	1.09937	5.04	1.81193	5.04	2.06995	5.04	2.13285	5.04	3.66754	5.04	3.19904	5.04	6.28259	5.04	6.2133	5.04	9.95605	5.04	11.172					5.04	0.721252	5.04	0.773915	5.04	1.46552	5.04	1.35387	5.04	2.54779	5.04	2.35013	5.04	4.56598	5.04	4.32078	5.04	7.37726	5.04	7.93809						4.94
5.14	1.11346	5.14	1.83149	5.14	2.09888	5.14	2.17037	5.14	3.72302	5.14	3.26796	5.14	6.367	5.14	6.32862	5.14	10.0826	5.14	11.3289					5.14	0.738403	5.14	0.787838	5.14	1.51392	5.14	1.3806	5.14	2.6134	5.14	2.39935	5.14	4.64172	5.14	4.40411	5.14	7.48975	5.14	8.05668						5.04
5.24	1.15094	5.24	1.85102	5.24	2.13635	5.24	2.20782	5.24	3.77771	5.24	3.3366	5.24	6.50604	5.24	6.44303	5.24	10.2115	5.24	11.4833					5.24	0.767334	5.24	0.801746	5.24	1.52411	5.24	1.40728	5.24	2.6814	5.24	2.4484	5.24	4.70892	5.24	4.48685	5.24	7.62494	5.24	8.17363						5.14
5.34	1.18378	5.34	1.87053	5.34	2.15277	5.34	2.24517	5.34	3.8277	5.34	3.40496	5.34	6.58105	5.34	6.55653	5.34	10.3397	5.34	11.6351					5.34	0.806396	5.34	0.815636	5.34	1.58429	5.34	1.4339	5.34	2.75171	5.34	2.49727	5.34	4.77301	5.34	4.56901	5.34	7.73822	5.34	8.28895						5.24
5.44	1.21344	5.44	1.89	5.44	2.19183	5.44	2.28244	5.44	3.8949	5.44	3.47304	5.44	6.6795	5.44	6.66912	5.44	10.4584	5.44	11.7844					5.44	0.796265	5.44	0.82951	5.44	1.61084	5.44	1.46047	5.44	2.76581	5.44	2.54596	5.44	4.8324	5.44	4.65059	5.44	7.82105	5.44	8.40266						5.34
5.54	1.24939	5.54	1.90945	5.54	2.24573	5.54	2.31962	5.54	3.98785	5.54	3.54084	5.54	6.78259	5.54	6.78082	5.54	10.6092	5.54	11.9312					5.54	0.804077	5.54	0.843368	5.54	1.63818	5.54	1.48698	5.54	2.8103	5.54	2.59447	5.54	4.8941	5.54	4.7316	5.54	7.90619	5.54	8.51479						5.44
5.64	1.27832	5.64	1.92887	5.64	2.28327	5.64	2.35672	5.64	4.04492	5.64	3.60836	5.64	6.8717	5.64	6.89163	5.64	10.7397	5.64	12.0756					5.64	0.840759	5.64	0.857208	5.64	1.69678	5.64	1.51344	5.64	2.86108	5.64	2.6428	5.64	4.99017	5.64	4.81204	5.64	8.03351	5.64	8.62535						5.54
5.74	1.35876	5.74	1.94826	5.74	2.35199	5.74	2.39373	5.74	4.12457	5.74	3.67561	5.74	6.98419	5.74	7.00155	5.74	10.8912	5.74	12.2175					5.74	0.866577	5.74	0.871033	5.74	1.74445	5.74	1.53985	5.74	2.90173	5.74	2.69096	5.74	5.05896	5.74	4.89191	5.74	8.12964	5.74	8.73438						5.64
5.84	1.39783	5.84	1.96762	5.84	2.39105	5.84	2.43065	5.84	4.20038	5.84	3.74257	5.84	7.09979	5.84	7.11058	5.84	11.028	5.84	12.3571					5.84	0.868896	5.84	0.884841	5.84	1.75848	5.84	1.56621	5.84	2.94312	5.84	2.73893	5.84	5.12769	5.84	4.97122	5.84	8.20697	5.84	8.84187						5.74
5.94	1.43921	5.94	1.98695	5.94	2.44183	5.94	2.46749	5.94	4.28864	5.94	3.80927	5.94	7.19745	5.94	7.21874	5.94	11.1678	5.94	12.4943					5.94	0.90564	5.94	0.898632	5.94	1.80615	5.94	1.59251	5.94	2.99469	5.94	2.78674	5.94	5.21521	5.94	5.04997	5.94	8.29681	5.94	8.94786						5.84
6.04	1.43848	6.04	2.00626	6.04	2.47699	6.04	2.50424	6.04	4.36835	6.04	3.87568	6.04	7.31311	6.04	7.32604	6.04	11.3014	6.04	12.6292					6.04	0.919678	6.04	0.912407	6.04	1.82178	6.04	1.61876	6.04	3.02515	6.04	2.83437	6.04	5.31598	6.04	5.12817	6.04	8.38666	6.04	9.05237						5.94
6.14	1.49548	6.14	2.02554	6.14	2.53949	6.14	2.54091	6.14	4.47302	6.14	3.94182	6.14	7.45056	6.14	7.43246	6.14	11.4662	6.14	12.7618					6.14	0.917359	6.14	0.926166	6.14	1.82489	6.14	1.64496	6.14	3.04236	6.14	2.88182	6.14	5.37848	6.14	5.20581	6.14	8.46399	6.14	9.15541						6.04
6.24	1.55798	6.24	2.04479	6.24	2.59888	6.24	2.57749	6.24	4.54803	6.24	4.00769	6.24	7.56311	6.24	7.53803	6.24	11.6139	6.24	12.8922					6.24	0.940796	6.24	0.939908	6.24	1.86633	6.24	1.6711	6.24	3.10486	6.24	2.9291	6.24	5.44958	6.24	5.28291	6.24	8.58746	6.24	9.25701						6.14
6.34	1.56189	6.34	2.064	6.34	2.65509	6.34	2.61399	6.34	4.62067	6.34	4.07328	6.34	7.66699	6.34	7.64274	6.34	11.7194	6.34	13.0203					6.34	0.915771	6.34	0.953634	6.34	1.90771	6.34	1.69719	6.34	3.11188	6.34	2.97621	6.34	5.51129	6.34	5.35947	6.34	8.66321	6.34	9.35718						6.24
6.44	1.59705	6.44	2.0832	6.44	2.72076	6.44	2.6504	6.44	4.68866	6.44	4.13861	6.44	7.74359	6.44	7.7466	6.44	11.8248	6.44	13.1463					6.44	0.95874	6.44	0.967343	6.44	1.92255	6.44	1.72323	6.44	3.14545	6.44	3.02314	6.44	5.61597	6.44	5.43548	6.44	8.75775	6.44	9.45595						6.34
6.54	1.61658	6.54	2.10236	6.54	2.76605	6.54	2.68673	6.54	4.73004	6.54	4.20366	6.54	7.81622	6.54	7.84961	6.54	11.9217	6.54	13.2701					6.54	0.964234	6.54	0.981036	6.54	1.94836	6.54	1.74922	6.54	3.21503	6.54	3.0699	6.54	5.70349	6.54	5.51095	6.54	8.84448	6.54	9.55333						6.44
6.64	1.63922	6.64	2.1215	6.64	2.784	6.64	2.72297	6.64	4.7605	6.64	4.26844	6.64	7.89667	6.64	7.9518	6.64	12.0107	6.64	13.3918					6.64	0.973572	6.64	0.994714	6.64	1.99207	6.64	1.77516	6.64	3.26575	6.64	3.11649	6.64	5.79486	6.64	5.5859	6.64	8.91553	6.64	9.64935						6.54
6.74	1.68066	6.74	2.1406	6.74	2.80121	6.74	2.75913	6.74	4.81055	6.74	4.33295	6.74	7.9881	6.74	8.05314	6.74	12.1233	6.74	13.5115					6.74	0.987671	6.74	1.00837	6.74	2.01398	6.74	1.80104	6.74	3.30017	6.74	3.16291	6.74	5.85974	6.74	5.66031	6.74	8.99292	6.74	9.74402						6.64
6.84	1.68921	6.84	2.15968	6.84	2.8598	6.84	2.7952	6.84	4.87537	6.84	4.3972	6.84	8.08026	6.84	8.15365	6.84	12.2334	6.84	13.629					6.84	0.982178	6.84	1.02202	6.84	2.02881	6.84	1.82687	6.84	3.33063	6.84	3.20915	6.84	5.89331	6.84	5.7342	6.84	9.06714	6.84	9.83735						6.74
6.94	1.68848	6.94	2.17873	6.94	2.89264	6.94	2.83119	6.94	4.92615	6.94	4.46117	6.94	8.17249	6.94	8.25335	6.94	12.3373	6.94	13.7446					6.94	1.0033	6.94	1.03565	6.94	2.06787	6.94	1.85265	6.94	3.40253	6.94	3.25523	6.94	5.9574	6.94	5.80756	6.94	9.17572	6.94	9.92937						6.84
7.04	1.71033	7.04	2.19775	7.04	2.93243	7.04	2.86709	7.04	4.9613	7.04	4.52488	7.04	8.28259	7.04	8.35222	7.04	12.4272	7.04	13.8581					7.04	0.997803	7.04	1.04926	7.04	2.09442	7.04	1.87837	7.04	3.47046	7.04	3.30114	7.04	5.99878	7.04	5.8804	7.04	9.27258	7.04	10.0201						6.94
7.14	1.73999	7.14	2.21675	7.14	2.96136	7.14	2.90291	7.14	4.99957	7.14	4.58832	7.14	8.35449	7.14	8.45029	7.14	12.4998	7.14	13.9697					7.14	0.975952	7.14	1.06285	7.14	2.0968	7.14	1.90405	7.14	3.51111	7.14	3.34688	7.14	6.00586	7.14	5.95273	7.14	9.32104	7.14	10.1095						7.04
7.24	1.74939	7.24	2.23572	7.24	2.97308	7.24	2.93865	7.24	5.04333	7.24	4.6515	7.24	8.4209	7.24	8.54754	7.24	12.5662	7.24	14.0793					7.24	0.954834	7.24	1.07643	7.24	2.10144	7.24	1.92967	7.24	3.53766	7.24	3.39245	7.24	6.04956	7.24	6.02455	7.24	9.40619	7.24	10.1977						7.14
7.34	1.74707	7.34	2.25465	7.34	2.9856	7.34	2.9743	7.34	5.09412	7.34	4.71441	7.34	8.4881	7.34	8.64399	7.34	12.6381	7.34	14.1871					7.34	0.956421	7.34	1.09	7.34	2.07959	7.34	1.95524	7.34	3.53296	7.34	3.43785	7.34	6.08942	7.34	6.09585	7.34	9.45227	7.34	10.2847						7.24
7.44	1.78064	7.44	2.27356	7.44	3.00433	7.44	3.00987	7.44	5.15039	7.44	4.77706	7.44	8.55371	7.44	8.73965	7.44	12.7389	7.44	14.2929					7.44	1.00952	7.44	1.10354	7.44	2.13037	7.44	1.98076	7.44	3.61578	7.44	3.48309	7.44	6.14252	7.44	6.16665	7.44	9.53979	7.44	10.3704						7.34
7.54	1.78766	7.54	2.29245	7.54	3.02307	7.54	3.04535	7.54	5.20972	7.54	4.83945	7.54	8.65057	7.54	8.83451	7.54	12.8287	7.54	14.3969					7.54	1.0072	7.54	1.11707	7.54	2.14679	7.54	2.00623	7.54	3.67828	7.54	3.52816	7.54	6.17224	7.54	6.23695	7.54	9.61713	7.54	10.4549						7.44
7.64	1.80408	7.64	2.3113	7.64	3.052	7.64	3.08076	7.64	5.28241	7.64	4.90157	7.64	8.74982	7.64	8.9286	7.64	12.9264	7.64	14.4991					7.64	1.00482	7.64	1.13059	7.64	2.15692	7.64	2.03165	7.64	3.69	7.64	3.57306	7.64	6.198	7.64	6.30675	7.64	9.69525	7.64	10.5382						7.54
7.74	1.82361	7.74	2.33013	7.74	3.1012	7.74	3.11607	7.74	5.34802	7.74	4.96343	7.74	8.84668	7.74	9.02189	7.74	12.9998	7.74	14.5995					7.74	1.03455	7.74	1.14409	7.74	2.17334	7.74	2.05702	7.74	3.73688	7.74	3.6178	7.74	6.24646	7.74	6.37605	7.74	9.79211	7.74	10.6203						7.64
7.84	1.82361	7.84	2.34893	7.84	3.14026	7.84	3.15131	7.84	5.40192	7.84	5.02503	7.84	8.9201	7.84	9.11441	7.84	13.0944	7.84	14.6982					7.84	1.03375	7.84	1.15757	7.84	2.17804	7.84	2.08233	7.84	3.80408	7.84	3.66237	7.84	6.32068	7.84	6.44486	7.84	9.85229	7.84	10.7013						7.74
7.94	1.84155	7.94	2.3677	7.94	3.16919	7.94	3.18646	7.94	5.45349	7.94	5.08637	7.94	8.98651	7.94	9.20616	7.94	13.1678	7.94	14.7951					7.94	0.982971	7.94	1.17103	7.94	2.16785	7.94	2.1076	7.94	3.83374	7.94	3.70678	7.94	6.35034	7.94	6.51318	7.94	9.89056	7.94	10.7811						7.84
8.04	1.87048	8.04	2.38644	8.04	3.21057	8.04	3.22153	8.04	5.52771	8.04	5.14746	8.04	9.06622	8.04	9.29714	8.04	13.2303	8.04	14.8903					8.04	1.0033	8.04	1.18448	8.04	2.16943	8.04	2.13281	8.04	3.85407	8.04	3.75102	8.04	6.42145	8.04	6.58101	8.04	9.96478	8.04	10.8598						7.94
8.14	1.90723	8.14	2.40516	8.14	3.24731	8.14	3.25652	8.14	5.59412	8.14	5.20828	8.14	9.14825	8.14	9.38737	8.14	13.3147	8.14	14.9838					8.14	1.00482	8.14	1.19792	8.14	2.18506	8.14	2.15797	8.14	3.8736	8.14	3.79511	8.14	6.48395	8.14	6.64837	8.14	10.0538	8.14	10.9374						8.04
8.24	1.95172	8.24	2.42385	8.24	3.32074	8.24	3.29142	8.24	5.67224	8.24	5.26885	8.24	9.22168	8.24	9.47684	8.24	13.4178	8.24	15.0757					8.24	1.02985	8.24	1.21134	8.24	2.21552	8.24	2.18308	8.24	3.92749	8.24	3.83903	8.24	6.59332	8.24	6.71524	8.24	10.1593	8.24	11.0138						8.14
8.34	1.98846	8.34	2.44251	8.34	3.35901	8.34	3.32624	8.34	5.71442	8.34	5.32915	8.34	9.30762	8.34	9.56555	8.34	13.5162	8.34	15.1659					8.34	1.07831	8.34	1.22474	8.34	2.25696	8.34	2.20814	8.34	3.99628	8.34	3.88278	8.34	6.68317	8.34	6.78164	8.34	10.2437	8.34	11.0892						8.24
8.44	2.02203	8.44	2.46114	8.44	3.41058	8.44	3.36098	8.44	5.74255	8.44	5.38921	8.44	9.39667	8.44	9.65352	8.44	13.5975	8.44	15.2546					8.44	1.10718	8.44	1.23812	8.44	2.32489	8.44	2.23315	8.44	4.065	8.44	3.92638	8.44	6.75348	8.44	6.84756	8.44	10.3281	8.44	11.1636						8.34
8.54	2.05798	8.54	2.47975	8.54	3.45434	8.54	3.39564	8.54	5.7738	8.54	5.44901	8.54	9.49591	8.54	9.74075	8.54	13.6803	8.54	15.3416					8.54	1.10407	8.54	1.25149	8.54	2.33661	8.54	2.25811	8.54	4.10718	8.54	3.96981	8.54	6.79175	8.54	6.91301	8.54	10.3976	8.54	11.2368						8.44
8.64	2.06189	8.64	2.49833	8.64	3.49963	8.64	3.43022	8.64	5.79333	8.64	5.50856	8.64	9.56384	8.64	9.82725	8.64	13.7428	8.64	15.4272					8.64	1.10406	8.64	1.26485	8.64	2.35773	8.64	2.28302	8.64	4.11188	8.64	4.01309	8.64	6.86755	8.64	6.978	8.64	10.464	8.64	11.3091						8.54
8.74	2.05487	8.74	2.51688	8.74	3.53638	8.74	3.46471	8.74	5.84412	8.74	5.56785	8.74	9.617	8.74	9.91302	8.74	13.8209	8.74	15.5111					8.74	1.12439	8.74	1.27819	8.74	2.37256	8.74	2.30788	8.74	4.14471	8.74	4.0562	8.74	6.9574	8.74	7.04252	8.74	10.5172	8.74	11.3803						8.64
8.84	2.07281	8.84	2.5354	8.84	3.54962	8.84	3.49913	8.84	5.88318	8.84	5.62689	8.84	9.68573	8.84	9.99805	8.84	13.9108	8.84	15.5936					8.84	1.1189	8.84	1.29151	8.84	2.3999	8.84	2.33269	8.84	4.18842	8.84	4.09916	8.84	7.02692	8.84	7.10658	8.84	10.5929	8.84	11.4504						8.74
8.94	2.11346	8.94	2.55389	8.94	3.60437	8.94	3.53346	8.94	5.95819	8.94	5.68567	8.94	9.76544	8.94	10.0824	8.94	14.0022	8.94	15.6746					8.94	1.1228	8.94	1.30481	8.94	2.43036	8.94	2.35745	8.94	4.22827	8.94	4.14195	8.94	7.08392	8.94	7.17019	8.94	10.664	8.94	11.5196						8.84
9.04	2.15875	9.04	2.57236	9.04	3.65118	9.04	3.56771	9.04	6.03162	9.04	5.74422	9.04	9.87012	9.04	10.166	9.04	14.0975	9.04	15.7542					9.04	1.17828	9.04	1.3181	9.04	2.49756	9.04	2.38216	9.04	4.30017	9.04	4.18459	9.04	7.17145	9.04	7.23334	9.04	10.7757	9.04	11.5878						8.94
9.14	2.18378	9.14	2.5908	9.14	3.70123	9.14	3.60188	9.14	6.08942	9.14	5.8025	9.14	9.96387	9.14	10.2489	9.14	14.1967	9.14	15.8323					9.14	1.15875	9.14	1.33138	9.14	2.5296	9.14	2.40682	9.14	4.34155	9.14	4.22707	9.14	7.21912	9.14	7.29604	9.14	10.8132	9.14	11.6551						9.04
9.24	2.19861	9.24	2.60922	9.24	3.7262	9.24	3.63597	9.24	6.11365	9.24	5.86054	9.24	10.0225	9.24	10.3311	9.24	14.2842	9.24	15.9091					9.24	1.1947	9.24	1.34464	9.24	2.5874	9.24	2.43143	9.24	4.3822	9.24	4.26939	9.24	7.26831	9.24	7.35829	9.24	10.8523	9.24	11.7213						9.14
9.34	2.21973	9.34	2.6276	9.34	3.75903	9.34	3.66997	9.34	6.14569	9.34	5.91833	9.34	10.1139	9.34	10.4125	9.34	14.3616	9.34	15.9844					9.34	1.20953	9.34	1.35788	9.34	2.60223	9.34	2.45598	9.34	4.40796	9.34	4.31156	9.34	7.30347	9.34	7.42009	9.34	10.8741	9.34	11.7867						9.24
9.44	2.23608	9.44	2.64596	9.44	3.80823	9.44	3.7039	9.44	6.22223	9.44	5.97587	9.44	10.1802	9.44	10.4933	9.44	14.424	9.44	16.0584					9.44	1.21814	9.44	1.37111	9.44	2.63977	9.44	2.48049	9.44	4.46893	9.44	4.35357	9.44	7.37225	9.44	7.48146	9.44	10.9304	9.44	11.8511						9.34
9.54	2.23608	9.54	2.66429	9.54	3.83246	9.54	3.73775	9.54	6.2691	9.54	6.03317	9.54	10.2381	9.54	10.5734	9.54	14.4662	9.54	16.1311					9.54	1.21185	9.54	1.38432	9.54	2.6358	9.54	2.50495	9.54	4.49231	9.54	4.39542	9.54	7.41596	9.54	7.54238	9.54	10.9671	9.54	11.9146						9.44
9.64	2.258	9.64	2.6826	9.64	3.8598	9.64	3.77151	9.64	6.32538	9.64	6.09022	9.64	10.292	9.64	10.6529	9.64	14.5397	9.64	16.2024					9.64	1.20642	9.64	1.39751	9.64	2.6499	9.64	2.52937	9.64	4.51581	9.64	4.43712	9.64	7.44568	9.64	7.60287	9.64	11.0085	9.64	11.9771						9.54
9.74	2.28845	9.74	2.70087	9.74	3.89417	9.74	3.8052	9.74	6.41052	9.74	6.14702	9.74	10.374	9.74	10.7316	9.74	14.6412	9.74	16.2724					9.74	1.20874	9.74	1.41069	9.74	2.66241	9.74	2.55373	9.74	4.58374	9.74	4.47867	9.74	7.52771	9.74	7.66293	9.74	11.0781	9.74	12.0388						9.64
9.84	2.30017	9.84	2.71912	9.84	3.91919	9.84	3.8388	9.84	6.44568	9.84	6.20358	9.84	10.4521	9.84	10.8097	9.84	14.6959	9.84	16.3412					9.84	1.21814	9.84	1.42386	9.84	2.70459	9.84	2.57804	9.84	4.62048	9.84	4.52006	9.84	7.5816	9.84	7.72255	9.84	11.1414	9.84	12.0996						9.74
9.94	2.3197	9.94	2.73735	9.94	3.9223	9.94	3.87232	9.94	6.47302	9.94	6.2599	9.94	10.5225	9.94	10.887	9.94	14.7428	9.94	16.4087					9.94	1.22827	9.94	1.437	9.94	2.73584	9.94	2.6023	9.94	4.69	9.94	4.56129	9.94	7.63629	9.94	7.78175	9.94	11.2023	9.94	12.1596						9.84
10.04	2.35486	10.04	2.75554	10.04	3.96448	10.04	3.90577	10.04	6.53162	10.04	6.31597	10.04	10.6037	10.04	10.9638	10.04	14.824	10.04	16.4751					10.04	1.24078	10.04	1.45014	10.04	2.75226	10.04	2.62651	10.04	4.72046	10.04	4.60238	10.04	7.66675	10.04	7.84052	10.04	11.2429	10.04	12.2186						9.94
10.14	2.39471	10.14	2.77371	10.14	4.01373	10.14	3.93914	10.14	6.591	10.14	6.37181	10.14	10.692	10.14	11.0398	10.14	14.8998	10.14	16.5401					10.14	1.24078	10.14	1.46325	10.14	2.78271	10.14	2.65068	10.14	4.7439	10.14	4.64331	10.14	7.7066	10.14	7.89887	10.14	11.2765	10.14	12.2769						10.04
10.24	2.42438	10.24	2.79185	10.24	4.04181	10.24	3.97242	10.24	6.62378	10.24	6.4274	10.24	10.7678	10.24	11.1152	10.24	14.9568	10.24	16.6041					10.24	1.26031	10.24	1.47636	10.24	2.78271	10.24	2.6748	10.24	4.76111	10.24	4.68409	10.24	7.73865	10.24	7.9568	10.24	11.3242	10.24	12.3343						10.14
10.34	2.43848	10.34	2.80997	10.34	4.07233	10.34	4.00563	10.34	6.67383	10.34	6.48275	10.34	10.8358	10.34	11.19	10.34	15.0022	10.34	16.6668					10.34	1.27673	10.34	1.48944	10.34	2.79364	10.34	2.69886	10.34	4.80017	10.34	4.72472	10.34	7.8269	10.34	8.01432	10.34	11.4062	10.34	12.3909						10.24
10.44	2.45093	10.44	2.82805	10.44	4.08167	10.44	4.03875	10.44	6.7027	10.44	6.53786	10.44	10.8936	10.44	11.2641	10.44	15.0584	10.44	16.7284					10.44	1.27985	10.44	1.50251	10.44	2.80145	10.44	2.72288	10.44	4.82202	10.44	4.7652	10.44	7.87769	10.44	8.07142	10.44	11.457	10.44	12.4466						10.34
10.54	2.45251	10.54	2.84611	10.54	4.09729	10.54	4.0718	10.54	6.76599	10.54	6.59273	10.54	10.9639	10.54	11.3375	10.54	15.1451	10.54	16.7889					10.54	1.29157	10.54	1.51556	10.54	2.80304	10.54	2.74685	10.54	4.86188	10.54	4.80553	10.54	7.90741	10.54	8.12811	10.54	11.5038	10.54	12.5016						10.44
10.64	2.47284	10.64	2.86415	10.64	4.15356	10.64	4.10477	10.64	6.82928	10.64	6.64736	10.64	11.0537	10.64	11.4104	10.64	15.235	10.64	16.8482					10.64	1.3111	10.64	1.5286	10.64	2.81866	10.64	2.77077	10.64	4.90173	10.64	4.84571	10.64	7.96442	10.64	8.1844	10.64	11.582	10.64	12.5558						10.54
10.74	2.5025	10.74	2.88216	10.74	4.19183	10.74	4.13766	10.74	6.89801	10.74	6.70176	10.74	11.1318	10.74	11.4825	10.74	15.2819	10.74	16.9065					10.74	1.32281	10.74	1.54162	10.74	2.82178	10.74	2.79465	10.74	4.93298	10.74	4.88574	10.74	8.00037	10.74	8.24028	10.74	11.6179	10.74	12.6092						10.64
10.84	2.52832	10.84	2.90013	10.84	4.22858	10.84	4.17047	10.84	6.95508	10.84	6.75592	10.84	11.1873	10.84	11.5541	10.84	15.353	10.84	16.9637					10.84	1.34155	10.84	1.55463	10.84	2.85535	10.84	2.81847	10.84	4.95325	10.84	4.92562	10.84	8.04486	10.84	8.29576	10.84	11.6906	10.84	12.6619						10.74
10.94	2.5603	10.94	2.91809	10.94	4.26758	10.94	4.2032	10.94	6.99878	10.94	6.80984	10.94	11.2599	10.94	11.625	10.94	15.4295	10.94	17.0199					10.94	1.3783	10.94	1.56762	10.94	2.9054	10.94	2.84225	10.94	4.97906	10.94	4.96535	10.94	8.09021	10.94	8.35084	10.94	11.7382	10.94	12.7137						10.84
11.04	2.58221	11.04	2.93601	11.04	4.29108	11.04	4.23586	11.04	7.03162	11.04	6.86354	11.04	11.3232	11.04	11.6954	11.04	15.4764	11.04	17.075					11.04	1.38843	11.04	1.5806	11.04	2.94208	11.04	2.86597	11.04	4.99939	11.04	5.00493	11.04	8.15894	11.04	8.40552	11.04	11.7578	11.04	12.7649						10.94
11.14	2.60406	11.14	2.95391	11.14	4.32776	11.14	4.26843	11.14	7.09723	11.14	6.91699	11.14	11.4084	11.14	11.7651	11.14	15.5561	11.14	17.1291					11.14	1.39392	11.14	1.59356	11.14	2.94678	11.14	2.88966	11.14	5.03375	11.14	5.04437	11.14	8.19098	11.14	8.45982	11.14	11.7882	11.14	12.8153						11.04
11.24	2.60565	11.24	2.97179	11.24	4.35199	11.24	4.30093	11.24	7.1543	11.24	6.97022	11.24	11.4608	11.24	11.8342	11.24	15.6334	11.24	17.1822					11.24	1.43219	11.24	1.60651	11.24	2.9585	11.24	2.91329	11.24	5.08844	11.24	5.08366	11.24	8.25818	11.24	8.51371	11.24	11.8375	11.24	12.865						11.14
11.34	2.61267	11.34	2.98963	11.34	4.36371	11.34	4.33335	11.34	7.18628	11.34	7.02321	11.34	11.5068	11.34	11.9026	11.34	15.6881	11.34	17.2343					11.34	1.44391	11.34	1.61943	11.34	2.95538	11.34	2.93687	11.34	5.10016	11.34	5.12281	11.34	8.29645	11.34	8.56722	11.34	11.8788	11.34	12.914						11.24
11.44	2.6236	11.44	3.00745	11.44	4.37152	11.44	4.36569	11.44	7.22382	11.44	7.07597	11.44	11.5537	11.44	11.9705	11.44	15.7233	11.44	17.2855					11.44	1.45172	11.44	1.63235	11.44	2.98193	11.44	2.96041	11.44	5.1275	11.44	5.1618	11.44	8.32379	11.44	8.62035	11.44	11.9296	11.44	12.9622						11.34
11.54	2.66425	11.54	3.02524	11.54	4.43872	11.54	4.39796	11.54	7.30035	11.54	7.1285	11.54	11.6115	11.54	12.0378	11.54	15.7858	11.54	17.3357					11.54	1.46814	11.54	1.64525	11.54	3.00617	11.54	2.98389	11.54	5.16657	11.54	5.20066	11.54	8.39099	11.54	8.67309	11.54	11.9843	11.54	13.0098						11.44
11.64	2.6861	11.64	3.04301	11.64	4.44415	11.64	4.43014	11.64	7.31757	11.64	7.1808	11.64	11.6357	11.64	12.1045	11.64	15.8201	11.64	17.385					11.64	1.48608	11.64	1.65813	11.64	3.02881	11.64	3.00734	11.64	5.20251	11.64	5.23937	11.64	8.4566	11.64	8.72545	11.64	12.0585	11.64	13.0567						11.54
11.74	2.71814	11.74	3.06075	11.74	4.46918	11.74	4.46225	11.74	7.35193	11.74	7.23286	11.74	11.6857	11.74	12.1706	11.74	15.8717	11.74	17.4334					11.74	1.49469	11.74	1.671	11.74	3.04755	11.74	3.03073	11.74	5.2439	11.74	5.27793	11.74	8.49097	11.74	8.77744	11.74	12.0945	11.74	13.1029						11.64
11.84	2.73456	11.84	3.07846	11.84	4.50903	11.84	4.49428	11.84	7.38318	11.84	7.2847	11.84	11.7186	11.84	12.2361	11.84	15.949	11.84	17.4808					11.84	1.5072	11.84	1.68385	11.84	3.07178	11.84	3.05408	11.84	5.25641	11.84	5.31635	11.84	8.53003	11.84	8.82904	11.84	12.1468	11.84	13.1485						11.74
11.94	2.76813	11.94	3.09615	11.94	4.53088	11.94	4.52624	11.94	7.42145	11.94	7.33632	11.94	11.7646	11.94	12.3011	11.94	15.9733	11.94	17.5274					11.94	1.51263	11.94	1.69669	11.94	3.07959	11.94	3.07737	11.94	5.29858	11.94	5.35463	11.94	8.56207	11.94	8.88028	11.94	12.1953	11.94	13.1934						11.84
12.04	2.78845	12.04	3.11381	12.04	4.56763	12.04	4.55812	12.04	7.48474	12.04	7.38771	12.04	11.7959	12.04	12.3655	12.04	16.0123	12.04	17.5732					12.04	1.52673	12.04	1.70951	12.04	3.13818	12.04	3.10063	12.04	5.34784	12.04	5.39277	12.04	8.62146	12.04	8.93115	12.04	12.2343	12.04	13.2377						11.94
12.14	2.79626	12.14	3.13144	12.14	4.60199	12.14	4.58992	12.14	7.5246	12.14	7.43887	12.14	11.8311	12.14	12.4293	12.14	16.0592	12.14	17.618					12.14	1.53455	12.14	1.72231	12.14	3.18506	12.14	3.12383	12.14	5.38531	12.14	5.43076	12.14	8.65192	12.14	8.98165	12.14	12.3171	12.14	13.2813						12.04
12.24	2.81268	12.24	3.14905	12.24	4.63324	12.24	4.62164	12.24	7.56677	12.24	7.4898	12.24	11.8576	12.24	12.4925	12.24	16.1069	12.24	17.6621					12.24	1.55328	12.24	1.73511	12.24	3.24054	12.24	3.14699	12.24	5.41968	12.24	5.46861	12.24	8.69489	12.24	9.03178	12.24	12.3749	12.24	13.3243						12.14
12.34	2.83923	12.34	3.16663	12.34	4.66138	12.34	4.65329	12.34	7.59412	12.34	7.54051	12.34	11.8904	12.34	12.5552	12.34	16.153	12.34	17.7053					12.34	1.55951	12.34	1.74788	12.34	3.28583	12.34	3.1701	12.34	5.47516	12.34	5.50632	12.34	8.73236	12.34	9.08155	12.34	12.4288	12.34	13.3666						12.24
12.44	2.8822	12.44	3.18419	12.44	4.71057	12.44	4.68486	12.44	7.66443	12.44	7.591	12.44	11.9592	12.44	12.6173	12.44	16.2139	12.44	17.7477					12.44	1.5705	12.44	1.76064	12.44	3.31165	12.44	3.19316	12.44	5.53925	12.44	5.54389	12.44	8.78241	12.44	9.13096	12.44	12.4929	12.44	13.4084						12.34
12.54	2.90173	12.54	3.20171	12.54	4.76215	12.54	4.71635	12.54	7.71521	12.54	7.64127	12.54	12.0225	12.54	12.6789	12.54	16.2553	12.54	17.7893					12.54	1.6189	12.54	1.77339	12.54	3.32098	12.54	3.21618	12.54	5.58374	12.54	5.58132	12.54	8.8324	12.54	9.18001	12.54	12.5437	12.54	13.4496						12.44
12.64	2.92438	12.64	3.21922	12.64	4.80511	12.64	4.74777	12.64	7.7691	12.64	7.69131	12.64	12.0897	12.64	12.7399	12.64	16.3178	12.64	17.8302					12.64	1.63141	12.64	1.78612	12.64	3.32178	12.64	3.23915	12.64	5.61499	12.64	5.61861	12.64	8.86206	12.64	9.22872	12.64	12.5851	12.64	13.4901						12.54
12.74	2.94391	12.74	3.23669	12.74	4.82306	12.74	4.77911	12.74	7.82068	12.74	7.74113	12.74	12.1537	12.74	12.8004	12.74	16.374	12.74	17.8703					12.74	1.65253	12.74	1.79883	12.74	3.3288	12.74	3.26207	12.74	5.64392	12.74	5.65577	12.74	8.89801	12.74	9.27706	12.74	12.6453	12.74	13.5301						12.64
12.84	2.96112	12.84	3.25414	12.84	4.8645	12.84	4.81038	12.84	7.87927	12.84	7.79073	12.84	12.2194	12.84	12.8603	12.84	16.4202	12.84	17.9096					12.84	1.65796	12.84	1.81153	12.84	3.3374	12.84	3.28495	12.84	5.6861	12.84	5.69278	12.84	8.93317	12.84	9.32506	12.84	12.6992	12.84	13.5695						12.74
12.94	2.98926	12.94	3.27156	12.94	4.91528	12.94	4.84157	12.94	7.94647	12.94	7.84011	12.94	12.2725	12.94	12.9197	12.94	16.4615	12.94	17.9482					12.94	1.67358	12.94	1.82421	12.94	3.35693	12.94	3.30778	12.94	5.75641	12.94	5.72965	12.94	8.97925	12.94	9.37271	12.94	12.7366	12.94	13.6084						12.84
13.04	3.00171	13.04	3.28896	13.04	4.94415	13.04	4.87269	13.04	7.99957	13.04	7.88927	13.04	12.3451	13.04	12.9786	13.04	16.5264	13.04	17.9861					13.04	1.70642	13.04	1.83688	13.04	3.40771	13.04	3.33056	13.04	5.80719	13.04	5.76639	13.04	9.02301	13.04	9.42001	13.04	12.7703	13.04	13.6466						12.94
13.14	2.98767	13.14	3.30633	13.14	4.96606	13.14	4.90373	13.14	8.0199	13.14	7.93821	13.14	12.3943	13.14	13.0369	13.14	16.5561	13.14	18.0232					13.14	1.72437	13.14	1.84953	13.14	3.42725	13.14	3.3533	13.14	5.82983	13.14	5.80299	13.14	9.06989	13.14	9.46697	13.14	12.8163	13.14	13.6844						13.04
13.24	3.02362	13.24	3.32368	13.24	5.00122	13.24	4.93469	13.24	8.05975	13.24	7.98694	13.24	12.4561	13.24	13.0947	13.24	16.6139	13.24	18.0597					13.24	1.71423	13.24	1.86217	13.24	3.44836	13.24	3.37599	13.24	5.85095	13.24	5.83945	13.24	9.10583	13.24	9.51359	13.24	12.8445	13.24	13.7216						13.14
13.34	3.05017	13.34	3.341	13.34	5.02386	13.34	4.96558	13.34	8.10583	13.34	8.03545	13.34	12.5146	13.34	13.152	13.34	16.6725	13.34	18.0955					13.34	1.73767	13.34	1.8748	13.34	3.46552	13.34	3.39863	13.34	5.88531	13.34	5.87577	13.34	9.16052	13.34	9.55987	13.34	12.882	13.34	13.7582						13.24
13.44	3.07672	13.44	3.35829	13.44	5.05042	13.44	4.99639	13.44	8.1402	13.44	8.08374	13.44	12.5928	13.44	13.2088	13.44	16.7155	13.44	18.1306					13.44	1.77045	13.44	1.8874	13.44	3.47333	13.44	3.42123	13.44	5.93921	13.44	5.91196	13.44	9.22455	13.44	9.60582	13.44	12.9335	13.44	13.7943						13.34
13.54	3.09393	13.54	3.37555	13.54	5.06293	13.54	5.02714	13.54	8.18866	13.54	8.13182	13.54	12.6514	13.54	13.2651	13.54	16.7772	13.54	18.165					13.54	1.78455	13.54	1.9	13.54	3.47492	13.54	3.44378	13.54	5.97205	13.54	5.94802	13.54	9.25818	13.54	9.65143	13.54	12.9523	13.54	13.8299						13.44
13.64	3.1236	13.64	3.3928	13.64	5.06604	13.64	5.0578	13.64	8.2066	13.64	8.17968	13.64	12.7053	13.64	13.3208	13.64	16.8084	13.64	18.1988					13.64	1.80328	13.64	1.91257	13.64	3.52411	13.64	3.46629	13.64	6.01343	13.64	5.98394	13.64	9.32379	13.64	9.69672	13.64	12.996	13.64	13.865						13.54
13.74	3.1236	13.74	3.41001	13.74	5.09027	13.74	5.08839	13.74	8.24255	13.74	8.22733	13.74	12.7576	13.74	13.3761	13.74	16.8373	13.74	18.232					13.74	1.79858	13.74	1.92514	13.74	3.54834	13.74	3.48875	13.74	6.04547	13.74	6.01973	13.74	9.36127	13.74	9.74167	13.74	13.0624	13.74	13.8996						13.64
13.84	3.16425	13.84	3.4272	13.84	5.11841	13.84	5.1189	13.84	8.26208	13.84	8.27477	13.84	12.8084	13.84	13.4309	13.84	16.8717	13.84	18.2645					13.84	1.80798	13.84	1.93768	13.84	3.5874	13.84	3.51117	13.84	6.06189	13.84	6.05538	13.84	9.3996	13.84	9.7863	13.84	13.1296	13.84	13.9337						13.74
13.94	3.19238	13.94	3.44436	13.94	5.14185	13.94	5.14935	13.94	8.31836	13.94	8.32199	13.94	12.8701	13.94	13.4851	13.94	16.9069	13.94	18.2965					13.94	1.82513	13.94	1.95022	13.94	3.61865	13.94	3.53354	13.94	6.08374	13.94	6.09089	13.94	9.46753	13.94	9.8306	13.94	13.1679	13.94	13.9672						13.84
14.04	3.20093	14.04	3.4615	14.04	5.15509	14.04	5.17971	14.04	8.33472	14.04	8.36901	14.04	12.892	14.04	13.5389	14.04	16.9178	14.04	18.3278					14.04	1.84784	14.04	1.96273	14.04	3.62335	14.04	3.55586	14.04	6.11267	14.04	6.12628	14.04	9.50348	14.04	9.87458	14.04	13.1953	14.04	14.0003						13.94
14.14	3.19861	14.14	3.47861	14.14	5.177	14.14	5.21001	14.14	8.36365	14.14	8.41581	14.14	12.9225	14.14	13.5922	14.14	16.9303	14.14	18.3585					14.14	1.85248	14.14	1.97524	14.14	3.62567	14.14	3.57814	14.14	6.11108	14.14	6.16153	14.14	9.53473	14.14	9.91824	14.14	13.2187	14.14	14.033						14.04
14.24	3.23456	14.24	3.4957	14.24	5.21136	14.24	5.24023	14.24	8.4043	14.24	8.46241	14.24	12.9639	14.24	13.645	14.24	16.9827	14.24	18.3887					14.24	1.85797	14.24	1.98773	14.24	3.63037	14.24	3.60038	14.24	6.14703	14.24	6.19665	14.24	9.56519	14.24	9.96159	14.24	13.2296	14.24	14.0651						14.14
14.34	3.26422	14.34	3.51276	14.34	5.2309	14.34	5.27037	14.34	8.47144	14.34	8.50879	14.34	13.0225	14.34	13.6973	14.34	17.0225	14.34	18.4182					14.34	1.89392	14.34	2.0002	14.34	3.62567	14.34	3.62256	14.34	6.17438	14.34	6.23164	14.34	9.59802	14.34	10.0046	14.34	13.2609	14.34	14.0968						14.24
14.44	3.30798	14.44	3.52979	14.44	5.26215	14.44	5.30044	14.44	8.53162	14.44	8.55497	14.44	13.0834	14.44	13.7492	14.44	17.0905	14.44	18.4473					14.44	1.92047	14.44	2.01266	14.44	3.66241	14.44	3.64471	14.44	6.22516	14.44	6.2665	14.44	9.6441	14.44	10.0473	14.44	13.2898	14.44	14.128						14.34
14.54	3.32831	14.54	3.5468	14.54	5.32465	14.54	5.33044	14.54	8.57147	14.54	8.60094	14.54	13.1256	14.54	13.8006	14.54	17.1303	14.54	18.4757					14.54	1.94861	14.54	2.0251	14.54	3.68115	14.54	3.66681	14.54	6.23377	14.54	6.30123	14.54	9.67145	14.54	10.0897	14.54	13.3132	14.54	14.1588						14.44
14.64	3.33453	14.64	3.56378	14.64	5.3606	14.64	5.36037	14.64	8.60114	14.64	8.6467	14.64	13.1748	14.64	13.8515	14.64	17.1287	14.64	18.5037					14.64	1.95953	14.64	2.03753	14.64	3.71631	14.64	3.68886	14.64	6.25952	14.64	6.33583	14.64	9.72223	14.64	10.1318	14.64	13.3507	14.64	14.1891						14.54
14.74	3.34393	14.74	3.58074	14.74	5.40277	14.74	5.39022	14.74	8.63318	14.74	8.69226	14.74	13.2021	14.74	13.9019	14.74	17.1577	14.74	18.5311					14.74	1.9978	14.74	2.04994	14.74	3.771	14.74	3.71087	14.74	6.30328	14.74	6.37029	14.74	9.75348	14.74	10.1736	14.74	13.4187	14.74	14.219						14.64
14.84	3.3689	14.84	3.59767	14.84	5.45508	14.84	5.42	14.84	8.68707	14.84	8.73761	14.84	13.2513	14.84	13.9519	14.84	17.2021	14.84	18.558					14.84	1.98608	14.84	2.06234	14.84	3.7663	14.84	3.73283	14.84	6.33844	14.84	6.40463	14.84	9.78784	14.84	10.2151	14.84	13.4476	14.84	14.2484						14.74
14.94	3.39551	14.94	3.61458	14.94	5.47546	14.94	5.4497	14.94	8.716	14.94	8.78275	14.94	13.2967	14.94	14.0014	14.94	17.2358	14.94	18.5843					14.94	1.98767	14.94	2.07472	14.94	3.79834	14.94	3.75475	14.94	6.3822	14.94	6.43884	14.94	9.85272	14.94	10.2563	14.94	13.4664	14.94	14.2775						14.84
15.04	3.39703	15.04	3.63146	15.04	5.49652	15.04	5.47934	15.04	8.73163	15.04	8.8277	15.04	13.3318	15.04	14.0505	15.04	17.2709	15.04	18.6102					15.04	1.9986	15.04	2.08709	15.04	3.79132	15.04	3.77662	15.04	6.4267	15.04	6.47292	15.04	9.87769	15.04	10.2972	15.04	13.4913	15.04	14.3061						14.94
15.14	3.40643	15.14	3.64831	15.14	5.53088	15.14	5.5089	15.14	8.76129	15.14	8.87244	15.14	13.3662	15.14	14.0992	15.14	17.3326	15.14	18.6356					15.14	2.01422	15.14	2.09944	15.14	3.82178	15.14	3.79845	15.14	6.44391	15.14	6.50688	15.14	9.90894	15.14	10.3378	15.14	13.5304	15.14	14.3343						15.04
15.24	3.42126	15.24	3.66514	15.24	5.57935	15.24	5.53839	15.24	8.80194	15.24	8.91698	15.24	13.417	15.24	14.1474	15.24	17.3951	15.24	18.6605					15.24	2.01501	15.24	2.11178	15.24	3.82959	15.24	3.82024	15.24	6.49628	15.24	6.5407	15.24	9.94568	15.24	10.3781	15.24	13.5445	15.24	14.3621						15.14
15.34	3.4361	15.34	3.68195	15.34	5.59259	15.34	5.5678	15.34	8.8269	15.34	8.96131	15.34	13.4592	15.34	14.1951	15.34	17.4295	15.34	18.6849					15.34	2.04156	15.34	2.1241	15.34	3.86865	15.34	3.84198	15.34	6.52985	15.34	6.5744	15.34	9.99176	15.34	10.418	15.34	13.5929	15.34	14.3894						15.24
15.44	3.46033	15.44	3.69872	15.44	5.63092	15.44	5.59714	15.44	8.87146	15.44	9.00545	15.44	13.5029	15.44	14.2424	15.44	17.4733	15.44	18.7089					15.44	2.05951	15.44	2.13641	15.44	3.88818	15.44	3.86368	15.44	6.56732	15.44	6.60797	15.44	10.0339	15.44	10.4578	15.44	13.6249	15.44	14.4164						15.34
15.54	3.47986	15.54	3.71548	15.54	5.65979	15.54	5.62642	15.54	8.91052	15.54	9.04939	15.54	13.542	15.54	14.2893	15.54	17.4764	15.54	18.7324					15.54	2.06738	15.54	2.1487	15.54	3.91632	15.54	3.88533	15.54	6.60254	15.54	6.64142	15.54	10.0879	15.54	10.4972	15.54	13.6609	15.54	14.443						15.44
15.64	3.49158	15.64	3.73221	15.64	5.67621	15.64	5.65562	15.64	8.95508	15.64	9.09312	15.64	13.5732	15.64	14.3357	15.64	17.5022	15.64	18.7554					15.64	2.07825	15.64	2.16098	15.64	3.92175	15.64	3.90694	15.64	6.63684	15.64	6.67474	15.64	10.1222	15.64	10.5363	15.64	13.6827	15.64	14.4692						15.54
15.74	3.508	15.74	3.74891	15.74	5.69574	15.74	5.68474	15.74	9.00348	15.74	9.13666	15.74	13.624	15.74	14.3817	15.74	17.5623	15.74	18.7781					15.74	2.07751	15.74	2.17325	15.74	3.96552	15.74	3.9285	15.74	6.65173	15.74	6.70793	15.74	10.1199	15.74	10.5751	15.74	13.7187	15.74	14.4951						15.64
15.84	3.53607	15.84	3.76559	15.84	5.71838	15.84	5.7138	15.84	9.04565	15.84	9.18	15.84	13.6701	15.84	14.4273	15.84	17.5975	15.84	18.8002					15.84	2.09235	15.84	2.1855	15.84	3.97571	15.84	3.95002	15.84	6.69	15.84	6.741	15.84	10.1449	15.84	10.6137	15.84	13.7499	15.84	14.5205						15.74
15.94	3.54785	15.94	3.78224	15.94	5.74731	15.94	5.74278	15.94	9.10352	15.94	9.22314	15.94	13.7186	15.94	14.4725	15.94	17.6186	15.94	18.822					15.94	2.08374	15.94	2.19773	15.94	3.98505	15.94	3.9715	15.94	6.6861	15.94	6.77395	15.94	10.1636	15.94	10.652	15.94	13.7656	15.94	14.5456						15.84
16.04	3.58142	16.04	3.79886	16.04	5.7934	16.04	5.7717	16.04	9.17456	16.04	9.26609	16.04	13.7474	16.04	14.5173	16.04	17.6451	16.04	18.8434					16.04	2.09393	16.04	2.20995	16.04	4.00226	16.04	3.99293	16.04	6.70251	16.04	6.80677	16.04	10.1832	16.04	10.69	16.04	13.8054	16.04	14.5703						15.94
16.14	3.60876	16.14	3.81547	16.14	5.83716	16.14	5.80054	16.14	9.23242	16.14	9.30884	16.14	13.7819	16.14	14.5616	16.14	17.6873	16.14	18.8643					16.14	2.10406	16.14	2.22216	16.14	4.021	16.14	4.01432	16.14	6.7392	16.14	6.83947	16.14	10.2074	16.14	10.7277	16.14	13.8351	16.14	14.5947						16.04
16.24	3.6275	16.24	3.83204	16.24	5.87384	16.24	5.82931	16.24	9.27301	16.24	9.3514	16.24	13.8381	16.24	14.6055	16.24	17.7006	16.24	18.8848					16.24	2.14624	16.24	2.23435	16.24	4.03351	16.24	4.03566	16.24	6.76581	16.24	6.87205	16.24	10.2652	16.24	10.7651	16.24	13.8671	16.24	14.6187						16.14
16.34	3.65564	16.34	3.84859	16.34	5.89105	16.34	5.85801	16.34	9.29333	16.34	9.39376	16.34	13.8983	16.34	14.6491	16.34	17.7115	16.34	18.905					16.34	2.17358	16.34	2.24653	16.34	4.05847	16.34	4.05696	16.34	6.78607	16.34	6.9045	16.34	10.2683	16.34	10.8023	16.34	13.921	16.34	14.6423						16.24
16.44	3.67126	16.44	3.86512	16.44	5.91528	16.44	5.88664	16.44	9.3363	16.44	9.43593	16.44	13.9248	16.44	14.6922	16.44	17.735	16.44	18.9248					16.44	2.1947	16.44	2.25869	16.44	4.0874	16.44	4.07822	16.44	6.82983	16.44	6.93683	16.44	10.3152	16.44	10.8392	16.44	13.9648	16.44	14.6657						16.34
16.54	3.67908	16.54	3.88162	16.54	5.94263	16.54	5.9152	16.54	9.38397	16.54	9.47791	16.54	13.9873	16.54	14.7349	16.54	17.774	16.54	18.9442					16.54	2.21344	16.54	2.27084	16.54	4.10773	16.54	4.09943	16.54	6.85876	16.54	6.96904	16.54	10.3676	16.54	10.8758	16.54	14.0046	16.54	14.6886						16.44
16.64	3.71503	16.64	3.8981	16.64	5.95355	16.64	5.94369	16.64	9.39801	16.64	9.51969	16.64	13.9998	16.64	14.7773	16.64	17.81	16.64	18.9632					16.64	2.22595	16.64	2.28297	16.64	4.11084	16.64	4.12061	16.64	6.87048	16.64	7.00113	16.64	10.4136	16.64	10.9122	16.64	14.0242	16.64	14.7113						16.54
16.74	3.73297	16.74	3.91455	16.74	6.00275	16.74	5.97211	16.74	9.44879	16.74	9.56129	16.74	14.0443	16.74	14.8192	16.74	17.8592	16.74	18.9818					16.74	2.26733	16.74	2.29509	16.74	4.1452	16.74	4.14173	16.74	6.92358	16.74	7.0331	16.74	10.4558	16.74	10.9483	16.74	14.0804	16.74	14.7336						16.64
16.84	3.76422	16.84	3.93098	16.84	6.05121	16.84	6.00045	16.84	9.50427	16.84	9.60269	16.84	14.085	16.84	14.8607	16.84	17.8983	16.84	19.0001					16.84	2.28455	16.84	2.30719	16.84	4.16241	16.84	4.16282	16.84	6.97284	16.84	7.06494	16.84	10.4894	16.84	10.9841	16.84	14.0984	16.84	14.7556						16.74
16.94	3.78143	16.94	3.94738	16.94	6.07074	16.94	6.02873	16.94	9.51678	16.94	9.6439	16.94	14.124	16.94	14.9019	16.94	17.9303	16.94	19.0181					16.94	2.29156	16.94	2.31928	16.94	4.18585	16.94	4.18386	16.94	7.00641	16.94	7.09667	16.94	10.5511	16.94	11.0197	16.94	14.1249	16.94	14.7773						16.84
17.04	3.80957	17.04	3.96375	17.04	6.10358	17.04	6.05694	17.04	9.5285	17.04	9.68493	17.04	14.1678	17.04	14.9427	17.04	17.9858	17.04	19.0357					17.04	2.28687	17.04	2.33135	17.04	4.2077	17.04	4.20486	17.04	7.05249	17.04	7.12827	17.04	10.6082	17.04	11.055	17.04	14.1531	17.04	14.7986						16.94
17.14	3.85095	17.14	3.98011	17.14	6.14807	17.14	6.08507	17.14	9.59412	17.14	9.72577	17.14	14.2412	17.14	14.9831	17.14	18.0319	17.14	19.0529					17.14	2.27673	17.14	2.34341	17.14	4.20068	17.14	4.22581	17.14	7.07672	17.14	7.15976	17.14	10.6324	17.14	11.09	17.14	14.1515	17.14	14.8197						17.04
17.24	3.86578	17.24	3.99643	17.24	6.18011	17.24	6.11314	17.24	9.63318	17.24	9.76642	17.24	14.2842	17.24	15.0231	17.24	18.0709	17.24	19.0699					17.24	2.3064	17.24	2.35546	17.24	4.23505	17.24	4.24673	17.24	7.10797	17.24	7.19113	17.24	10.691	17.24	11.1248	17.24	14.1874	17.24	14.8404						17.14
17.34	3.87518	17.34	4.01273	17.34	6.20825	17.34	6.14114	17.34	9.67926	17.34	9.80688	17.34	14.3271	17.34	15.0628	17.34	18.0826	17.34	19.0865					17.34	2.3064	17.34	2.36749	17.34	4.25928	17.34	4.2676	17.34	7.14703	17.34	7.22238	17.34	10.7175	17.34	11.1594	17.34	14.1984	17.34	14.8608						17.24
17.44	3.89313	17.44	4.02901	17.44	6.23792	17.44	6.16907	17.44	9.72614	17.44	9.84716	17.44	14.3576	17.44	15.102	17.44	18.117	17.44	19.1028					17.44	2.30408	17.44	2.3795	17.44	4.27881	17.44	4.28842	17.44	7.17047	17.44	7.25352	17.44	10.7465	17.44	11.1936	17.44	14.2398	17.44	14.881						17.34
17.54	3.92908	17.54	4.04526	17.54	6.25745	17.54	6.19693	17.54	9.78632	17.54	9.88725	17.54	14.4162	17.54	15.141	17.54	18.1608	17.54	19.1188					17.54	2.32751	17.54	2.39151	17.54	4.28351	17.54	4.30921	17.54	7.19781	17.54	7.28453	17.54	10.7894	17.54	11.2277	17.54	14.2578	17.54	14.9008						17.44
17.64	3.9408	17.64	4.06149	17.64	6.26685	17.64	6.22472	17.64	9.82928	17.64	9.92716	17.64	14.4615	17.64	15.1795	17.64	18.2037	17.64	19.1344					17.64	2.32281	17.64	2.40349	17.64	4.31787	17.64	4.32995	17.64	7.24158	17.64	7.31543	17.64	10.8043	17.64	11.2615	17.64	14.2648	17.64	14.9204						17.54
17.74	3.94861	17.74	4.07769	17.74	6.2887	17.74	6.25244	17.74	9.87537	17.74	9.96688	17.74	14.506	17.74	15.2177	17.74	18.1967	17.74	19.1498					17.74	2.32751	17.74	2.41547	17.74	4.34912	17.74	4.35065	17.74	7.29938	17.74	7.34622	17.74	10.855	17.74	11.295	17.74	14.2898	17.74	14.9397						17.64
17.84	3.96814	17.84	4.09387	17.84	6.30591	17.84	6.28009	17.84	9.90973	17.84	10.0064	17.84	14.542	17.84	15.2555	17.84	18.235	17.84	19.1649					17.84	2.36108	17.84	2.42743	17.84	4.35303	17.84	4.37131	17.84	7.31891	17.84	7.37688	17.84	10.8863	17.84	11.3283	17.84	14.3281	17.84	14.9587						17.74
17.94	3.99939	17.94	4.11002	17.94	6.34888	17.94	6.30768	17.94	9.94177	17.94	10.0458	17.94	14.5811	17.94	15.293	17.94	18.2654	17.94	19.1797					17.94	2.35406	17.94	2.43937	17.94	4.36865	17.94	4.39192	17.94	7.31891	17.94	7.40743	17.94	10.9254	17.94	11.3613	17.94	14.3429	17.94	14.9774						17.84
18.04	4.03845	18.04	4.12615	18.04	6.39026	18.04	6.33519	18.04	10.0285	18.04	10.085	18.04	14.6483	18.04	15.3302	18.04	18.3014	18.04	19.1942					18.04	2.35718	18.04	2.4513	18.04	4.38037	18.04	4.4125	18.04	7.36969	18.04	7.43787	18.04	10.948	18.04	11.3941	18.04	14.3671	18.04	14.9958						17.94
18.14	4.05798	18.14	4.14226	18.14	6.39886	18.14	6.36264	18.14	10.0824	18.14	10.1239	18.14	14.7021	18.14	15.3669	18.14	18.3256	18.14	19.2084					18.14	2.36188	18.14	2.46322	18.14	4.41632	18.14	4.43303	18.14	7.40405	18.14	7.46819	18.14	10.9691	18.14	11.4267	18.14	14.3953	18.14	15.014						18.04
18.24	4.0697	18.24	4.15834	18.24	6.43872	18.24	6.39002	18.24	10.1136	18.24	10.1628	18.24	14.7334	18.24	15.4034	18.24	18.367	18.24	19.2224					18.24	2.36499	18.24	2.47512	18.24	4.43427	18.24	4.45352	18.24	7.41266	18.24	7.49839	18.24	10.9941	18.24	11.459	18.24	14.4093	18.24	15.0319						18.14
18.34	4.07751	18.34	4.17439	18.34	6.44183	18.34	6.41733	18.34	10.1558	18.34	10.2014	18.34	14.7412	18.34	15.4395	18.34	18.3764	18.34	19.236					18.34	2.38922	18.34	2.487	18.34	4.47021	18.34	4.47397	18.34	7.45563	18.34	7.52849	18.34	11.0113	18.34	11.4911	18.34	14.4327	18.34	15.0496						18.24
18.44	4.08221	18.44	4.19042	18.44	6.46838	18.44	6.44457	18.44	10.1918	18.44	10.2399	18.44	14.7725	18.44	15.4752	18.44	18.4139	18.44	19.2495					18.44	2.40253	18.44	2.49887	18.44	4.49054	18.44	4.49437	18.44	7.47595	18.44	7.55846	18.44	11.0363	18.44	11.523	18.44	14.4421	18.44	15.067						18.34
18.54	4.11578	18.54	4.20643	18.54	6.50433	18.54	6.47174	18.54	10.2347	18.54	10.2781	18.54	14.8068	18.54	15.5106	18.54	18.4506	18.54	19.2626					18.54	2.41266	18.54	2.51073	18.54	4.5163	18.54	4.51473	18.54	7.50641	18.54	7.58833	18.54	11.0785	18.54	11.5546	18.54	14.4539	18.54	15.0841						18.44
18.64	4.12909	18.64	4.22241	18.64	6.52386	18.64	6.49885	18.64	10.2512	18.64	10.3162	18.64	14.8561	18.64	15.5457	18.64	18.4772	18.64	19.2755					18.64	2.41266	18.64	2.52258	18.64	4.521	18.64	4.53506	18.64	7.52985	18.64	7.61808	18.64	11.1121	18.64	11.586	18.64	14.4835	18.64	15.101						18.54
18.74	4.14624	18.74	4.23837	18.74	6.5426	18.74	6.52589	18.74	10.2847	18.74	10.3542	18.74	14.8771	18.74	15.5805	18.74	18.4959	18.74	19.2882					18.74	2.43219	18.74	2.53441	18.74	4.54364	18.74	4.55534	18.74	7.56891	18.74	7.64772	18.74	11.1441	18.74	11.6171	18.74	14.5078	18.74	15.1176						18.64
18.84	4.16895	18.84	4.2543	18.84	6.58014	18.84	6.55286	18.84	10.3223	18.84	10.3919	18.84	14.9178	18.84	15.6149	18.84	18.5217	18.84	19.3006					18.84	2.4447	18.84	2.54622	18.84	4.56085	18.84	4.57557	18.84	7.5697	18.84	7.67725	18.84	11.1793	18.84	11.648	18.84	14.5398	18.84	15.134						18.74
18.94	4.1908	18.94	4.27021	18.94	6.60199	18.94	6.57976	18.94	10.3707	18.94	10.4295	18.94	14.9639	18.94	15.649	18.94	18.5506	18.94	19.3128					18.94	2.46576	18.94	2.55802	18.94	4.5827	18.94	4.59577	18.94	7.60168	18.94	7.70666	18.94	11.2128	18.94	11.6787	18.94	14.5491	18.94	15.1502						18.84
19.04	4.19391	19.04	4.2861	19.04	6.62854	19.04	6.6066	19.04	10.4027	19.04	10.4669	19.04	14.9834	19.04	15.6828	19.04	18.5709	19.04	19.3247					19.04	2.47436	19.04	2.56981	19.04	4.61865	19.04	4.61593	19.04	7.6322	19.04	7.73596	19.04	11.2418	19.04	11.7092	19.04	14.5468	19.04	15.1661						18.94
19.14	4.22986	19.14	4.30196	19.14	6.66449	19.14	6.63337	19.14	10.4261	19.14	10.5041	19.14	15.0373	19.14	15.7163	19.14	18.6256	19.14	19.3364					19.14	2.49158	19.14	2.58158	19.14	4.62646	19.14	4.63604	19.14	7.67126	19.14	7.76516	19.14	11.2738	19.14	11.7394	19.14	14.5663	19.14	15.1818						19.04
19.24	4.24469	19.24	4.31779	19.24	6.70355	19.24	6.66007	19.24	10.4683	19.24	10.5411	19.24	15.0732	19.24	15.7494	19.24	18.6404	19.24	19.3479					19.24	2.52203	19.24	2.59334	19.24	4.6546	19.24	4.65612	19.24	7.70483	19.24	7.79424	19.24	11.3238	19.24	11.7695	19.24	14.5859	19.24	15.1973						19.14
19.34	4.24939	19.34	4.3336	19.34	6.7348	19.34	6.68671	19.34	10.5043	19.34	10.578	19.34	15.0975	19.34	15.7822	19.34	18.6647	19.34	19.3592					19.34	2.52283	19.34	2.60509	19.34	4.67725	19.34	4.67615	19.34	7.72205	19.34	7.82321	19.34	11.3558	19.34	11.7993	19.34	14.5984	19.34	15.2125						19.24
19.44	4.27832	19.44	4.34939	19.44	6.77075	19.44	6.71328	19.44	10.5402	19.44	10.6147	19.44	15.1506	19.44	15.8148	19.44	18.6967	19.44	19.3702					19.44	2.55328	19.44	2.61682	19.44	4.7085	19.44	4.69614	19.44	7.76343	19.44	7.85208	19.44	11.3941	19.44	11.8289	19.44	14.6249	19.44	15.2276						19.34
19.54	4.29077	19.54	4.36515	19.54	6.7887	19.54	6.73978	19.54	10.5582	19.54	10.6513	19.54	15.1779	19.54	15.847	19.54	18.7108	19.54	19.3811					19.54	2.57281	19.54	2.62853	19.54	4.72803	19.54	4.71609	19.54	7.78766	19.54	7.88083	19.54	11.4254	19.54	11.8582	19.54	14.6562	19.54	15.2424						19.44
19.64	4.30176	19.64	4.3809	19.64	6.80981	19.64	6.76621	19.64	10.6004	19.64	10.6876	19.64	15.192	19.64	15.8789	19.64	18.7249	19.64	19.3917					19.64	2.57983	19.64	2.64023	19.64	4.75458	19.64	4.736	19.64	7.81891	19.64	7.90948	19.64	11.4566	19.64	11.8874	19.64	14.6757	19.64	15.257						19.54
19.74	4.315	19.74	4.39661	19.74	6.83948	19.74	6.79258	19.74	10.6386	19.74	10.7238	19.74	15.2365	19.74	15.9105	19.74	18.7373	19.74	19.4021					19.74	2.58063	19.74	2.65192	19.74	4.75226	19.74	4.75587	19.74	7.82672	19.74	7.93801	19.74	11.4722	19.74	11.9163	19.74	14.6827	19.74	15.2713						19.64
19.84	4.33612	19.84	4.4123	19.84	6.88013	19.84	6.81889	19.84	10.6769	19.84	10.7598	19.84	15.2772	19.84	15.9418	19.84	18.7623	19.84	19.4124					19.84	2.59235	19.84	2.6636	19.84	4.79053	19.84	4.7757	19.84	7.85797	19.84	7.96644	19.84	11.53	19.84	11.945	19.84	14.6953	19.84	15.2855						19.74
19.94	4.34235	19.94	4.42797	19.94	6.87854	19.94	6.84512	19.94	10.6918	19.94	10.7957	19.94	15.292	19.94	15.9728	19.94	18.7584	19.94	19.4224					19.94	2.59705	19.94	2.67526	19.94	4.80304	19.94	4.79548	19.94	7.8822	19.94	7.99476	19.94	11.5519	19.94	11.9735	19.94	14.7242	19.94	15.2994						19.84
20.04	4.35876	20.04	4.44361	20.04	6.89105	20.04	6.8713	20.04	10.7473	20.04	10.8314	20.04	15.3264	20.04	16.0035	20.04	18.7701	20.04	19.4322					20.04	2.61499	20.04	2.6869	20.04	4.828	20.04	4.81523	20.04	7.92279	20.04	8.02298	20.04	11.5886	20.04	12.0018	20.04	14.7609	20.04	15.3132						19.94
20.14	4.36969	20.14	4.45923	20.14	6.9137	20.14	6.8974	20.14	10.7839	20.14	10.8669	20.14	15.367	20.14	16.034	20.14	18.7819	20.14	19.4418					20.14	2.63141	20.14	2.69853	20.14	4.84991	20.14	4.83494	20.14	7.97516	20.14	8.05108	20.14	11.623	20.14	12.0299	20.14	14.7804	20.14	15.3268						20.04
20.24	4.39783	20.24	4.47483	20.24	6.94965	20.24	6.92344	20.24	10.8254	20.24	10.9022	20.24	15.4014	20.24	16.0641	20.24	18.8014	20.24	19.4513					20.24	2.63611	20.24	2.71015	20.24	4.86865	20.24	4.8546	20.24	7.99939	20.24	8.07908	20.24	11.6418	20.24	12.0578	20.24	14.8015	20.24	15.3401						20.14
20.34	4.41736	20.34	4.4904	20.34	6.9809	20.34	6.94942	20.34	10.8754	20.34	10.9374	20.34	15.4357	20.34	16.094	20.34	18.8131	20.34	19.4606					20.34	2.65094	20.34	2.72175	20.34	4.89288	20.34	4.87423	20.34	8.03064	20.34	8.10698	20.34	11.6488	20.34	12.0855	20.34	14.8132	20.34	15.3533						20.24
20.44	4.44159	20.44	4.50594	20.44	7.00043	20.44	6.97533	20.44	10.898	20.44	10.9725	20.44	15.4717	20.44	16.1235	20.44	18.8326	20.44	19.4697					20.44	2.67438	20.44	2.73334	20.44	4.93115	20.44	4.89381	20.44	8.04938	20.44	8.13476	20.44	11.6902	20.44	12.113	20.44	14.8398	20.44	15.3662						20.34
20.54	4.46973	20.54	4.52147	20.54	7.02155	20.54	7.00117	20.54	10.9434	20.54	11.0073	20.54	15.5045	20.54	16.1528	20.54	18.8569	20.54	19.4786					20.54	2.6853	20.54	2.74492	20.54	4.94598	20.54	4.91336	20.54	8.08685	20.54	8.16245	20.54	11.7175	20.54	12.1403	20.54	14.8499	20.54	15.379						20.44
20.64	4.47437	20.64	4.53697	20.64	7.04572	20.64	7.02695	20.64	10.9722	20.64	11.042	20.64	15.5248	20.64	16.1818	20.64	18.8662	20.64	19.4873					20.64	2.69861	20.64	2.75648	20.64	4.9671	20.64	4.93286	20.64	8.10565	20.64	8.19003	20.64	11.7504	20.64	12.1673	20.64	14.8687	20.64	15.3916						20.54
20.74	4.47595	20.74	4.55244	20.74	7.07074	20.74	7.05267	20.74	10.9839	20.74	11.0765	20.74	15.5693	20.74	16.2105	20.74	18.8647	20.74	19.4959					20.74	2.69702	20.74	2.76803	20.74	4.97021	20.74	4.95233	20.74	8.11969	20.74	8.2175	20.74	11.773	20.74	12.1942	20.74	14.8788	20.74	15.404						20.64
20.84	4.48767	20.84	4.5679	20.84	7.09497	20.84	7.07831	20.84	11.0199	20.84	11.1109	20.84	15.6053	20.84	16.239	20.84	18.8795	20.84	19.5043					20.84	2.71735	20.84	2.77956	20.84	5.01239	20.84	4.97175	20.84	8.16968	20.84	8.24487	20.84	11.8074	20.84	12.2209	20.84	14.921	20.84	15.4163						20.74
20.94	4.52362	20.94	4.58333	20.94	7.13483	20.94	7.1039	20.94	11.0692	20.94	11.1451	20.94	15.6748	20.94	16.2672	20.94	18.9045	20.94	19.5126					20.94	2.73376	20.94	2.79108	20.94	5.02881	20.94	4.99113	20.94	8.18921	20.94	8.27213	20.94	11.8316	20.94	12.2473	20.94	14.9453	20.94	15.4283						20.84
21.04	4.54547	21.04	4.59873	21.04	7.1582	21.04	7.12942	21.04	11.1129	21.04	11.1792	21.04	15.7021	21.04	16.2951	21.04	18.9279	21.04	19.5206					21.04	2.75562	21.04	2.80259	21.04	5.03662	21.04	5.01048	21.04	8.20563	21.04	8.29929	21.04	11.8511	21.04	12.2736	21.04	14.957	21.04	15.4402						20.94
21.14	4.56268	21.14	4.61411	21.14	7.16528	21.14	7.15488	21.14	11.1332	21.14	11.213	21.14	15.7365	21.14	16.3228	21.14	18.9303	21.14	19.5286					21.14	2.78143	21.14	2.81408	21.14	5.07648	21.14	5.02979	21.14	8.23846	21.14	8.32635	21.14	11.8988	21.14	12.2997	21.14	14.9781	21.14	15.4519						21.04
21.24	4.57672	21.24	4.62947	21.24	7.20044	21.24	7.18027	21.24	11.1761	21.24	11.2468	21.24	15.7693	21.24	16.3501	21.24	18.9584	21.24	19.5364					21.24	2.79156	21.24	2.82556	21.24	5.0874	21.24	5.04905	21.24	8.25641	21.24	8.35331	21.24	11.9019	21.24	12.3256	21.24	14.9866	21.24	15.4634						21.14
21.34	4.55798	21.34	4.6448	21.34	7.21838	21.34	7.20559	21.34	11.1988	21.34	11.2803	21.34	15.7873	21.34	16.3773	21.34	18.9647	21.34	19.544					21.34	2.8064	21.34	2.83702	21.34	5.09912	21.34	5.06828	21.34	8.28766	21.34	8.38016	21.34	11.9214	21.34	12.3513	21.34	15.0007	21.34	15.4748						21.24
21.44	4.56268	21.44	4.66011	21.44	7.2395	21.44	7.23086	21.44	11.2082	21.44	11.3137	21.44	15.8209	21.44	16.4041	21.44	18.9709	21.44	19.5515					21.44	2.81891	21.44	2.84847	21.44	5.11084	21.44	5.08746	21.44	8.31891	21.44	8.40691	21.44	11.9527	21.44	12.3768	21.44	15.0273	21.44	15.486						21.34
21.54	4.57983	21.54	4.6754	21.54	7.25275	21.54	7.25606	21.54	11.2214	21.54	11.347	21.54	15.8334	21.54	16.4307	21.54	18.9865	21.54	19.5588					21.54	2.83063	21.54	2.85991	21.54	5.13037	21.54	5.10661	21.54	8.34155	21.54	8.43356	21.54	11.9871	21.54	12.4022	21.54	15.039	21.54	15.497						21.44
21.64	4.59863	21.64	4.69066	21.64	7.29498	21.64	7.28119	21.64	11.2637	21.64	11.3801	21.64	15.8834	21.64	16.4571	21.64	19.0139	21.64	19.566					21.64	2.83063	21.64	2.87133	21.64	5.1452	21.64	5.12572	21.64	8.36578	21.64	8.46011	21.64	12.023	21.64	12.4273	21.64	15.0585	21.64	15.5079						21.54
21.74	4.60016	21.74	4.7059	21.74	7.30432	21.74	7.30627	21.74	11.2816	21.74	11.413	21.74	15.9248	21.74	16.4832	21.74	19.0366	21.74	19.5731					21.74	2.83923	21.74	2.88274	21.74	5.15149	21.74	5.14479	21.74	8.3775	21.74	8.48655	21.74	12.0558	21.74	12.4523	21.74	15.0781	21.74	15.5186						21.64
21.84	4.65253	21.84	4.72112	21.84	7.34888	21.84	7.33127	21.84	11.3199	21.84	11.4458	21.84	15.967	21.84	16.509	21.84	19.0662	21.84	19.58					21.84	2.84235	21.84	2.89414	21.84	5.17957	21.84	5.16382	21.84	8.39703	21.84	8.5129	21.84	12.0769	21.84	12.477	21.84	15.0976	21.84	15.5291						21.74
21.94	4.65485	21.94	4.73631	21.94	7.37384	21.94	7.35622	21.94	11.3511	21.94	11.4784	21.94	15.9982	21.94	16.5346	21.94	19.0897	21.94	19.5868					21.94	2.86029	21.94	2.90552	21.94	5.18896	21.94	5.18281	21.94	8.42126	21.94	8.53915	21.94	12.1129	21.94	12.5016	21.94	15.1124	21.94	15.5395						21.84
22.04	4.66736	22.04	4.75148	22.04	7.39575	22.04	7.3811	22.04	11.373	22.04	11.5109	22.04	16.0154	22.04	16.56	22.04	19.11	22.04	19.5934					22.04	2.87439	22.04	2.91689	22.04	5.2085	22.04	5.20176	22.04	8.44781	22.04	8.56529	22.04	12.1246	22.04	12.526	22.04	15.1249	22.04	15.5498						21.94
22.14	4.67908	22.14	4.76663	22.14	7.40277	22.14	7.40592	22.14	11.4066	22.14	11.5432	22.14	16.0256	22.14	16.5851	22.14	19.1217	22.14	19.5999					22.14	2.89313	22.14	2.92824	22.14	5.2132	22.14	5.22067	22.14	8.47748	22.14	8.59134	22.14	12.1558	22.14	12.5502	22.14	15.1414	22.14	15.5599						22.04
22.24	4.70331	22.24	4.78175	22.24	7.4223	22.24	7.43068	22.24	11.4324	22.24	11.5754	22.24	16.0545	22.24	16.61	22.24	19.1459	22.24	19.6063					22.24	2.89783	22.24	2.93958	22.24	5.23193	22.24	5.23954	22.24	8.508	22.24	8.61729	22.24	12.1675	22.24	12.5743	22.24	15.1437	22.24	15.5699						22.14
22.34	4.73767	22.34	4.79685	22.34	7.44965	22.34	7.45537	22.34	11.4582	22.34	11.6074	22.34	16.0975	22.34	16.6346	22.34	19.1803	22.34	19.6126					22.34	2.90485	22.34	2.95091	22.34	5.23505	22.34	5.25838	22.34	8.52124	22.34	8.64314	22.34	12.1949	22.34	12.5981	22.34	15.1609	22.34	15.5797						22.24
22.44	4.74469	22.44	4.81193	22.44	7.4762	22.44	7.48	22.44	11.4761	22.44	11.6392	22.44	16.1029	22.44	16.659	22.44	19.1873	22.44	19.6187					22.44	2.91577	22.44	2.96222	22.44	5.26709	22.44	5.27717	22.44	8.55017	22.44	8.66889	22.44	12.2144	22.44	12.6218	22.44	15.207	22.44	15.5893						22.34
22.54	4.76422	22.54	4.82698	22.54	7.49262	22.54	7.50457	22.54	11.509	22.54	11.6709	22.54	16.1318	22.54	16.6831	22.54	19.2115	22.54	19.6248					22.54	2.92908	22.54	2.97352	22.54	5.2757	22.54	5.29593	22.54	8.58844	22.54	8.69454	22.54	12.2535	22.54	12.6453	22.54	15.2187	22.54	15.5988						22.44
22.64	4.78143	22.64	4.84201	22.64	7.51996	22.64	7.52908	22.64	11.5402	22.64	11.7025	22.64	16.1483	22.64	16.7071	22.64	19.2389	22.64	19.6307					22.64	2.94391	22.64	2.98481	22.64	5.29834	22.64	5.31465	22.64	8.61578	22.64	8.7201	22.64	12.2925	22.64	12.6687	22.64	15.246	22.64	15.6082						22.54
22.74	4.79315	22.74	4.85702	22.74	7.53638	22.74	7.55352	22.74	11.573	22.74	11.7339	22.74	16.1662	22.74	16.7308	22.74	19.2553	22.74	19.6365					22.74	2.95874	22.74	2.99608	22.74	5.32178	22.74	5.33333	22.74	8.63922	22.74	8.74556	22.74	12.316	22.74	12.6919	22.74	15.2695	22.74	15.6175						22.64
22.84	4.81189	22.84	4.872	22.84	7.55511	22.84	7.5779	22.84	11.5918	22.84	11.7651	22.84	16.1873	22.84	16.7542	22.84	19.2905	22.84	19.6422					22.84	2.95483	22.84	3.00734	22.84	5.31708	22.84	5.35197	22.84	8.64545	22.84	8.77092	22.84	12.3308	22.84	12.7149	22.84	15.2726	22.84	15.6266						22.74
22.94	4.83221	22.94	4.88696	22.94	7.59027	22.94	7.60222	22.94	11.6136	22.94	11.7962	22.94	16.2264	22.94	16.7775	22.94	19.3014	22.94	19.6478					22.94	2.96814	22.94	3.01858	22.94	5.32959	22.94	5.37057	22.94	8.67596	22.94	8.79618	22.94	12.3597	22.94	12.7377	22.94	15.289	22.94	15.6356						22.84
23.04	4.86108	23.04	4.9019	23.04	7.60901	23.04	7.62648	23.04	11.6433	23.04	11.8272	23.04	16.2599	23.04	16.8005	23.04	19.3084	23.04	19.6532					23.04	2.96814	23.04	3.02982	23.04	5.35071	23.04	5.38914	23.04	8.70251	23.04	8.82135	23.04	12.3832	23.04	12.7603	23.04	15.3132	23.04	15.6444						22.94
23.14	4.86658	23.14	4.91681	23.14	7.60669	23.14	7.65067	23.14	11.6691	23.14	11.858	23.14	16.2529	23.14	16.8233	23.14	19.3162	23.14	19.6586					23.14	2.97827	23.14	3.04103	23.14	5.37097	23.14	5.40767	23.14	8.72748	23.14	8.84642	23.14	12.3995	23.14	12.7828	23.14	15.3312	23.14	15.6531						23.04
23.24	4.89001	23.24	4.9317	23.24	7.64026	23.24	7.67481	23.24	11.6988	23.24	11.8887	23.24	16.2959	23.24	16.8459	23.24	19.3373	23.24	19.6639					23.24	2.98608	23.24	3.05224	23.24	5.3913	23.24	5.42615	23.24	8.74469	23.24	8.8714	23.24	12.4261	23.24	12.8051	23.24	15.3476	23.24	15.6617						23.14
23.34	4.8877	23.34	4.94657	23.34	7.65045	23.34	7.69888	23.34	11.7324	23.34	11.9192	23.34	16.2998	23.34	16.8682	23.34	19.3491	23.34	19.669					23.34	2.99939	23.34	3.06343	23.34	5.42102	23.34	5.4446	23.34	8.76971	23.34	8.89628	23.34	12.4527	23.34	12.8273	23.34	15.364	23.34	15.6702						23.24
23.44	4.91968	23.44	4.96142	23.44	7.67932	23.44	7.72289	23.44	11.773	23.44	11.9496	23.44	16.3232	23.44	16.8904	23.44	19.3592	23.44	19.6741					23.44	3.00952	23.44	3.07461	23.44	5.42957	23.44	5.46302	23.44	8.78528	23.44	8.92107	23.44	12.4714	23.44	12.8493	23.44	15.3694	23.44	15.6785						23.34
23.54	4.92908	23.54	4.97624	23.54	7.69885	23.54	7.74684	23.54	11.7964	23.54	11.9798	23.54	16.3459	23.54	16.9123	23.54	19.374	23.54	19.679					23.54	3.01501	23.54	3.08577	23.54	5.46008	23.54	5.48139	23.54	8.80957	23.54	8.94576	23.54	12.4933	23.54	12.8711	23.54	15.3843	23.54	15.6868						23.44
23.64	4.95642	23.64	4.99104	23.64	7.7309	23.64	7.77073	23.64	11.8371	23.64	12.0099	23.64	16.3787	23.64	16.934	23.64	19.3842	23.64	19.6839					23.64	3.03845	23.64	3.09692	23.64	5.47021	23.64	5.49973	23.64	8.83063	23.64	8.97036	23.64	12.5152	23.64	12.8928	23.64	15.3984	23.64	15.6949						23.54
23.74	4.98456	23.74	5.00581	23.74	7.76215	23.74	7.79455	23.74	11.8801	23.74	12.0398	23.74	16.3936	23.74	16.9555	23.74	19.3912	23.74	19.6887					23.74	3.07281	23.74	3.10806	23.74	5.50458	23.74	5.51803	23.74	8.86108	23.74	8.99486	23.74	12.5457	23.74	12.9143	23.74	15.421	23.74	15.7028						23.64
23.84	5.01422	23.84	5.02057	23.84	7.78949	23.84	7.81832	23.84	11.9128	23.84	12.0696	23.84	16.4232	23.84	16.9768	23.84	19.4108	23.84	19.6933					23.84	3.07123	23.84	3.11918	23.84	5.52411	23.84	5.53629	23.84	8.89703	23.84	9.01927	23.84	12.5738	23.84	12.9357	23.84	15.4406	23.84	15.7107						23.74
23.94	5.01892	23.94	5.0353	23.94	7.81293	23.94	7.84203	23.94	11.9308	23.94	12.0992	23.94	16.449	23.94	16.9979	23.94	19.4147	23.94	19.6979					23.94	3.09314	23.94	3.13029	23.94	5.5296	23.94	5.55451	23.94	8.90796	23.94	9.04359	23.94	12.5785	23.94	12.9568	23.94	15.4429	23.94	15.7184						23.84
24.04	5.03845	24.04	5.05001	24.04	7.84027	24.04	7.86567	24.04	11.9535	24.04	12.1287	24.04	16.4647	24.04	17.0188	24.04	19.4334	24.04	19.7024					24.04	3.12359	24.04	3.14139	24.04	5.56866	24.04	5.5727	24.04	8.93768	24.04	9.06782	24.04	12.6168	24.04	12.9779	24.04	15.4882	24.04	15.7261						23.94
24.14	5.05487	24.14	5.06469	24.14	7.87311	24.14	7.88926	24.14	11.9808	24.14	12.1581	24.14	16.4881	24.14	17.0395	24.14	19.4545	24.14	19.7068					24.14	3.12671	24.14	3.15247	24.14	5.58972	24.14	5.59085	24.14	8.96265	24.14	9.09195	24.14	12.6511	24.14	12.9988	24.14	15.5078	24.14	15.7336						24.04
24.24	5.0564	24.24	5.07935	24.24	7.88867	24.24	7.91278	24.24	12.0121	24.24	12.1873	24.24	16.5013	24.24	17.06	24.24	19.4451	24.24	19.7112					24.24	3.13141	24.24	3.16354	24.24	5.60693	24.24	5.60896	24.24	8.98999	24.24	9.11599	24.24	12.655	24.24	13.0195	24.24	15.5148	24.24	15.741						24.14
24.34	5.06738	24.34	5.09399	24.34	7.90045	24.34	7.93625	24.34	12.0355	24.34	12.2164	24.34	16.5225	24.34	17.0803	24.34	19.4584	24.34	19.7154					24.34	3.15564	24.34	3.1746	24.34	5.62805	24.34	5.62703	24.34	9.01581	24.34	9.13994	24.34	12.6926	24.34	13.04	24.34	15.5234	24.34	15.7483						24.24
24.44	5.10095	24.44	5.10861	24.44	7.9223	24.44	7.95965	24.44	12.0551	24.44	12.2453	24.44	16.5545	24.44	17.1003	24.44	19.4733	24.44	19.7196					24.44	3.16266	24.44	3.18564	24.44	5.66162	24.44	5.64507	24.44	9.06421	24.44	9.1638	24.44	12.7261	24.44	13.0605	24.44	15.5468	24.44	15.7555						24.34
24.54	5.10876	24.54	5.1232	24.54	7.93872	24.54	7.983	24.54	12.0598	24.54	12.2742	24.54	16.5732	24.54	17.1202	24.54	19.4811	24.54	19.7236					24.54	3.1853	24.54	3.19667	24.54	5.67645	24.54	5.66307	24.54	9.10406	24.54	9.18756	24.54	12.7683	24.54	13.0807	24.54	15.571	24.54	15.7626						24.44
24.64	5.12048	24.64	5.13778	24.64	7.95587	24.64	8.00628	24.64	12.0777	24.64	12.3028	24.64	16.5998	24.64	17.1399	24.64	19.4881	24.64	19.7276					24.64	3.20642	24.64	3.20768	24.64	5.68896	24.64	5.68103	24.64	9.1275	24.64	9.21124	24.64	12.7941	24.64	13.1008	24.64	15.5781	24.64	15.7696						24.54
24.74	5.11737	24.74	5.15233	24.74	7.97467	24.74	8.02951	24.74	12.1105	24.74	12.3313	24.74	16.6139	24.74	17.1594	24.74	19.4897	24.74	19.7316					24.74	3.21344	24.74	3.21869	24.74	5.7085	24.74	5.69895	24.74	9.15173	24.74	9.23482	24.74	12.8113	24.74	13.1208	24.74	15.5898	24.74	15.7765						24.64
24.84	5.13531	24.84	5.16685	24.84	8.00275	24.84	8.05267	24.84	12.1402	24.84	12.3597	24.84	16.6389	24.84	17.1788	24.84	19.4975	24.84	19.7354					24.84	3.21655	24.84	3.22968	24.84	5.72723	24.84	5.71684	24.84	9.17358	24.84	9.25832	24.84	12.8308	24.84	13.1406	24.84	15.596	24.84	15.7833						24.74
24.94	5.14624	24.94	5.18136	24.94	8.01215	24.94	8.07578	24.94	12.1527	24.94	12.388	24.94	16.6467	24.94	17.1979	24.94	19.506	24.94	19.7392					24.94	3.22125	24.94	3.24065	24.94	5.74445	24.94	5.73469	24.94	9.18921	24.94	9.28172	24.94	12.8433	24.94	13.1603	24.94	15.5984	24.94	15.79						24.84
25.04	5.15253	25.04	5.19584	25.04	8.01685	25.04	8.09882	25.04	12.184	25.04	12.4161	25.04	16.66	25.04	17.2168	25.04	19.5053	25.04	19.7429					25.04	3.24078	25.04	3.25162	25.04	5.76709	25.04	5.75251	25.04	9.22986	25.04	9.30504	25.04	12.8597	25.04	13.1798	25.04	15.6249	25.04	15.7966						24.94
25.14	5.16034	25.14	5.2103	25.14	8.04651	25.14	8.12181	25.14	12.2035	25.14	12.4441	25.14	16.6857	25.14	17.2356	25.14	19.5131	25.14	19.7465					25.14	3.26031	25.14	3.26257	25.14	5.80304	25.14	5.77029	25.14	9.23688	25.14	9.32827	25.14	12.8777	25.14	13.1992	25.14	15.6414	25.14	15.8031						25.04
25.24	5.19391	25.24	5.22473	25.24	8.08716	25.24	8.14474	25.24	12.2426	25.24	12.4719	25.24	16.7068	25.24	17.2542	25.24	19.5319	25.24	19.75					25.24	3.26501	25.24	3.2735	25.24	5.82489	25.24	5.78803	25.24	9.26422	25.24	9.3514	25.24	12.8988	25.24	13.2184	25.24	15.6437	25.24	15.8095						25.14
25.34	5.21503	25.34	5.23915	25.34	8.1059	25.34	8.16761	25.34	12.2629	25.34	12.4996	25.34	16.7256	25.34	17.2726	25.34	19.5287	25.34	19.7535					25.34	3.29156	25.34	3.28443	25.34	5.86005	25.34	5.80573	25.34	9.29547	25.34	9.37445	25.34	12.9363	25.34	13.2375	25.34	15.6492	25.34	15.8158						25.24
25.44	5.23297	25.44	5.25354	25.44	8.13324	25.44	8.19042	25.44	12.2769	25.44	12.5272	25.44	16.7576	25.44	17.2908	25.44	19.5467	25.44	19.7569					25.44	3.3064	25.44	3.29534	25.44	5.88977	25.44	5.8234	25.44	9.32672	25.44	9.39741	25.44	12.9691	25.44	13.2565	25.44	15.6679	25.44	15.822						25.34
25.54	5.25641	25.54	5.26791	25.54	8.1629	25.54	8.21317	25.54	12.3168	25.54	12.5547	25.54	16.7865	25.54	17.3088	25.54	19.5701	25.54	19.7603					25.54	3.3158	25.54	3.30623	25.54	5.90692	25.54	5.84103	25.54	9.34314	25.54	9.42029	25.54	12.9918	25.54	13.2753	25.54	15.6796	25.54	15.8281						25.44
25.64	5.25409	25.64	5.28226	25.64	8.1817	25.64	8.23586	25.64	12.3324	25.64	12.582	25.64	16.8084	25.64	17.3267	25.64	19.5678	25.64	19.7636					25.64	3.34235	25.64	3.31712	25.64	5.93896	25.64	5.85863	25.64	9.39233	25.64	9.44308	25.64	13.023	25.64	13.294	25.64	15.6906	25.64	15.8341						25.54
25.74	5.2572	25.74	5.29658	25.74	8.20197	25.74	8.2585	25.74	12.3394	25.74	12.6091	25.74	16.8099	25.74	17.3444	25.74	19.5615	25.74	19.7668					25.74	3.34235	25.74	3.32799	25.74	5.95538	25.74	5.87618	25.74	9.39703	25.74	9.46577	25.74	13.0269	25.74	13.3125	25.74	15.6992	25.74	15.8401						25.64
25.84	5.28143	25.84	5.31088	25.84	8.22076	25.84	8.28107	25.84	12.3613	25.84	12.6362	25.84	16.8334	25.84	17.3619	25.84	19.5803	25.84	19.77					25.84	3.3736	25.84	3.33884	25.84	5.98035	25.84	5.89371	25.84	9.43921	25.84	9.48839	25.84	13.0691	25.84	13.3309	25.84	15.7195	25.84	15.8459						25.74
25.94	5.315	25.94	5.32516	25.94	8.25433	25.94	8.30359	25.94	12.3855	25.94	12.6631	25.94	16.8615	25.94	17.3793	25.94	19.5975	25.94	19.7731					25.94	3.38141	25.94	3.34969	25.94	5.98273	25.94	5.91119	25.94	9.44391	25.94	9.51091	25.94	13.0933	25.94	13.3491	25.94	15.7296	25.94	15.8517						25.84
26.04	5.31891	26.04	5.33942	26.04	8.28009	26.04	8.32605	26.04	12.4152	26.04	12.6899	26.04	16.8701	26.04	17.3965	26.04	19.6053	26.04	19.7761					26.04	3.40094	26.04	3.36052	26.04	6.01398	26.04	5.92864	26.04	9.47595	26.04	9.53335	26.04	13.1058	26.04	13.3673	26.04	15.7507	26.04	15.8574						25.94
26.14	5.34863	26.14	5.35366	26.14	8.3028	26.14	8.34846	26.14	12.4535	26.14	12.7165	26.14	16.91	26.14	17.4135	26.14	19.6264	26.14	19.7791					26.14	3.42749	26.14	3.37134	26.14	6.02411	26.14	5.94606	26.14	9.51813	26.14	9.55571	26.14	13.1363	26.14	13.3852	26.14	15.7726	26.14	15.863						26.04
26.24	5.3736	26.24	5.36787	26.24	8.33948	26.24	8.3708	26.24	12.509	26.24	12.7431	26.24	16.9396	26.24	17.4303	26.24	19.6577	26.24	19.782					26.24	3.44	26.24	3.38214	26.24	6.04834	26.24	5.96344	26.24	9.53845	26.24	9.57797	26.24	13.1746	26.24	13.4031	26.24	15.7898	26.24	15.8685						26.14
26.34	5.383	26.34	5.38206	26.34	8.36841	26.34	8.39309	26.34	12.5308	26.34	12.7695	26.34	16.967	26.34	17.447	26.34	19.6647	26.34	19.7849					26.34	3.45251	26.34	3.39293	26.34	6.06476	26.34	5.98078	26.34	9.56891	26.34	9.60016	26.34	13.1957	26.34	13.4208	26.34	15.8116	26.34	15.874						26.24
26.44	5.40173	26.44	5.39623	26.44	8.40668	26.44	8.41532	26.44	12.5566	26.44	12.7957	26.44	16.985	26.44	17.4635	26.44	19.6764	26.44	19.7877					26.44	3.46814	26.44	3.40371	26.44	6.07178	26.44	5.99808	26.44	9.57672	26.44	9.62225	26.44	13.2222	26.44	13.4384	26.44	15.8179	26.44	15.8793						26.34
26.54	5.42126	26.54	5.41038	26.54	8.4223	26.54	8.43749	26.54	12.5894	26.54	12.8219	26.54	17.0013	26.54	17.4799	26.54	19.6795	26.54	19.7904					26.54	3.47436	26.54	3.41448	26.54	6.0827	26.54	6.01535	26.54	9.59625	26.54	9.64427	26.54	13.2465	26.54	13.4559	26.54	15.8281	26.54	15.8846						26.44
26.64	5.4408	26.64	5.4245	26.64	8.44574	26.64	8.4596	26.64	12.6254	26.64	12.8479	26.64	17.024	26.64	17.4961	26.64	19.7006	26.64	19.7931					26.64	3.5025	26.64	3.42523	26.64	6.09131	26.64	6.03259	26.64	9.61969	26.64	9.6662	26.64	13.2675	26.64	13.4732	26.64	15.8351	26.64	15.8898						26.54
26.74	5.47205	26.74	5.43861	26.74	8.4762	26.74	8.48166	26.74	12.6402	26.74	12.8738	26.74	17.0443	26.74	17.5121	26.74	19.7186	26.74	19.7958					26.74	3.5025	26.74	3.43597	26.74	6.10071	26.74	6.04979	26.74	9.6322	26.74	9.68804	26.74	13.2824	26.74	13.4904	26.74	15.8359	26.74	15.8949						26.64
26.84	5.47205	26.84	5.45269	26.84	8.4942	26.84	8.50366	26.84	12.6527	26.84	12.8995	26.84	17.0553	26.84	17.528	26.84	19.728	26.84	19.7984					26.84	3.51422	26.84	3.4467	26.84	6.11316	26.84	6.06695	26.84	9.66888	26.84	9.7098	26.84	13.2949	26.84	13.5075	26.84	15.8476	26.84	15.9						26.74
26.94	5.4978	26.94	5.46675	26.94	8.52618	26.94	8.5256	26.94	12.6957	26.94	12.9252	26.94	17.0834	26.94	17.5437	26.94	19.7498	26.94	19.8009					26.94	3.53296	26.94	3.45741	26.94	6.13116	26.94	6.08408	26.94	9.6861	26.94	9.73148	26.94	13.3168	26.94	13.5244	26.94	15.8585	26.94	15.905						26.84
27.04	5.5166	27.04	5.48078	27.04	8.53949	27.04	8.54749	27.04	12.723	27.04	12.9507	27.04	17.0936	27.04	17.5593	27.04	19.7506	27.04	19.8034					27.04	3.55798	27.04	3.46811	27.04	6.15851	27.04	6.10117	27.04	9.71423	27.04	9.75307	27.04	13.355	27.04	13.5412	27.04	15.8765	27.04	15.9099						26.94
27.14	5.52594	27.14	5.4948	27.14	8.55981	27.14	8.56932	27.14	12.7512	27.14	12.9761	27.14	17.1326	27.14	17.5747	27.14	19.7592	27.14	19.8058					27.14	3.5611	27.14	3.4788	27.14	6.16003	27.14	6.11823	27.14	9.72748	27.14	9.77459	27.14	13.3777	27.14	13.5579	27.14	15.889	27.14	15.9147						27.04
27.24	5.53845	27.24	5.50879	27.24	8.58557	27.24	8.5911	27.24	12.7722	27.24	13.0013	27.24	17.1342	27.24	17.59	27.24	19.7607	27.24	19.8082					27.24	3.57983	27.24	3.48948	27.24	6.16943	27.24	6.13525	27.24	9.758	27.24	9.79602	27.24	13.3988	27.24	13.5745	27.24	15.8882	27.24	15.9195						27.14
27.34	5.56268	27.34	5.52276	27.34	8.62152	27.34	8.61281	27.34	12.798	27.34	13.0265	27.34	17.1592	27.34	17.6051	27.34	19.7827	27.34	19.8106					27.34	3.58533	27.34	3.50014	27.34	6.18195	27.34	6.15224	27.34	9.77124	27.34	9.81736	27.34	13.4136	27.34	13.5909	27.34	15.9015	27.34	15.9242						27.24
27.44	5.59625	27.44	5.53671	27.44	8.63794	27.44	8.63447	27.44	12.8394	27.44	13.0515	27.44	17.1873	27.44	17.6201	27.44	19.8084	27.44	19.8129					27.44	3.60406	27.44	3.51079	27.44	6.21552	27.44	6.16919	27.44	9.80408	27.44	9.83863	27.44	13.4402	27.44	13.6072	27.44	15.9179	27.44	15.9288						27.34
27.54	5.61035	27.54	5.55064	27.54	8.677	27.54	8.65608	27.54	12.8683	27.54	13.0764	27.54	17.199	27.54	17.6349	27.54	19.8108	27.54	19.8152					27.54	3.61188	27.54	3.52142	27.54	6.22961	27.54	6.18611	27.54	9.82672	27.54	9.85981	27.54	13.4621	27.54	13.6234	27.54	15.939	27.54	15.9333						27.44
27.64	5.6228	27.64	5.56455	27.64	8.69415	27.64	8.67763	27.64	12.8949	27.64	13.1011	27.64	17.2162	27.64	17.6496	27.64	19.8279	27.64	19.8174					27.64	3.61969	27.64	3.53205	27.64	6.23816	27.64	6.20299	27.64	9.85797	27.64	9.88092	27.64	13.4871	27.64	13.6395	27.64	15.9476	27.64	15.9378						27.54
27.74	5.64703	27.74	5.57843	27.74	8.71997	27.74	8.69912	27.74	12.9293	27.74	13.1258	27.74	17.2451	27.74	17.6641	27.74	19.8475	27.74	19.8196					27.74	3.63843	27.74	3.54266	27.74	6.25616	27.74	6.21984	27.74	9.86499	27.74	9.90194	27.74	13.5035	27.74	13.6555	27.74	15.9523	27.74	15.9423						27.64
27.84	5.65253	27.84	5.5923	27.84	8.7395	27.84	8.72056	27.84	12.9668	27.84	13.1503	27.84	17.2662	27.84	17.6785	27.84	19.8538	27.84	19.8217					27.84	3.65875	27.84	3.55325	27.84	6.27411	27.84	6.23665	27.84	9.90015	27.84	9.92288	27.84	13.5378	27.84	13.6713	27.84	15.9617	27.84	15.9466						27.74
27.94	5.67126	27.94	5.60614	27.94	8.76447	27.94	8.74194	27.94	13.0066	27.94	13.1747	27.94	17.2865	27.94	17.6927	27.94	19.874	27.94	19.8238					27.94	3.68219	27.94	3.56384	27.94	6.29364	27.94	6.25343	27.94	9.92126	27.94	9.94374	27.94	13.5707	27.94	13.6871	27.94	15.9718	27.94	15.9509						27.84
28.04	5.67438	28.04	5.61996	28.04	8.76526	28.04	8.76326	28.04	13.009	28.04	13.199	28.04	17.2998	28.04	17.7068	28.04	19.8795	28.04	19.8258					28.04	3.6853	28.04	3.57441	28.04	6.29132	28.04	6.27017	28.04	9.9361	28.04	9.96452	28.04	13.5769	28.04	13.7027	28.04	15.9617	28.04	15.9552						27.94
28.14	5.67206	28.14	5.63376	28.14	8.78949	28.14	8.78453	28.14	13.0386	28.14	13.2232	28.14	17.3084	28.14	17.7208	28.14	19.8881	28.14	19.8279					28.14	3.68378	28.14	3.58497	28.14	6.30304	28.14	6.28688	28.14	9.95251	28.14	9.98522	28.14	13.5754	28.14	13.7182	28.14	15.9687	28.14	15.9593						28.04
28.24	5.6955	28.24	5.64753	28.24	8.81061	28.24	8.80575	28.24	13.0629	28.24	13.2473	28.24	17.3232	28.24	17.7347	28.24	19.903	28.24	19.8298					28.24	3.70563	28.24	3.59551	28.24	6.31708	28.24	6.30355	28.24	9.97906	28.24	10.0058	28.24	13.5925	28.24	13.7335	28.24	15.9687	28.24	15.9634						28.14
28.34	5.72986	28.34	5.66129	28.34	8.84418	28.34	8.82691	28.34	13.0793	28.34	13.2712	28.34	17.3545	28.34	17.7483	28.34	19.9077	28.34	19.8318					28.34	3.69232	28.34	3.60605	28.34	6.31787	28.34	6.32019	28.34	9.98529	28.34	10.0264	28.34	13.6035	28.34	13.7488	28.34	15.9601	28.34	15.9675						28.24
28.44	5.7525	28.44	5.67502	28.44	8.8551	28.44	8.84801	28.44	13.0972	28.44	13.295	28.44	17.3724	28.44	17.7619	28.44	19.9131	28.44	19.8337					28.44	3.71893	28.44	3.61657	28.44	6.32959	28.44	6.33679	28.44	10.0158	28.44	10.0468	28.44	13.6105	28.44	13.7639	28.44	15.9765	28.44	15.9715						28.34
28.54	5.76892	28.54	5.68873	28.54	8.88635	28.54	8.86906	28.54	13.1285	28.54	13.3187	28.54	17.4092	28.54	17.7753	28.54	19.9303	28.54	19.8355					28.54	3.7478	28.54	3.62708	28.54	6.34912	28.54	6.35336	28.54	10.033	28.54	10.0672	28.54	13.6394	28.54	13.779	28.54	15.9929	28.54	15.9754						28.44
28.64	5.78845	28.64	5.70242	28.64	8.89886	28.64	8.89006	28.64	13.1379	28.64	13.3423	28.64	17.4178	28.64	17.7886	28.64	19.9303	28.64	19.8373					28.64	3.75092	28.64	3.63757	28.64	6.36395	28.64	6.3699	28.64	10.0494	28.64	10.0875	28.64	13.6324	28.64	13.7939	28.64	15.9866	28.64	15.9793						28.54
28.74	5.81268	28.74	5.71609	28.74	8.91217	28.74	8.911	28.74	13.1527	28.74	13.3658	28.74	17.4326	28.74	17.8018	28.74	19.9498	28.74	19.8391					28.74	3.7572	28.74	3.64805	28.74	6.38507	28.74	6.3864	28.74	10.0642	28.74	10.1078	28.74	13.6511	28.74	13.8087	28.74	15.9929	28.74	15.9831						28.64
28.84	5.83923	28.84	5.72974	28.84	8.94183	28.84	8.93188	28.84	13.1722	28.84	13.3891	28.84	17.4373	28.84	17.8148	28.84	19.9615	28.84	19.8409					28.84	3.77673	28.84	3.65852	28.84	6.41162	28.84	6.40287	28.84	10.0767	28.84	10.1279	28.84	13.6535	28.84	13.8234	28.84	15.996	28.84	15.9869						28.74
28.94	5.85406	28.94	5.74337	28.94	8.96838	28.94	8.95271	28.94	13.2066	28.94	13.4123	28.94	17.4592	28.94	17.8278	28.94	19.9647	28.94	19.8426					28.94	3.77515	28.94	3.66898	28.94	6.41943	28.94	6.4193	28.94	10.0736	28.94	10.148	28.94	13.6589	28.94	13.838	28.94	15.9843	28.94	15.9906						28.84
29.04	5.86658	29.04	5.75697	29.04	8.99732	29.04	8.97349	29.04	13.216	29.04	13.4355	29.04	17.4912	29.04	17.8405	29.04	19.9788	29.04	19.8443					29.04	3.79156	29.04	3.67942	29.04	6.44757	29.04	6.4357	29.04	10.108	29.04	10.168	29.04	13.6754	29.04	13.8525	29.04	16.0046	29.04	15.9942						28.94
29.14	5.89313	29.14	5.77055	29.14	9.01917	29.14	8.99421	29.14	13.23	29.14	13.4585	29.14	17.5178	29.14	17.8532	29.14	19.9998	29.14	19.8459					29.14	3.80798	29.14	3.68986	29.14	6.4624	29.14	6.45206	29.14	10.1119	29.14	10.1879	29.14	13.6949	29.14	13.8668	29.14	16.007	29.14	15.9978						29.04
29.24	5.89783	29.24	5.78412	29.24	9.01917	29.24	9.01488	29.24	13.2347	29.24	13.4814	29.24	17.5303	29.24	17.8657	29.24	19.9881	29.24	19.8475					29.24	3.82281	29.24	3.70027	29.24	6.48975	29.24	6.46839	29.24	10.1322	29.24	10.2078	29.24	13.7152	29.24	13.8811	29.24	16.0203	29.24	16.0014						29.14
29.34	5.92987	29.34	5.79766	29.34	9.04889	29.34	9.0355	29.34	13.252	29.34	13.5042	29.34	17.5662	29.34	17.8781	29.34	20.0014	29.34	19.8491					29.34	3.83063	29.34	3.71068	29.34	6.5163	29.34	6.48469	29.34	10.1541	29.34	10.2275	29.34	13.7308	29.34	13.8953	29.34	16.0242	29.34	16.0049						29.24
29.44	5.93689	29.44	5.81118	29.44	9.07776	29.44	9.05606	29.44	13.2738	29.44	13.5268	29.44	17.5779	29.44	17.8904	29.44	20.0053	29.44	19.8507					29.44	3.82751	29.44	3.72107	29.44	6.50616	29.44	6.50095	29.44	10.1588	29.44	10.2472	29.44	13.7457	29.44	13.9093	29.44	16.0195	29.44	16.0083						29.34
29.54	5.95642	29.54	5.82467	29.54	9.08246	29.54	9.07656	29.54	13.2886	29.54	13.5494	29.54	17.5928	29.54	17.9026	29.54	20.0123	29.54	19.8522					29.54	3.84155	29.54	3.73146	29.54	6.52801	29.54	6.51718	29.54	10.1783	29.54	10.2668	29.54	13.7722	29.54	13.9233	29.54	16.0382	29.54	16.0117						29.44
29.64	5.96814	29.64	5.83815	29.64	9.09027	29.64	9.09702	29.64	13.3098	29.64	13.5718	29.64	17.6045	29.64	17.9146	29.64	20.0123	29.64	19.8537					29.64	3.85406	29.64	3.74182	29.64	6.53741	29.64	6.53338	29.64	10.1978	29.64	10.2864	29.64	13.7769	29.64	13.9371	29.64	16.0343	29.64	16.0151						29.54
29.74	5.97595	29.74	5.85161	29.74	9.1098	29.74	9.11742	29.74	13.3199	29.74	13.5942	29.74	17.6193	29.74	17.9266	29.74	20.024	29.74	19.8552					29.74	3.85718	29.74	3.75218	29.74	6.53583	29.74	6.54954	29.74	10.2126	29.74	10.3058	29.74	13.7996	29.74	13.9509	29.74	16.0273	29.74	16.0184						29.64
29.84	5.99939	29.84	5.86504	29.84	9.14105	29.84	9.13776	29.84	13.3488	29.84	13.6164	29.84	17.624	29.84	17.9384	29.84	20.0436	29.84	19.8566					29.84	3.8736	29.84	3.76252	29.84	6.56006	29.84	6.56567	29.84	10.2338	29.84	10.3252	29.84	13.8121	29.84	13.9645	29.84	16.0273	29.84	16.0216						29.74
29.94	5.99939	29.94	5.87846	29.94	9.15277	29.94	9.15806	29.94	13.3629	29.94	13.6385	29.94	17.6389	29.94	17.9501	29.94	20.0436	29.94	19.858					29.94	3.88141	29.94	3.77285	29.94	6.56006	29.94	6.58177	29.94	10.2486	29.94	10.3445	29.94	13.8238	29.94	13.978	29.94	16.039	29.94	16.0248						29.84
30.04	6.01111	30.04	5.89185	30.04	9.177	30.04	9.1783	30.04	13.3801	30.04	13.6605	30.04	17.6436	30.04	17.9616	30.04	20.0436	30.04	19.8594					30.04	3.89001	30.04	3.78317	30.04	6.57178	30.04	6.59783	30.04	10.2681	30.04	10.3638	30.04	13.8386	30.04	13.9915	30.04	16.039	30.04	16.028						29.94
30.14	6.02673	30.14	5.90522	30.14	9.21136	30.14	9.19848	30.14	13.4027	30.14	13.6824	30.14	17.6561	30.14	17.9731	30.14	20.0514	30.14	19.8608					30.14	3.88843	30.14	3.79348	30.14	6.57959	30.14	6.61386	30.14	10.2798	30.14	10.3829	30.14	13.8511	30.14	14.0048	30.14	16.039	30.14	16.0311						30.04
30.24	6.03845	30.24	5.91857	30.24	9.21838	30.24	9.21862	30.24	13.4261	30.24	13.7042	30.24	17.6631	30.24	17.9844	30.24	20.0514	30.24	19.8621					30.24	3.88141	30.24	3.80377	30.24	6.59131	30.24	6.62985	30.24	10.2947	30.24	10.402	30.24	13.8597	30.24	14.018	30.24	16.039	30.24	16.0341						30.14
30.34	6.04626	30.34	5.9319	30.34	9.21918	30.34	9.2387	30.34	13.434	30.34	13.7259	30.34	17.6709	30.34	17.9957	30.34	20.0514	30.34	19.8634					30.34	3.90094	30.34	3.81405	30.34	6.61865	30.34	6.64581	30.34	10.3033	30.34	10.4211	30.34	13.8629	30.34	14.0312	30.34	16.0546	30.34	16.0371						30.24
30.44	6.0697	30.44	5.94521	30.44	9.24261	30.44	9.25873	30.44	13.4652	30.44	13.7475	30.44	17.6943	30.44	18.0068	30.44	20.0701	30.44	19.8647					30.44	3.90094	30.44	3.82432	30.44	6.63037	30.44	6.66174	30.44	10.315	30.44	10.44	30.44	13.8824	30.44	14.0442	30.44	16.0546	30.44	16.0401						30.34
30.54	6.07751	30.54	5.9585	30.54	9.26215	30.54	9.27871	30.54	13.4722	30.54	13.769	30.54	17.7021	30.54	18.0178	30.54	20.0631	30.54	19.8659					30.54	3.92047	30.54	3.83458	30.54	6.6499	30.54	6.67764	30.54	10.3463	30.54	10.4589	30.54	13.9058	30.54	14.0572	30.54	16.0734	30.54	16.043						30.44
30.64	6.09003	30.64	5.97177	30.64	9.28168	30.64	9.29863	30.64	13.4973	30.64	13.7903	30.64	17.71	30.64	18.0287	30.64	20.0709	30.64	19.8672					30.64	3.91736	30.64	3.84482	30.64	6.66632	30.64	6.6935	30.64	10.3705	30.64	10.4777	30.64	13.9183	30.64	14.07	30.64	16.0757	30.64	16.0459						30.54
30.74	6.12048	30.74	5.98501	30.74	9.30121	30.74	9.3185	30.74	13.5191	30.74	13.8116	30.74	17.7334	30.74	18.0395	30.74	20.0952	30.74	19.8684					30.74	3.92749	30.74	3.85505	30.74	6.67645	30.74	6.70933	30.74	10.3923	30.74	10.4964	30.74	13.9402	30.74	14.0828	30.74	16.0882	30.74	16.0488						30.64
30.84	6.14001	30.84	5.99824	30.84	9.32465	30.84	9.33832	30.84	13.5402	30.84	13.8327	30.84	17.7646	30.84	18.0502	30.84	20.1139	30.84	19.8696					30.84	3.92828	30.84	3.86527	30.84	6.68896	30.84	6.72513	30.84	10.3931	30.84	10.5151	30.84	13.941	30.84	14.0954	30.84	16.082	30.84	16.0516						30.74
30.94	6.15173	30.94	6.01144	30.94	9.33716	30.94	9.35809	30.94	13.5668	30.94	13.8538	30.94	17.7646	30.94	18.0608	30.94	20.1139	30.94	19.8707					30.94	3.94	30.94	3.87547	30.94	6.70068	30.94	6.74089	30.94	10.4291	30.94	10.5336	30.94	13.9597	30.94	14.108	30.94	16.0937	30.94	16.0543						30.84
31.04	6.15485	31.04	6.02462	31.04	9.35901	31.04	9.3778	31.04	13.5847	31.04	13.8747	31.04	17.7795	31.04	18.0713	31.04	20.117	31.04	19.8719					31.04	3.95172	31.04	3.88567	31.04	6.72021	31.04	6.75663	31.04	10.4548	31.04	10.5522	31.04	13.9722	31.04	14.1204	31.04	16.1023	31.04	16.057						30.94
31.14	6.16266	31.14	6.03779	31.14	9.38324	31.14	9.39747	31.14	13.6019	31.14	13.8956	31.14	17.7951	31.14	18.0817	31.14	20.1217	31.14	19.873					31.14	3.94861	31.14	3.89585	31.14	6.72882	31.14	6.77233	31.14	10.4564	31.14	10.5706	31.14	13.9808	31.14	14.1328	31.14	16.0945	31.14	16.0597						31.04
31.24	6.18848	31.24	6.05093	31.24	9.39886	31.24	9.41708	31.24	13.6183	31.24	13.9163	31.24	17.8131	31.24	18.092	31.24	20.1264	31.24	19.8741					31.24	3.95172	31.24	3.90602	31.24	6.73193	31.24	6.78799	31.24	10.4673	31.24	10.589	31.24	13.9808	31.24	14.1451	31.24	16.0976	31.24	16.0624						31.14
31.34	6.19861	31.34	6.06405	31.34	9.41058	31.34	9.43664	31.34	13.6332	31.34	13.9369	31.34	17.8037	31.34	18.1021	31.34	20.1217	31.34	19.8751					31.34	3.97827	31.34	3.91617	31.34	6.75848	31.34	6.80363	31.34	10.4939	31.34	10.6073	31.34	14.0019	31.34	14.1573	31.34	16.1155	31.34	16.065						31.24
31.44	6.22205	31.44	6.07715	31.44	9.44183	31.44	9.45615	31.44	13.6566	31.44	13.9574	31.44	17.8381	31.44	18.1122	31.44	20.1334	31.44	19.8762					31.44	3.97986	31.44	3.92632	31.44	6.76788	31.44	6.81923	31.44	10.5033	31.44	10.6255	31.44	14.0199	31.44	14.1694	31.44	16.1218	31.44	16.0675						31.34
31.54	6.24469	31.54	6.09023	31.54	9.47308	31.54	9.4756	31.54	13.684	31.54	13.9779	31.54	17.8623	31.54	18.1222	31.54	20.153	31.54	19.8772					31.54	3.98297	31.54	3.93645	31.54	6.77411	31.54	6.8348	31.54	10.5228	31.54	10.6437	31.54	14.023	31.54	14.1814	31.54	16.1367	31.54	16.0701						31.44
31.64	6.26501	31.64	6.10329	31.64	9.49341	31.64	9.49501	31.64	13.7113	31.64	13.9982	31.64	17.8779	31.64	18.132	31.64	20.1639	31.64	19.8782					31.64	3.99939	31.64	3.94657	31.64	6.80225	31.64	6.85033	31.64	10.5494	31.64	10.6617	31.64	14.0464	31.64	14.1933	31.64	16.1484	31.64	16.0725						31.54
31.74	6.28143	31.74	6.11633	31.74	9.51215	31.74	9.51436	31.74	13.723	31.74	14.0184	31.74	17.8896	31.74	18.1418	31.74	20.1733	31.74	19.8792					31.74	4.00482	31.74	3.95668	31.74	6.81006	31.74	6.86584	31.74	10.5564	31.74	10.6798	31.74	14.0496	31.74	14.2051	31.74	16.1367	31.74	16.075						31.64
31.84	6.30328	31.84	6.12935	31.84	9.52228	31.84	9.53367	31.84	13.7379	31.84	14.0385	31.84	17.8936	31.84	18.1515	31.84	20.199	31.84	19.8802					31.84	4.01501	31.84	3.96677	31.84	6.84131	31.84	6.88131	31.84	10.5806	31.84	10.6977	31.84	14.0785	31.84	14.2169	31.84	16.1515	31.84	16.0774						31.74
31.94	6.30798	31.94	6.14234	31.94	9.55591	31.94	9.55292	31.94	13.7543	31.94	14.0586	31.94	17.8936	31.94	18.1611	31.94	20.2037	31.94	19.8812					31.94	4.02515	31.94	3.97686	31.94	6.84131	31.94	6.89675	31.94	10.5916	31.94	10.7156	31.94	14.0886	31.94	14.2285	31.94	16.1562	31.94	16.0798						31.84
32.04	6.3291	32.04	6.15532	32.04	9.56763	32.04	9.57212	32.04	13.7832	32.04	14.0785	32.04	17.9209	32.04	18.1706	32.04	20.1967	32.04	19.8821					32.04	4.03766	32.04	3.98693	32.04	6.86865	32.04	6.91216	32.04	10.6041	32.04	10.7334	32.04	14.1011	32.04	14.2401	32.04	16.164	32.04	16.0821						31.94
32.14	6.34625	32.14	6.16828	32.14	9.59106	32.14	9.59128	32.14	13.8168	32.14	14.0983	32.14	17.9326	32.14	18.18	32.14	20.2037	32.14	19.883					32.14	4.04938	32.14	3.99698	32.14	6.88348	32.14	6.92753	32.14	10.6353	32.14	10.7511	32.14	14.1129	32.14	14.2516	32.14	16.1757	32.14	16.0845						32.04
32.24	6.34625	32.24	6.18122	32.24	9.6012	32.24	9.61038	32.24	13.8238	32.24	14.118	32.24	17.9326	32.24	18.1893	32.24	20.2021	32.24	19.8839					32.24	4.05408	32.24	4.00703	32.24	6.896	32.24	6.94288	32.24	10.6353	32.24	10.7688	32.24	14.1207	32.24	14.263	32.24	16.1757	32.24	16.0867						32.14
32.34	6.35956	32.34	6.19413	32.34	9.61682	32.34	9.62943	32.34	13.8355	32.34	14.1377	32.34	17.9451	32.34	18.1985	32.34	20.2123	32.34	19.8848					32.34	4.08295	32.34	4.01706	32.34	6.91943	32.34	6.95819	32.34	10.6541	32.34	10.7864	32.34	14.1394	32.34	14.2743	32.34	16.1827	32.34	16.089						32.24
32.44	6.37518	32.44	6.20703	32.44	9.64264	32.44	9.64843	32.44	13.8605	32.44	14.1572	32.44	17.9756	32.44	18.2076	32.44	20.228	32.44	19.8856					32.44	4.08533	32.44	4.02709	32.44	6.92413	32.44	6.97347	32.44	10.6642	32.44	10.804	32.44	14.1371	32.44	14.2855	32.44	16.1804	32.44	16.0912						32.34
32.54	6.37671	32.54	6.2199	32.54	9.65979	32.54	9.66738	32.54	13.8715	32.54	14.1766	32.54	17.9787	32.54	18.2166	32.54	20.2186	32.54	19.8865					32.54	4.09235	32.54	4.0371	32.54	6.94287	32.54	6.98872	32.54	10.6978	32.54	10.8214	32.54	14.1441	32.54	14.2966	32.54	16.1874	32.54	16.0934						32.44
32.64	6.40253	32.64	6.23276	32.64	9.67542	32.64	9.68628	32.64	13.8949	32.64	14.196	32.64	17.9959	32.64	18.2256	32.64	20.2194	32.64	19.8873					32.64	4.09546	32.64	4.04709	32.64	6.9538	32.64	7.00394	32.64	10.7009	32.64	10.8388	32.64	14.1597	32.64	14.3077	32.64	16.1906	32.64	16.0955						32.54
32.74	6.42047	32.74	6.24559	32.74	9.68793	32.74	9.70513	32.74	13.9105	32.74	14.2152	32.74	18.0029	32.74	18.2344	32.74	20.2389	32.74	19.8881					32.74	4.09705	32.74	4.05708	32.74	6.9671	32.74	7.01912	32.74	10.7142	32.74	10.8562	32.74	14.1683	32.74	14.3187	32.74	16.1921	32.74	16.0976						32.64
32.84	6.43378	32.84	6.2584	32.84	9.71295	32.84	9.72393	32.84	13.9308	32.84	14.2344	32.84	18.0193	32.84	18.2432	32.84	20.2522	32.84	19.8889					32.84	4.10486	32.84	4.06705	32.84	6.98273	32.84	7.03427	32.84	10.7322	32.84	10.8734	32.84	14.1832	32.84	14.3296	32.84	16.1953	32.84	16.0997						32.74
32.94	6.45251	32.94	6.2712	32.94	9.72229	32.94	9.74268	32.94	13.9558	32.94	14.2534	32.94	18.0248	32.94	18.2519	32.94	20.2646	32.94	19.8897					32.94	4.1236	32.94	4.07701	32.94	7.00458	32.94	7.0494	32.94	10.7564	32.94	10.8906	32.94	14.2066	32.94	14.3404	32.94	16.2117	32.94	16.1018						32.84
33.04	6.46503	33.04	6.28397	33.04	9.73401	33.04	9.76138	33.04	13.973	33.04	14.2724	33.04	18.035	33.04	18.2604	33.04	20.2623	33.04	19.8905					33.04	4.13452	33.04	4.08696	33.04	7.01709	33.04	7.06449	33.04	10.7885	33.04	10.9078	33.04	14.2222	33.04	14.3511	33.04	16.2148	33.04	16.1038						32.94
33.14	6.49469	33.14	6.29672	33.14	9.76685	33.14	9.78003	33.14	13.9973	33.14	14.2912	33.14	18.0568	33.14	18.269	33.14	20.267	33.14	19.8912					33.14	4.13452	33.14	4.0969	33.14	7.02881	33.14	7.07955	33.14	10.8025	33.14	10.9248	33.14	14.2292	33.14	14.3617	33.14	16.2218	33.14	16.1058						33.04
33.24	6.5025	33.24	6.30946	33.24	9.79651	33.24	9.79863	33.24	14.0105	33.24	14.31	33.24	18.0764	33.24	18.2774	33.24	20.2772	33.24	19.892					33.24	4.15253	33.24	4.10682	33.24	7.04913	33.24	7.09457	33.24	10.8158	33.24	10.9419	33.24	14.2426	33.24	14.3723	33.24	16.2265	33.24	16.1078						33.14
33.34	6.50879	33.34	6.32217	33.34	9.81451	33.34	9.81719	33.34	14.0285	33.34	14.3286	33.34	18.0826	33.34	18.2857	33.34	20.2701	33.34	19.8927					33.34	4.15405	33.34	4.11673	33.34	7.05536	33.34	7.10957	33.34	10.822	33.34	10.9588	33.34	14.2488	33.34	14.3828	33.34	16.239	33.34	16.1097						33.24
33.44	6.54547	33.44	6.33486	33.44	9.84729	33.44	9.83569	33.44	14.0558	33.44	14.3472	33.44	18.1045	33.44	18.294	33.44	20.2819	33.44	19.8934					33.44	4.17749	33.44	4.12663	33.44	7.07489	33.44	7.12453	33.44	10.858	33.44	10.9757	33.44	14.2605	33.44	14.3932	33.44	16.2499	33.44	16.1116						33.34
33.54	6.55408	33.54	6.34754	33.54	9.8559	33.54	9.85415	33.54	14.0785	33.54	14.3657	33.54	18.1131	33.54	18.3021	33.54	20.2905	33.54	19.8941					33.54	4.16815	33.54	4.13652	33.54	7.07257	33.54	7.13947	33.54	10.8705	33.54	10.9925	33.54	14.2512	33.54	14.4035	33.54	16.2546	33.54	16.1135						33.44
33.64	6.55017	33.64	6.36019	33.64	9.86371	33.64	9.87255	33.64	14.0863	33.64	14.3841	33.64	18.1146	33.64	18.3102	33.64	20.2803	33.64	19.8948					33.64	4.18219	33.64	4.1464	33.64	7.09601	33.64	7.15437	33.64	10.8822	33.64	11.0092	33.64	14.2769	33.64	14.4138	33.64	16.2648	33.64	16.1153						33.54
33.74	6.5697	33.74	6.37282	33.74	9.87854	33.74	9.89091	33.74	14.1058	33.74	14.4024	33.74	18.1287	33.74	18.3182	33.74	20.2944	33.74	19.8954					33.74	4.19	33.74	4.15626	33.74	7.10614	33.74	7.16924	33.74	10.9041	33.74	11.0259	33.74	14.2847	33.74	14.424	33.74	16.2609	33.74	16.1172						33.64
33.84	6.57281	33.84	6.38543	33.84	9.89105	33.84	9.90922	33.84	14.1207	33.84	14.4206	33.84	18.1389	33.84	18.3262	33.84	20.2936	33.84	19.8961					33.84	4.20013	33.84	4.16612	33.84	7.12097	33.84	7.18408	33.84	10.9072	33.84	11.0425	33.84	14.2949	33.84	14.4341	33.84	16.2687	33.84	16.119						33.74
33.94	6.59393	33.94	6.39803	33.94	9.89575	33.94	9.92747	33.94	14.1332	33.94	14.4387	33.94	18.1561	33.94	18.334	33.94	20.2936	33.94	19.8967					33.94	4.20953	33.94	4.17596	33.94	7.14288	33.94	7.19889	33.94	10.9283	33.94	11.0591	33.94	14.3043	33.94	14.4441	33.94	16.2851	33.94	16.1207						33.84
34.04	6.61737	34.04	6.4106	34.04	9.93402	34.04	9.94569	34.04	14.1543	34.04	14.4567	34.04	18.1826	34.04	18.3418	34.04	20.303	34.04	19.8974					34.04	4.23065	34.04	4.18578	34.04	7.15771	34.04	7.21367	34.04	10.9455	34.04	11.0755	34.04	14.309	34.04	14.4541	34.04	16.2945	34.04	16.1225						33.94
34.14	6.6189	34.14	6.42315	34.14	9.94183	34.14	9.96385	34.14	14.1746	34.14	14.4747	34.14	18.1904	34.14	18.3495	34.14	20.3037	34.14	19.898					34.14	4.24469	34.14	4.1956	34.14	7.18585	34.14	7.22842	34.14	10.9626	34.14	11.092	34.14	14.3238	34.14	14.4639	34.14	16.3007	34.14	16.1242						34.04
34.24	6.63611	34.24	6.43568	34.24	9.95978	34.24	9.98196	34.24	14.1871	34.24	14.4925	34.24	18.1974	34.24	18.3571	34.24	20.3014	34.24	19.8986					34.24	4.2478	34.24	4.20541	34.24	7.21161	34.24	7.24314	34.24	10.9869	34.24	11.1083	34.24	14.3316	34.24	14.4737	34.24	16.3038	34.24	16.1259						34.14
34.34	6.66895	34.34	6.4482	34.34	9.9903	34.34	10	34.34	14.2082	34.34	14.5103	34.34	18.2217	34.34	18.3646	34.34	20.3131	34.34	19.8992					34.34	4.24078	34.34	4.2152	34.34	7.2132	34.34	7.25783	34.34	10.9916	34.34	11.1246	34.34	14.3316	34.34	14.4835	34.34	16.2968	34.34	16.1276						34.24
34.44	6.6814	34.44	6.46069	34.44	9.99963	34.44	10.018	34.44	14.2152	34.44	14.5279	34.44	18.2334	34.44	18.3721	34.44	20.3084	34.44	19.8998					34.44	4.2572	34.44	4.22498	34.44	7.23193	34.44	7.27248	34.44	11.0017	34.44	11.1408	34.44	14.355	34.44	14.4931	34.44	16.3085	34.44	16.1292						34.34
34.54	6.6955	34.54	6.47316	34.54	10.0168	34.54	10.036	34.54	14.2512	34.54	14.5455	34.54	18.2545	34.54	18.3795	34.54	20.3225	34.54	19.9003					34.54	4.26733	34.54	4.23475	34.54	7.23975	34.54	7.28711	34.54	11.0212	34.54	11.157	34.54	14.3629	34.54	14.5027	34.54	16.3046	34.54	16.1308						34.44
34.64	6.69391	34.64	6.48562	34.64	10.0387	34.64	10.0539	34.64	14.2527	34.64	14.563	34.64	18.2631	34.64	18.3868	34.64	20.3193	34.64	19.9009					34.64	4.27203	34.64	4.24451	34.64	7.25616	34.64	7.30171	34.64	11.0275	34.64	11.1731	34.64	14.3715	34.64	14.5122	34.64	16.3163	34.64	16.1324						34.54
34.74	6.71973	34.74	6.49805	34.74	10.0606	34.74	10.0718	34.74	14.2715	34.74	14.5804	34.74	18.285	34.74	18.3941	34.74	20.3381	34.74	19.9015					34.74	4.29626	34.74	4.25425	34.74	7.27411	34.74	7.31627	34.74	11.0603	34.74	11.1892	34.74	14.3894	34.74	14.5217	34.74	16.3406	34.74	16.134						34.64
34.84	6.72748	34.84	6.51046	34.84	10.0684	34.84	10.0896	34.84	14.291	34.84	14.5977	34.84	18.2873	34.84	18.4012	34.84	20.335	34.84	19.902					34.84	4.29858	34.84	4.26398	34.84	7.27411	34.84	7.33081	34.84	11.0767	34.84	11.2051	34.84	14.3894	34.84	14.5311	34.84	16.3476	34.84	16.1356						34.74
34.94	6.74707	34.94	6.52286	34.94	10.0919	34.94	10.1074	34.94	14.3105	34.94	14.6149	34.94	18.2998	34.94	18.4083	34.94	20.3334	34.94	19.9025					34.94	4.3111	34.94	4.2737	34.94	7.29132	34.94	7.34531	34.94	11.108	34.94	11.2211	34.94	14.4019	34.94	14.5404	34.94	16.3624	34.94	16.1371						34.84
35.04	6.76422	35.04	6.53523	35.04	10.1137	35.04	10.1252	35.04	14.3363	35.04	14.632	35.04	18.3162	35.04	18.4154	35.04	20.3444	35.04	19.903					35.04	4.3244	35.04	4.28341	35.04	7.31866	35.04	7.35978	35.04	11.1213	35.04	11.2369	35.04	14.4152	35.04	14.5496	35.04	16.3757	35.04	16.1386						34.94
35.14	6.78534	35.14	6.54759	35.14	10.1285	35.14	10.1428	35.14	14.3558	35.14	14.6491	35.14	18.3498	35.14	18.4223	35.14	20.3608	35.14	19.9035					35.14	4.33295	35.14	4.29311	35.14	7.32019	35.14	7.37423	35.14	11.1376	35.14	11.2527	35.14	14.4207	35.14	14.5587	35.14	16.3624	35.14	16.1401						35.04
35.24	6.79156	35.24	6.55992	35.24	10.1458	35.24	10.1605	35.24	14.3566	35.24	14.6661	35.24	18.3553	35.24	18.4292	35.24	20.3553	35.24	19.904					35.24	4.33063	35.24	4.3028	35.24	7.32257	35.24	7.38864	35.24	11.1517	35.24	11.2685	35.24	14.4167	35.24	14.5678	35.24	16.3601	35.24	16.1415						35.14
35.34	6.8197	35.34	6.57224	35.34	10.1707	35.34	10.1781	35.34	14.3855	35.34	14.6829	35.34	18.3693	35.34	18.436	35.34	20.3717	35.34	19.9045					35.34	4.34235	35.34	4.31247	35.34	7.34442	35.34	7.40303	35.34	11.1736	35.34	11.2841	35.34	14.4285	35.34	14.5769	35.34	16.3663	35.34	16.143						35.24
35.44	6.83301	35.44	6.58453	35.44	10.1817	35.44	10.1956	35.44	14.3918	35.44	14.6997	35.44	18.3787	35.44	18.4428	35.44	20.3756	35.44	19.905					35.44	4.35016	35.44	4.32213	35.44	7.35852	35.44	7.41738	35.44	11.1861	35.44	11.2998	35.44	14.4308	35.44	14.5858	35.44	16.3554	35.44	16.1444						35.34
35.54	6.85327	35.54	6.59681	35.54	10.2106	35.54	10.2131	35.54	14.4144	35.54	14.7164	35.54	18.4053	35.54	18.4495	35.54	20.3834	35.54	19.9055					35.54	4.36188	35.54	4.33178	35.54	7.37567	35.54	7.4317	35.54	11.2025	35.54	11.3153	35.54	14.4449	35.54	14.5947	35.54	16.3671	35.54	16.1458						35.44
35.64	6.86658	35.64	6.60907	35.64	10.2278	35.64	10.2306	35.64	14.4371	35.64	14.7331	35.64	18.4279	35.64	18.4561	35.64	20.3912	35.64	19.9059					35.64	4.38141	35.64	4.34142	35.64	7.3999	35.64	7.446	35.64	11.2173	35.64	11.3308	35.64	14.4574	35.64	14.6035	35.64	16.3749	35.64	16.1472						35.54
35.74	6.87518	35.74	6.6213	35.74	10.2418	35.74	10.248	35.74	14.4582	35.74	14.7496	35.74	18.4365	35.74	18.4627	35.74	20.3873	35.74	19.9064					35.74	4.39313	35.74	4.35105	35.74	7.41162	35.74	7.46026	35.74	11.2353	35.74	11.3462	35.74	14.4745	35.74	14.6123	35.74	16.3749	35.74	16.1485						35.64
35.84	6.8783	35.84	6.63352	35.84	10.2551	35.84	10.2653	35.84	14.4761	35.84	14.7661	35.84	18.4482	35.84	18.4692	35.84	20.3748	35.84	19.9068					35.84	4.40485	35.84	4.36066	35.84	7.43115	35.84	7.4745	35.84	11.2463	35.84	11.3616	35.84	14.4808	35.84	14.621	35.84	16.3867	35.84	16.1499						35.74
35.94	6.88843	35.94	6.64572	35.94	10.2692	35.94	10.2826	35.94	14.4926	35.94	14.7824	35.94	18.4717	35.94	18.4756	35.94	20.3865	35.94	19.9073					35.94	4.42047	35.94	4.37027	35.94	7.43427	35.94	7.4887	35.94	11.2634	35.94	11.3769	35.94	14.4839	35.94	14.6296	35.94	16.3867	35.94	16.1512						35.84
36.04	6.91895	36.04	6.6579	36.04	10.2934	36.04	10.2999	36.04	14.5207	36.04	14.7987	36.04	18.4912	36.04	18.482	36.04	20.3889	36.04	19.9077					36.04	4.43219	36.04	4.37986	36.04	7.45538	36.04	7.50288	36.04	11.2728	36.04	11.3922	36.04	14.5066	36.04	14.6382	36.04	16.3984	36.04	16.1525						35.94
36.14	6.92126	36.14	6.67006	36.14	10.3059	36.14	10.3171	36.14	14.5316	36.14	14.8149	36.14	18.4959	36.14	18.4883	36.14	20.3834	36.14	19.9081					36.14	4.43219	36.14	4.38944	36.14	7.4624	36.14	7.51702	36.14	11.2994	36.14	11.4074	36.14	14.5129	36.14	14.6467	36.14	16.3835	36.14	16.1538						36.04
36.24	6.9361	36.24	6.6822	36.24	10.3278	36.24	10.3343	36.24	14.5551	36.24	14.8311	36.24	18.5146	36.24	18.4945	36.24	20.3998	36.24	19.9085					36.24	4.4447	36.24	4.39901	36.24	7.47803	36.24	7.53114	36.24	11.3072	36.24	11.4225	36.24	14.523	36.24	14.6551	36.24	16.3914	36.24	16.155						36.14
36.34	6.9408	36.34	6.69432	36.34	10.3442	36.34	10.3514	36.34	14.5621	36.34	14.8471	36.34	18.5146	36.34	18.5007	36.34	20.3936	36.34	19.9089					36.34	4.46344	36.34	4.40857	36.34	7.49445	36.34	7.54523	36.34	11.3236	36.34	11.4376	36.34	14.5378	36.34	14.6635	36.34	16.4132	36.34	16.1563						36.24
36.44	6.94861	36.44	6.70642	36.44	10.352	36.44	10.3685	36.44	14.5754	36.44	14.8631	36.44	18.5256	36.44	18.5068	36.44	20.399	36.44	19.9093					36.44	4.47125	36.44	4.41811	36.44	7.50458	36.44	7.55928	36.44	11.3486	36.44	11.4526	36.44	14.5621	36.44	14.6718	36.44	16.4179	36.44	16.1575						36.34
36.54	6.96191	36.54	6.7185	36.54	10.3731	36.54	10.3855	36.54	14.6027	36.54	14.879	36.54	18.5436	36.54	18.5128	36.54	20.4045	36.54	19.9097					36.54	4.48608	36.54	4.42764	36.54	7.52411	36.54	7.57331	36.54	11.3705	36.54	11.4676	36.54	14.5738	36.54	14.68	36.54	16.4327	36.54	16.1587						36.44
36.64	6.98999	36.64	6.73057	36.64	10.402	36.64	10.4025	36.64	14.616	36.64	14.8948	36.64	18.556	36.64	18.5188	36.64	20.41	36.64	19.9101					36.64	4.48608	36.64	4.43717	36.64	7.52881	36.64	7.58731	36.64	11.3876	36.64	11.4825	36.64	14.5738	36.64	14.6882	36.64	16.421	36.64	16.1599						36.54
36.74	7.00879	36.74	6.74261	36.74	10.4106	36.74	10.4195	36.74	14.6262	36.74	14.9105	36.74	18.5631	36.74	18.5247	36.74	20.403	36.74	19.9104					36.74	4.49237	36.74	4.44668	36.74	7.53741	36.74	7.60128	36.74	11.4064	36.74	11.4973	36.74	14.5941	36.74	14.6964	36.74	16.4195	36.74	16.1611						36.64
36.84	7.02124	36.84	6.75463	36.84	10.4293	36.84	10.4364	36.84	14.6449	36.84	14.9261	36.84	18.5724	36.84	18.5306	36.84	20.403	36.84	19.9108					36.84	4.51733	36.84	4.45618	36.84	7.56006	36.84	7.61522	36.84	11.4283	36.84	11.5121	36.84	14.6121	36.84	14.7044	36.84	16.4413	36.84	16.1622						36.74
36.94	7.01422	36.94	6.76664	36.94	10.4457	36.94	10.4532	36.94	14.655	36.94	14.9417	36.94	18.5756	36.94	18.5364	36.94	20.41	36.94	19.9112					36.94	4.52985	36.94	4.46566	36.94	7.56787	36.94	7.62913	36.94	11.4462	36.94	11.5268	36.94	14.6199	36.94	14.7124	36.94	16.4327	36.94	16.1634						36.84
37.04	7.02832	37.04	6.77863	37.04	10.4614	37.04	10.47	37.04	14.6738	37.04	14.9572	37.04	18.5779	37.04	18.5422	37.04	20.4077	37.04	19.9115					37.04	4.53296	37.04	4.47514	37.04	7.5827	37.04	7.64301	37.04	11.4439	37.04	11.5415	37.04	14.6176	37.04	14.7204	37.04	16.4288	37.04	16.1645						36.94
37.14	7.02905	37.14	6.79059	37.14	10.4567	37.14	10.4868	37.14	14.6824	37.14	14.9726	37.14	18.5732	37.14	18.5479	37.14	20.4014	37.14	19.9119					37.14	4.55096	37.14	4.4846	37.14	7.60071	37.14	7.65687	37.14	11.465	37.14	11.5561	37.14	14.6363	37.14	14.7282	37.14	16.4351	37.14	16.1656						37.04
37.24	7.05096	37.24	6.80254	37.24	10.4778	37.24	10.5035	37.24	14.7082	37.24	14.9879	37.24	18.5881	37.24	18.5535	37.24	20.4155	37.24	19.9122					37.24	4.54547	37.24	4.49406	37.24	7.60303	37.24	7.67069	37.24	11.4791	37.24	11.5707	37.24	14.6363	37.24	14.7361	37.24	16.4296	37.24	16.1667						37.14
37.34	7.0697	37.34	6.81447	37.34	10.4926	37.34	10.5202	37.34	14.7199	37.34	15.0032	37.34	18.5811	37.34	18.5591	37.34	20.4225	37.34	19.9125					37.34	4.5517	37.34	4.5035	37.34	7.60925	37.34	7.68449	37.34	11.49	37.34	11.5852	37.34	14.6441	37.34	14.7438	37.34	16.4359	37.34	16.1677						37.24
37.44	7.0697	37.44	6.82638	37.44	10.4926	37.44	10.5368	37.44	14.7347	37.44	15.0184	37.44	18.5826	37.44	18.5646	37.44	20.4108	37.44	19.9128					37.44	4.55798	37.44	4.51293	37.44	7.62805	37.44	7.69825	37.44	11.5111	37.44	11.5997	37.44	14.6605	37.44	14.7515	37.44	16.4351	37.44	16.1688						37.34
37.54	7.08221	37.54	6.83827	37.54	10.5121	37.54	10.5534	37.54	14.7543	37.54	15.0335	37.54	18.5928	37.54	18.5701	37.54	20.4155	37.54	19.9132					37.54	4.5658	37.54	4.52234	37.54	7.63818	37.54	7.71199	37.54	11.5259	37.54	11.614	37.54	14.6714	37.54	14.7592	37.54	16.4421	37.54	16.1698						37.44
37.64	7.10797	37.64	6.85014	37.64	10.5434	37.64	10.5699	37.64	14.7691	37.64	15.0485	37.64	18.6045	37.64	18.5755	37.64	20.4295	37.64	19.9135					37.64	4.57281	37.64	4.53175	37.64	7.64832	37.64	7.7257	37.64	11.5408	37.64	11.6284	37.64	14.6902	37.64	14.7668	37.64	16.4562	37.64	16.1709						37.54
37.74	7.10956	37.74	6.86199	37.74	10.5504	37.74	10.5864	37.74	14.7777	37.74	15.0634	37.74	18.6115	37.74	18.5809	37.74	20.4264	37.74	19.9138					37.74	4.57281	37.74	4.54115	37.74	7.65771	37.74	7.73938	37.74	11.5455	37.74	11.6427	37.74	14.6863	37.74	14.7743	37.74	16.4523	37.74	16.1719						37.64
37.84	7.11578	37.84	6.87383	37.84	10.5637	37.84	10.6029	37.84	14.7863	37.84	15.0783	37.84	18.617	37.84	18.5862	37.84	20.4155	37.84	19.9141					37.84	4.58453	37.84	4.55053	37.84	7.67102	37.84	7.75303	37.84	11.5658	37.84	11.6569	37.84	14.7043	37.84	14.7818	37.84	16.4586	37.84	16.1729						37.74
37.94	7.14001	37.94	6.88564	37.94	10.5895	37.94	10.6193	37.94	14.823	37.94	15.0931	37.94	18.6459	37.94	18.5915	37.94	20.4326	37.94	19.9144					37.94	4.59235	37.94	4.5599	37.94	7.67957	37.94	7.76665	37.94	11.5689	37.94	11.6711	37.94	14.7144	37.94	14.7892	37.94	16.4593	37.94	16.1739						37.84
38.04	7.15094	38.04	6.89744	38.04	10.595	38.04	10.6356	38.04	14.8449	38.04	15.1078	38.04	18.6514	38.04	18.5967	38.04	20.4381	38.04	19.9146					38.04	4.60407	38.04	4.56926	38.04	7.69367	38.04	7.78025	38.04	11.5798	38.04	11.6852	38.04	14.7175	38.04	14.7966	38.04	16.457	38.04	16.1748						37.94
38.14	7.16425	38.14	6.90922	38.14	10.6254	38.14	10.652	38.14	14.8605	38.14	15.1224	38.14	18.6647	38.14	18.6018	38.14	20.4514	38.14	19.9149					38.14	4.6189	38.14	4.57861	38.14	7.72803	38.14	7.79382	38.14	11.601	38.14	11.6992	38.14	14.7457	38.14	14.8039	38.14	16.4617	38.14	16.1758						38.04
38.24	7.16736	38.24	6.92097	38.24	10.6411	38.24	10.6682	38.24	14.8738	38.24	15.137	38.24	18.6732	38.24	18.6069	38.24	20.449	38.24	19.9152					38.24	4.63141	38.24	4.58795	38.24	7.74286	38.24	7.80735	38.24	11.6228	38.24	11.7132	38.24	14.7535	38.24	14.8111	38.24	16.4718	38.24	16.1767						38.14
38.34	7.18219	38.34	6.93271	38.34	10.6528	38.34	10.6845	38.34	14.8957	38.34	15.1515	38.34	18.6873	38.34	18.612	38.34	20.4568	38.34	19.9155					38.34	4.64313	38.34	4.59728	38.34	7.74915	38.34	7.82086	38.34	11.6353	38.34	11.7272	38.34	14.7652	38.34	14.8183	38.34	16.4687	38.34	16.1776						38.24
38.44	7.19159	38.44	6.94443	38.44	10.6676	38.44	10.7007	38.44	14.9074	38.44	15.1659	38.44	18.7053	38.44	18.617	38.44	20.4662	38.44	19.9157					38.44	4.64783	38.44	4.60659	38.44	7.76318	38.44	7.83434	38.44	11.64	38.44	11.7411	38.44	14.7535	38.44	14.8255	38.44	16.4734	38.44	16.1786						38.34
38.54	7.21033	38.54	6.95614	38.54	10.6848	38.54	10.7168	38.54	14.9293	38.54	15.1803	38.54	18.71	38.54	18.6219	38.54	20.4647	38.54	19.916					38.54	4.67438	38.54	4.61589	38.54	7.78894	38.54	7.8478	38.54	11.6736	38.54	11.7549	38.54	14.7847	38.54	14.8326	38.54	16.4835	38.54	16.1795						38.44
38.64	7.21735	38.64	6.96782	38.64	10.7075	38.64	10.7329	38.64	14.9457	38.64	15.1946	38.64	18.7108	38.64	18.6268	38.64	20.478	38.64	19.9163					38.64	4.67438	38.64	4.62519	38.64	7.78821	38.64	7.86122	38.64	11.6682	38.64	11.7687	38.64	14.7816	38.64	14.8396	38.64	16.4765	38.64	16.1803						38.54
38.74	7.22284	38.74	6.97948	38.74	10.7067	38.74	10.7489	38.74	14.9535	38.74	15.2088	38.74	18.7139	38.74	18.6317	38.74	20.4811	38.74	19.9165					38.74	4.68219	38.74	4.63447	38.74	7.81006	38.74	7.87462	38.74	11.6892	38.74	11.7825	38.74	14.7847	38.74	14.8466	38.74	16.4726	38.74	16.1812						38.64
38.84	7.23846	38.84	6.99113	38.84	10.7231	38.84	10.765	38.84	14.9621	38.84	15.2229	38.84	18.7256	38.84	18.6365	38.84	20.4881	38.84	19.9167					38.84	4.69391	38.84	4.64374	38.84	7.82019	38.84	7.88799	38.84	11.7056	38.84	11.7961	38.84	14.7917	38.84	14.8535	38.84	16.4796	38.84	16.1821						38.74
38.94	7.23688	38.94	7.00276	38.94	10.7278	38.94	10.7809	38.94	14.9683	38.94	15.2369	38.94	18.7186	38.94	18.6412	38.94	20.478	38.94	19.917					38.94	4.69391	38.94	4.653	38.94	7.82959	38.94	7.90133	38.94	11.7291	38.94	11.8098	38.94	14.8043	38.94	14.8604	38.94	16.4812	38.94	16.1829						38.84
39.04	7.24939	39.04	7.01436	39.04	10.7527	39.04	10.7969	39.04	14.9926	39.04	15.2509	39.04	18.7318	39.04	18.6459	39.04	20.4881	39.04	19.9172					39.04	4.71655	39.04	4.66224	39.04	7.8374	39.04	7.91464	39.04	11.7517	39.04	11.8233	39.04	14.8316	39.04	14.8673	39.04	16.496	39.04	16.1838						38.94
39.14	7.26111	39.14	7.02596	39.14	10.7715	39.14	10.8127	39.14	15.009	39.14	15.2648	39.14	18.7381	39.14	18.6506	39.14	20.4897	39.14	19.9175					39.14	4.71112	39.14	4.67148	39.14	7.8468	39.14	7.92793	39.14	11.7658	39.14	11.8369	39.14	14.8285	39.14	14.874	39.14	16.4812	39.14	16.1846						39.04
39.24	7.26892	39.24	7.03753	39.24	10.7934	39.24	10.8286	39.24	15.0269	39.24	15.2787	39.24	18.7412	39.24	18.6552	39.24	20.4858	39.24	19.9177					39.24	4.73529	39.24	4.6807	39.24	7.86084	39.24	7.94119	39.24	11.7751	39.24	11.8503	39.24	14.8386	39.24	14.8808	39.24	16.4804	39.24	16.1854						39.14
39.34	7.28845	39.34	7.04908	39.34	10.8129	39.34	10.8444	39.34	15.0433	39.34	15.2925	39.34	18.7529	39.34	18.6598	39.34	20.5029	39.34	19.9179					39.34	4.72986	39.34	4.68992	39.34	7.85773	39.34	7.95442	39.34	11.7681	39.34	11.8638	39.34	14.8402	39.34	14.8875	39.34	16.4773	39.34	16.1862						39.24
39.44	7.29626	39.44	7.06061	39.44	10.8207	39.44	10.8601	39.44	15.0598	39.44	15.3062	39.44	18.7576	39.44	18.6643	39.44	20.5053	39.44	19.9181					39.44	4.73767	39.44	4.69912	39.44	7.88739	39.44	7.96762	39.44	11.7877	39.44	11.8771	39.44	14.855	39.44	14.8941	39.44	16.4952	39.44	16.187						39.34
39.54	7.30798	39.54	7.07213	39.54	10.8442	39.54	10.8758	39.54	15.0746	39.54	15.3198	39.54	18.7631	39.54	18.6688	39.54	20.5045	39.54	19.9183					39.54	4.75171	39.54	4.70831	39.54	7.8952	39.54	7.98079	39.54	11.7994	39.54	11.8904	39.54	14.855	39.54	14.9007	39.54	16.4882	39.54	16.1877						39.44
39.64	7.3244	39.64	7.08363	39.64	10.8473	39.64	10.8915	39.64	15.0894	39.64	15.3334	39.64	18.7772	39.64	18.6732	39.64	20.5045	39.64	19.9185					39.64	4.76263	39.64	4.71749	39.64	7.92645	39.64	7.99394	39.64	11.8189	39.64	11.9037	39.64	14.873	39.64	14.9072	39.64	16.5031	39.64	16.1885						39.54
39.74	7.33844	39.74	7.0951	39.74	10.8684	39.74	10.9071	39.74	15.1058	39.74	15.3468	39.74	18.7764	39.74	18.6776	39.74	20.4998	39.74	19.9188					39.74	4.76501	39.74	4.72666	39.74	7.91943	39.74	8.00706	39.74	11.8298	39.74	11.9169	39.74	14.8754	39.74	14.9137	39.74	16.4913	39.74	16.1893						39.64
39.84	7.34393	39.84	7.10656	39.84	10.8864	39.84	10.9227	39.84	15.1097	39.84	15.3603	39.84	18.7756	39.84	18.6819	39.84	20.5006	39.84	19.919					39.84	4.78064	39.84	4.73581	39.84	7.93274	39.84	8.02015	39.84	11.8431	39.84	11.9301	39.84	14.891	39.84	14.9201	39.84	16.4976	39.84	16.19						39.74
39.94	7.35797	39.94	7.11801	39.94	10.8997	39.94	10.9383	39.94	15.1371	39.94	15.3736	39.94	18.7889	39.94	18.6862	39.94	20.4975	39.94	19.9191					39.94	4.78687	39.94	4.74496	39.94	7.94128	39.94	8.03322	39.94	11.858	39.94	11.9432	39.94	14.8925	39.94	14.9265	39.94	16.5031	39.94	16.1907						39.84
40.04	7.35876	40.04	7.12943	40.04	10.9106	40.04	10.9538	40.04	15.1379	40.04	15.3869	40.04	18.792	40.04	18.6905	40.04	20.5037	40.04	19.9193					40.04	4.80328	40.04	4.7541	40.04	7.9632	40.04	8.04625	40.04	11.8697	40.04	11.9562	40.04	14.9066	40.04	14.9328	40.04	16.5031	40.04	16.1915						39.94
40.14	7.37048	40.14	7.14084	40.14	10.934	40.14	10.9692	40.14	15.1597	40.14	15.4001	40.14	18.8037	40.14	18.6947	40.14	20.5076	40.14	19.9195					40.14	4.80487	40.14	4.76322	40.14	7.9671	40.14	8.05926	40.14	11.8697	40.14	11.9693	40.14	14.9136	40.14	14.9391	40.14	16.4929	40.14	16.1922						40.04
40.24	7.37048	40.24	7.15222	40.24	10.9489	40.24	10.9847	40.24	15.1722	40.24	15.4133	40.24	18.8068	40.24	18.6989	40.24	20.5053	40.24	19.9197					40.24	4.81812	40.24	4.77233	40.24	7.98505	40.24	8.07225	40.24	11.8775	40.24	11.9822	40.24	14.9261	40.24	14.9453	40.24	16.5007	40.24	16.1929						40.14
40.34	7.37048	40.34	7.16359	40.34	10.9551	40.34	11	40.34	15.1808	40.34	15.4264	40.34	18.8131	40.34	18.703	40.34	20.5022	40.34	19.9199					40.34	4.83453	40.34	4.78143	40.34	7.99677	40.34	8.0852	40.34	11.897	40.34	11.9951	40.34	14.9402	40.34	14.9515	40.34	16.5148	40.34	16.1936						40.24
40.44	7.3869	40.44	7.17494	40.44	10.977	40.44	11.0154	40.44	15.2074	40.44	15.4394	40.44	18.8303	40.44	18.7071	40.44	20.5193	40.44	19.9201					40.44	4.84235	40.44	4.79052	40.44	8.00226	40.44	8.09813	40.44	11.9001	40.44	12.008	40.44	14.9379	40.44	14.9577	40.44	16.5007	40.44	16.1942						40.34
40.54	7.40015	40.54	7.18627	40.54	10.9879	40.54	11.0307	40.54	15.23	40.54	15.4523	40.54	18.8381	40.54	18.7111	40.54	20.5319	40.54	19.9203					40.54	4.84235	40.54	4.7996	40.54	8.00928	40.54	8.11103	40.54	11.9095	40.54	12.0208	40.54	14.948	40.54	14.9638	40.54	16.5031	40.54	16.1949						40.44
40.64	7.40485	40.64	7.19759	40.64	11.0114	40.64	11.0459	40.64	15.2347	40.64	15.4652	40.64	18.8428	40.64	18.7151	40.64	20.5342	40.64	19.9204					40.64	4.85327	40.64	4.80867	40.64	8.01709	40.64	8.1239	40.64	11.9197	40.64	12.0335	40.64	14.9558	40.64	14.9698	40.64	16.5109	40.64	16.1956						40.54
40.74	7.40723	40.74	7.20888	40.74	11.0121	40.74	11.0611	40.74	15.2543	40.74	15.4781	40.74	18.8428	40.74	18.7191	40.74	20.5413	40.74	19.9206					40.74	4.86658	40.74	4.81773	40.74	8.04053	40.74	8.13675	40.74	11.9361	40.74	12.0462	40.74	14.9621	40.74	14.9759	40.74	16.5085	40.74	16.1962						40.64
40.84	7.40643	40.84	7.22016	40.84	11.009	40.84	11.0763	40.84	15.2543	40.84	15.4908	40.84	18.835	40.84	18.723	40.84	20.5272	40.84	19.9208					40.84	4.85718	40.84	4.82677	40.84	8.04053	40.84	8.14957	40.84	11.9361	40.84	12.0589	40.84	14.9792	40.84	14.9818	40.84	16.5156	40.84	16.1968						40.74
40.94	7.42438	40.94	7.23142	40.94	11.027	40.94	11.0914	40.94	15.259	40.94	15.5035	40.94	18.8397	40.94	18.7269	40.94	20.5366	40.94	19.9209					40.94	4.88141	40.94	4.83581	40.94	8.07098	40.94	8.16237	40.94	11.9556	40.94	12.0715	40.94	14.9988	40.94	14.9877	40.94	16.5273	40.94	16.1975						40.84
41.04	7.45331	41.04	7.24266	41.04	11.0559	41.04	11.1065	41.04	15.2886	41.04	15.5161	41.04	18.8662	41.04	18.7308	41.04	20.5584	41.04	19.9211					41.04	4.89783	41.04	4.84483	41.04	8.08429	41.04	8.17513	41.04	11.9689	41.04	12.0841	41.04	15.0051	41.04	14.9936	41.04	16.539	41.04	16.1981						40.94
41.14	7.46655	41.14	7.25388	41.14	11.0778	41.14	11.1215	41.14	15.3129	41.14	15.5287	41.14	18.8607	41.14	18.7346	41.14	20.5592	41.14	19.9212					41.14	4.89783	41.14	4.85385	41.14	8.0874	41.14	8.18787	41.14	11.99	41.14	12.0966	41.14	15.0152	41.14	14.9994	41.14	16.5351	41.14	16.1987						41.04
41.24	7.46893	41.24	7.26509	41.24	11.0754	41.24	11.1366	41.24	15.316	41.24	15.5412	41.24	18.8631	41.24	18.7384	41.24	20.5639	41.24	19.9214					41.24	4.91498	41.24	4.86285	41.24	8.11084	41.24	8.20059	41.24	12.0017	41.24	12.109	41.24	15.0253	41.24	15.0052	41.24	16.5468	41.24	16.1993						41.14
41.34	7.48767	41.34	7.27628	41.34	11.102	41.34	11.1515	41.34	15.334	41.34	15.5536	41.34	18.8834	41.34	18.7421	41.34	20.5748	41.34	19.9215					41.34	4.91736	41.34	4.87184	41.34	8.11865	41.34	8.21327	41.34	12.0158	41.34	12.1214	41.34	15.0277	41.34	15.011	41.34	16.5437	41.34	16.1999						41.24
41.44	7.51892	41.44	7.28744	41.44	11.1246	41.44	11.1664	41.44	15.3589	41.44	15.566	41.44	18.9006	41.44	18.7458	41.44	20.5944	41.44	19.9217					41.44	4.91266	41.44	4.88082	41.44	8.13037	41.44	8.22593	41.44	12.0283	41.44	12.1338	41.44	15.0347	41.44	15.0167	41.44	16.5374	41.44	16.2005						41.34
41.54	7.51892	41.54	7.29859	41.54	11.134	41.54	11.1813	41.54	15.3597	41.54	15.5783	41.54	18.8967	41.54	18.7494	41.54	20.5858	41.54	19.9218					41.54	4.93219	41.54	4.88979	41.54	8.16083	41.54	8.23856	41.54	12.0572	41.54	12.1461	41.54	15.0543	41.54	15.0223	41.54	16.5593	41.54	16.2011						41.44
41.64	7.52203	41.64	7.30973	41.64	11.1645	41.64	11.1962	41.64	15.3949	41.64	15.5905	41.64	18.9061	41.64	18.7531	41.64	20.6022	41.64	19.922					41.64	4.93219	41.64	4.89875	41.64	8.16241	41.64	8.25117	41.64	12.0541	41.64	12.1584	41.64	15.0496	41.64	15.028	41.64	16.5468	41.64	16.2016						41.54
41.74	7.52673	41.74	7.32084	41.74	11.1676	41.74	11.211	41.74	15.3949	41.74	15.6027	41.74	18.9084	41.74	18.7567	41.74	20.6022	41.74	19.9221					41.74	4.93921	41.74	4.90769	41.74	8.18115	41.74	8.26375	41.74	12.0564	41.74	12.1706	41.74	15.0543	41.74	15.0335	41.74	16.539	41.74	16.2022						41.64
41.84	7.54626	41.84	7.33194	41.84	11.1996	41.84	11.2257	41.84	15.4254	41.84	15.6148	41.84	18.924	41.84	18.7602	41.84	20.6178	41.84	19.9222					41.84	4.94	41.84	4.91663	41.84	8.18585	41.84	8.27631	41.84	12.065	41.84	12.1828	41.84	15.0637	41.84	15.0391	41.84	16.5468	41.84	16.2027						41.74
41.94	7.5705	41.94	7.34302	41.94	11.2122	41.94	11.2404	41.94	15.4465	41.94	15.6269	41.94	18.9381	41.94	18.7637	41.94	20.6264	41.94	19.9224					41.94	4.9447	41.94	4.92555	41.94	8.2077	41.94	8.28883	41.94	12.0767	41.94	12.1949	41.94	15.0808	41.94	15.0445	41.94	16.5515	41.94	16.2033						41.84
42.04	7.58453	42.04	7.35408	42.04	11.2262	42.04	11.2551	42.04	15.4418	42.04	15.6388	42.04	18.9474	42.04	18.7672	42.04	20.6318	42.04	19.9225					42.04	4.95483	42.04	4.93447	42.04	8.21552	42.04	8.30134	42.04	12.0845	42.04	12.207	42.04	15.0886	42.04	15.05	42.04	16.5569	42.04	16.2038						41.94
42.14	7.59082	42.14	7.36512	42.14	11.2356	42.14	11.2698	42.14	15.4652	42.14	15.6508	42.14	18.9521	42.14	18.7706	42.14	20.6311	42.14	19.9226					42.14	4.96112	42.14	4.94337	42.14	8.2218	42.14	8.31381	42.14	12.1049	42.14	12.219	42.14	15.0949	42.14	15.0554	42.14	16.5679	42.14	16.2044						42.04
42.24	7.59937	42.24	7.37615	42.24	11.2574	42.24	11.2844	42.24	15.4847	42.24	15.6626	42.24	18.9553	42.24	18.7741	42.24	20.6365	42.24	19.9228					42.24	4.96655	42.24	4.95226	42.24	8.23505	42.24	8.32626	42.24	12.1033	42.24	12.231	42.24	15.1003	42.24	15.0608	42.24	16.5616	42.24	16.2049						42.14
42.34	7.61816	42.34	7.38716	42.34	11.2715	42.34	11.2989	42.34	15.5043	42.34	15.6745	42.34	18.9615	42.34	18.7774	42.34	20.6428	42.34	19.9229					42.34	4.97827	42.34	4.96114	42.34	8.25458	42.34	8.33868	42.34	12.1275	42.34	12.243	42.34	15.1199	42.34	15.0661	42.34	16.5859	42.34	16.2054						42.24
42.44	7.63062	42.44	7.39815	42.44	11.2809	42.44	11.3135	42.44	15.516	42.44	15.6862	42.44	18.974	42.44	18.7808	42.44	20.6553	42.44	19.923					42.44	4.98767	42.44	4.97002	42.44	8.26086	42.44	8.35108	42.44	12.1439	42.44	12.2548	42.44	15.1262	42.44	15.0714	42.44	16.5867	42.44	16.2059						42.34
42.54	7.64941	42.54	7.40912	42.54	11.2934	42.54	11.3279	42.54	15.5449	42.54	15.6979	42.54	19.0006	42.54	18.7841	42.54	20.6624	42.54	19.9231					42.54	4.98297	42.54	4.97887	42.54	8.27802	42.54	8.36345	42.54	12.147	42.54	12.2667	42.54	15.1316	42.54	15.0766	42.54	16.5882	42.54	16.2064						42.44
42.64	7.65173	42.64	7.42008	42.64	11.3051	42.64	11.3424	42.64	15.5457	42.64	15.7095	42.64	18.9982	42.64	18.7874	42.64	20.6553	42.64	19.9232					42.64	4.9978	42.64	4.98772	42.64	8.28271	42.64	8.3758	42.64	12.1619	42.64	12.2785	42.64	15.1394	42.64	15.0818	42.64	16.5906	42.64	16.2069						42.54
42.74	7.67749	42.74	7.43101	42.74	11.3278	42.74	11.3568	42.74	15.5629	42.74	15.7211	42.74	19.0107	42.74	18.7906	42.74	20.6608	42.74	19.9234					42.74	5.0072	42.74	4.99656	42.74	8.29053	42.74	8.38812	42.74	12.1713	42.74	12.2902	42.74	15.1371	42.74	15.087	42.74	16.607	42.74	16.2074						42.64
42.84	7.67908	42.84	7.44193	42.84	11.3442	42.84	11.3712	42.84	15.5777	42.84	15.7326	42.84	19.0146	42.84	18.7938	42.84	20.6608	42.84	19.9235					42.84	5.02203	42.84	5.00539	42.84	8.30536	42.84	8.40041	42.84	12.1783	42.84	12.302	42.84	15.1441	42.84	15.0921	42.84	16.6163	42.84	16.2078						42.74
42.94	7.68378	42.94	7.45283	42.94	11.3598	42.94	11.3855	42.94	15.5941	42.94	15.744	42.94	19.0178	42.94	18.797	42.94	20.6561	42.94	19.9236					42.94	5.02985	42.94	5.01421	42.94	8.31085	42.94	8.41268	42.94	12.1892	42.94	12.3136	42.94	15.155	42.94	15.0972	42.94	16.6124	42.94	16.2083						42.84
43.04	7.71033	43.04	7.46372	43.04	11.3879	43.04	11.3998	43.04	15.6152	43.04	15.7554	43.04	19.0389	43.04	18.8001	43.04	20.6819	43.04	19.9237					43.04	5.03998	43.04	5.02301	43.04	8.32959	43.04	8.42492	43.04	12.2056	43.04	12.3252	43.04	15.1714	43.04	15.1023	43.04	16.6124	43.04	16.2088						42.94
43.14	7.71033	43.14	7.47458	43.14	11.3864	43.14	11.414	43.14	15.6207	43.14	15.7667	43.14	19.0342	43.14	18.8032	43.14	20.6725	43.14	19.9238					43.14	5.04236	43.14	5.03181	43.14	8.34912	43.14	8.43713	43.14	12.2252	43.14	12.3368	43.14	15.1808	43.14	15.1073	43.14	16.6148	43.14	16.2092						43.04
43.24	7.72986	43.24	7.48543	43.24	11.4075	43.24	11.4282	43.24	15.6332	43.24	15.778	43.24	19.0506	43.24	18.8063	43.24	20.6842	43.24	19.9239					43.24	5.03766	43.24	5.04059	43.24	8.34442	43.24	8.44932	43.24	12.2252	43.24	12.3483	43.24	15.1816	43.24	15.1123	43.24	16.6038	43.24	16.2097						43.14
43.34	7.73767	43.34	7.49626	43.34	11.4223	43.34	11.4424	43.34	15.6527	43.34	15.7892	43.34	19.0638	43.34	18.8094	43.34	20.6873	43.34	19.924					43.34	5.04938	43.34	5.04937	43.34	8.35071	43.34	8.46149	43.34	12.2338	43.34	12.3598	43.34	15.1879	43.34	15.1172	43.34	16.607	43.34	16.2101						43.24
43.44	7.74469	43.44	7.50708	43.44	11.441	43.44	11.4565	43.44	15.6597	43.44	15.8004	43.44	19.0584	43.44	18.8124	43.44	20.6811	43.44	19.9241					43.44	5.07361	43.44	5.05813	43.44	8.37256	43.44	8.47363	43.44	12.2611	43.44	12.3712	43.44	15.2027	43.44	15.1221	43.44	16.632	43.44	16.2105						43.34
43.54	7.74548	43.54	7.51787	43.54	11.4418	43.54	11.4706	43.54	15.6605	43.54	15.8115	43.54	19.0568	43.54	18.8154	43.54	20.6709	43.54	19.9242					43.54	5.07593	43.54	5.06688	43.54	8.37097	43.54	8.48574	43.54	12.2665	43.54	12.3826	43.54	15.2027	43.54	15.127	43.54	16.6249	43.54	16.211						43.44
43.64	7.7619	43.64	7.52865	43.64	11.4614	43.64	11.4847	43.64	15.6816	43.64	15.8225	43.64	19.0693	43.64	18.8184	43.64	20.6897	43.64	19.9243					43.64	5.08844	43.64	5.07562	43.64	8.38818	43.64	8.49783	43.64	12.2955	43.64	12.394	43.64	15.2222	43.64	15.1318	43.64	16.6367	43.64	16.2114						43.54
43.74	7.76892	43.74	7.53942	43.74	11.4731	43.74	11.4987	43.74	15.7058	43.74	15.8335	43.74	19.0811	43.74	18.8213	43.74	20.6943	43.74	19.9244					43.74	5.09003	43.74	5.08435	43.74	8.39758	43.74	8.50989	43.74	12.2971	43.74	12.4053	43.74	15.2222	43.74	15.1366	43.74	16.6382	43.74	16.2118						43.64
43.84	7.78845	43.84	7.55016	43.84	11.502	43.84	11.5127	43.84	15.7199	43.84	15.8444	43.84	19.0944	43.84	18.8242	43.84	20.7014	43.84	19.9245					43.84	5.10248	43.84	5.09307	43.84	8.41473	43.84	8.52193	43.84	12.3095	43.84	12.4165	43.84	15.2339	43.84	15.1414	43.84	16.639	43.84	16.2122						43.74
43.94	7.80719	43.94	7.56089	43.94	11.5145	43.94	11.5266	43.94	15.7269	43.94	15.8553	43.94	19.1068	43.94	18.8271	43.94	20.699	43.94	19.9246					43.94	5.10797	43.94	5.10178	43.94	8.42255	43.94	8.53394	43.94	12.3103	43.94	12.4278	43.94	15.2402	43.94	15.1461	43.94	16.6445	43.94	16.2126						43.84
44.04	7.80957	44.04	7.57159	44.04	11.5168	44.04	11.5405	44.04	15.7347	44.04	15.8661	44.04	19.117	44.04	18.8299	44.04	20.6967	44.04	19.9246					44.04	5.11969	44.04	5.11048	44.04	8.43036	44.04	8.54593	44.04	12.3197	44.04	12.4389	44.04	15.2496	44.04	15.1508	44.04	16.6515	44.04	16.213						43.94
44.14	7.82672	44.14	7.58229	44.14	11.5239	44.14	11.5544	44.14	15.7465	44.14	15.8769	44.14	19.1193	44.14	18.8327	44.14	20.699	44.14	19.9247					44.14	5.1275	44.14	5.11917	44.14	8.44446	44.14	8.55789	44.14	12.3314	44.14	12.4501	44.14	15.2512	44.14	15.1554	44.14	16.6492	44.14	16.2134						44.04
44.24	7.84625	44.24	7.59296	44.24	11.5418	44.24	11.5682	44.24	15.7613	44.24	15.8876	44.24	19.1318	44.24	18.8355	44.24	20.7037	44.24	19.9248					44.24	5.13141	44.24	5.12785	44.24	8.4585	44.24	8.56983	44.24	12.3369	44.24	12.4611	44.24	15.2652	44.24	15.16	44.24	16.6562	44.24	16.2138						44.14
44.34	7.85175	44.34	7.60362	44.34	11.5606	44.34	11.582	44.34	15.7746	44.34	15.8982	44.34	19.1396	44.34	18.8383	44.34	20.6998	44.34	19.9249					44.34	5.14001	44.34	5.13651	44.34	8.47021	44.34	8.58174	44.34	12.3431	44.34	12.4722	44.34	15.2738	44.34	15.1646	44.34	16.6601	44.34	16.2142						44.24
44.44	7.85095	44.44	7.61426	44.44	11.5668	44.44	11.5957	44.44	15.7808	44.44	15.9088	44.44	19.1404	44.44	18.841	44.44	20.7084	44.44	19.925					44.44	5.15015	44.44	5.14517	44.44	8.48975	44.44	8.59363	44.44	12.358	44.44	12.4832	44.44	15.287	44.44	15.1692	44.44	16.6632	44.44	16.2146						44.34
44.54	7.84937	44.54	7.62488	44.54	11.5652	44.54	11.6094	44.54	15.7855	44.54	15.9194	44.54	19.1342	44.54	18.8437	44.54	20.7061	44.54	19.9251					44.54	5.15405	44.54	5.15381	44.54	8.49756	44.54	8.60549	44.54	12.3767	44.54	12.4941	44.54	15.2855	44.54	15.1737	44.54	16.6687	44.54	16.2149						44.44
44.64	7.87128	44.64	7.63549	44.64	11.5833	44.64	11.6231	44.64	15.7933	44.64	15.9299	44.64	19.1443	44.64	18.8464	44.64	20.7045	44.64	19.9251					44.64	5.17206	44.64	5.16245	44.64	8.521	44.64	8.61733	44.64	12.3947	44.64	12.5051	44.64	15.3011	44.64	15.1781	44.64	16.6757	44.64	16.2153						44.54
44.74	7.8916	44.74	7.64608	44.74	11.5942	44.74	11.6367	44.74	15.8066	44.74	15.9403	44.74	19.1522	44.74	18.849	44.74	20.7155	44.74	19.9252					44.74	5.19702	44.74	5.17107	44.74	8.54523	44.74	8.62914	44.74	12.4166	44.74	12.5159	44.74	15.316	44.74	15.1826	44.74	16.6874	44.74	16.2157						44.64
44.84	7.90015	44.84	7.65665	44.84	11.602	44.84	11.6503	44.84	15.8152	44.84	15.9507	44.84	19.1553	44.84	18.8516	44.84	20.7115	44.84	19.9253					44.84	5.21344	44.84	5.17969	44.84	8.56708	44.84	8.64093	44.84	12.4283	44.84	12.5268	44.84	15.3261	44.84	15.187	44.84	16.6874	44.84	16.216						44.74
44.94	7.91113	44.94	7.6672	44.94	11.6153	44.94	11.6639	44.94	15.8262	44.94	15.961	44.94	19.167	44.94	18.8542	44.94	20.7202	44.94	19.9254					44.94	5.22125	44.94	5.18829	44.94	8.5827	44.94	8.65269	44.94	12.4392	44.94	12.5375	44.94	15.3238	44.94	15.1914	44.94	16.7	44.94	16.2164						44.84
45.04	7.9361	45.04	7.67774	45.04	11.6434	45.04	11.6774	45.04	15.8511	45.04	15.9712	45.04	19.1748	45.04	18.8568	45.04	20.7186	45.04	19.9254					45.04	5.23456	45.04	5.19688	45.04	8.60852	45.04	8.66442	45.04	12.4572	45.04	12.5483	45.04	15.3371	45.04	15.1957	45.04	16.7078	45.04	16.2167						44.94
45.14	7.94702	45.14	7.68826	45.14	11.6489	45.14	11.6909	45.14	15.8472	45.14	15.9815	45.14	19.181	45.14	18.8594	45.14	20.7264	45.14	19.9255					45.14	5.23999	45.14	5.20547	45.14	8.61865	45.14	8.67614	45.14	12.4658	45.14	12.559	45.14	15.3456	45.14	15.2	45.14	16.6976	45.14	16.217						45.04
45.24	7.95331	45.24	7.69876	45.24	11.6528	45.24	11.7044	45.24	15.8558	45.24	15.9916	45.24	19.1873	45.24	18.8619	45.24	20.7162	45.24	19.9256					45.24	5.2431	45.24	5.21404	45.24	8.62878	45.24	8.68783	45.24	12.4752	45.24	12.5696	45.24	15.3503	45.24	15.2043	45.24	16.707	45.24	16.2174						45.14
45.34	7.97754	45.34	7.70925	45.34	11.6606	45.34	11.7178	45.34	15.8636	45.34	16.0017	45.34	19.1873	45.34	18.8644	45.34	20.7233	45.34	19.9256					45.34	5.25018	45.34	5.2226	45.34	8.63116	45.34	8.69949	45.34	12.483	45.34	12.5803	45.34	15.3527	45.34	15.2086	45.34	16.707	45.34	16.2177						45.24
45.44	7.97906	45.44	7.71972	45.44	11.684	45.44	11.7312	45.44	15.8754	45.44	16.0118	45.44	19.1849	45.44	18.8668	45.44	20.7233	45.44	19.9257					45.44	5.26263	45.44	5.23115	45.44	8.63818	45.44	8.71113	45.44	12.4947	45.44	12.5908	45.44	15.3652	45.44	15.2128	45.44	16.707	45.44	16.218						45.34
45.54	7.97986	45.54	7.73017	45.54	11.6801	45.54	11.7445	45.54	15.8801	45.54	16.0218	45.54	19.1873	45.54	18.8693	45.54	20.7202	45.54	19.9258					45.54	5.27283	45.54	5.23969	45.54	8.64911	45.54	8.72274	45.54	12.5173	45.54	12.6014	45.54	15.3754	45.54	15.217	45.54	16.7179	45.54	16.2184						45.44
45.64	7.99939	45.64	7.7406	45.64	11.7043	45.64	11.7578	45.64	15.9027	45.64	16.0318	45.64	19.2021	45.64	18.8717	45.64	20.7264	45.64	19.9258					45.64	5.29156	45.64	5.24822	45.64	8.66711	45.64	8.73433	45.64	12.5353	45.64	12.6119	45.64	15.391	45.64	15.2211	45.64	16.7242	45.64	16.2187						45.54
45.74	8.00952	45.74	7.75102	45.74	11.7215	45.74	11.7711	45.74	15.9128	45.74	16.0417	45.74	19.2092	45.74	18.8741	45.74	20.7264	45.74	19.9259					45.74	5.29156	45.74	5.25674	45.74	8.68427	45.74	8.7459	45.74	12.5494	45.74	12.6223	45.74	15.3863	45.74	15.2252	45.74	16.7288	45.74	16.219						45.64
45.84	8.0166	45.84	7.76142	45.84	11.7286	45.84	11.7843	45.84	15.9152	45.84	16.0515	45.84	19.1982	45.84	18.8765	45.84	20.7194	45.84	19.926					45.84	5.29938	45.84	5.26525	45.84	8.70148	45.84	8.75744	45.84	12.5603	45.84	12.6327	45.84	15.3972	45.84	15.2293	45.84	16.7273	45.84	16.2193						45.74
45.94	8.02594	45.94	7.77181	45.94	11.7379	45.94	11.7975	45.94	15.9222	45.94	16.0613	45.94	19.2068	45.94	18.8788	45.94	20.7162	45.94	19.926					45.94	5.30487	45.94	5.27375	45.94	8.7171	45.94	8.76896	45.94	12.5736	45.94	12.6431	45.94	15.4152	45.94	15.2334	45.94	16.7429	45.94	16.2196						45.84
46.04	8.03143	46.04	7.78217	46.04	11.7551	46.04	11.8107	46.04	15.9418	46.04	16.0711	46.04	19.2186	46.04	18.8811	46.04	20.728	46.04	19.9261					46.04	5.31342	46.04	5.28223	46.04	8.71863	46.04	8.78045	46.04	12.5767	46.04	12.6534	46.04	15.4207	46.04	15.2374	46.04	16.7382	46.04	16.2199						45.94
46.14	8.04077	46.14	7.79252	46.14	11.7723	46.14	11.8238	46.14	15.9535	46.14	16.0808	46.14	19.2357	46.14	18.8834	46.14	20.7334	46.14	19.9261					46.14	5.3244	46.14	5.29071	46.14	8.72961	46.14	8.79192	46.14	12.5853	46.14	12.6637	46.14	15.4136	46.14	15.2414	46.14	16.7382	46.14	16.2202						46.04
46.24	8.04785	46.24	7.80286	46.24	11.7794	46.24	11.8369	46.24	15.9613	46.24	16.0904	46.24	19.2381	46.24	18.8857	46.24	20.7358	46.24	19.9262					46.24	5.34155	46.24	5.29918	46.24	8.7616	46.24	8.80337	46.24	12.5986	46.24	12.674	46.24	15.4332	46.24	15.2454	46.24	16.7531	46.24	16.2205						46.14
46.34	8.06189	46.34	7.81317	46.34	11.7934	46.34	11.8499	46.34	15.9699	46.34	16.1	46.34	19.2303	46.34	18.888	46.34	20.7233	46.34	19.9263					46.34	5.33374	46.34	5.30764	46.34	8.77179	46.34	8.81479	46.34	12.6088	46.34	12.6842	46.34	15.4332	46.34	15.2493	46.34	16.7507	46.34	16.2207						46.24
46.44	8.06189	46.44	7.82347	46.44	11.8051	46.44	11.8629	46.44	15.9636	46.44	16.1096	46.44	19.224	46.44	18.8902	46.44	20.7108	46.44	19.9263					46.44	5.35016	46.44	5.31608	46.44	8.78583	46.44	8.82618	46.44	12.6376	46.44	12.6944	46.44	15.4433	46.44	15.2532	46.44	16.7531	46.44	16.221						46.34
46.54	8.07672	46.54	7.83376	46.54	11.8199	46.54	11.8759	46.54	15.9894	46.54	16.1191	46.54	19.2412	46.54	18.8924	46.54	20.7084	46.54	19.9264					46.54	5.36188	46.54	5.32452	46.54	8.79053	46.54	8.83756	46.54	12.6486	46.54	12.7045	46.54	15.4543	46.54	15.2571	46.54	16.7499	46.54	16.2213						46.44
46.64	8.08612	46.64	7.84402	46.64	11.8293	46.64	11.8888	46.64	15.9965	46.64	16.1285	46.64	19.2451	46.64	18.8946	46.64	20.7186	46.64	19.9264					46.64	5.35718	46.64	5.33295	46.64	8.79834	46.64	8.84891	46.64	12.6588	46.64	12.7146	46.64	15.448	46.64	15.2609	46.64	16.746	46.64	16.2216						46.54
46.74	8.09625	46.74	7.85427	46.74	11.8395	46.74	11.9018	46.74	16.0012	46.74	16.1379	46.74	19.2498	46.74	18.8968	46.74	20.7084	46.74	19.9265					46.74	5.36346	46.74	5.34136	46.74	8.81006	46.74	8.86023	46.74	12.6588	46.74	12.7246	46.74	15.4527	46.74	15.2648	46.74	16.7578	46.74	16.2218						46.64
46.84	8.09705	46.84	7.86451	46.84	11.852	46.84	11.9146	46.84	16.0144	46.84	16.1473	46.84	19.2529	46.84	18.8989	46.84	20.7264	46.84	19.9265					46.84	5.37201	46.84	5.34977	46.84	8.81787	46.84	8.87153	46.84	12.6697	46.84	12.7346	46.84	15.4558	46.84	15.2686	46.84	16.7413	46.84	16.2221						46.74
46.94	8.11346	46.94	7.87472	46.94	11.8637	46.94	11.9275	46.94	16.0254	46.94	16.1566	46.94	19.2646	46.94	18.901	46.94	20.7327	46.94	19.9266					46.94	5.38611	46.94	5.35816	46.94	8.83429	46.94	8.88281	46.94	12.6908	46.94	12.7446	46.94	15.4574	46.94	15.2723	46.94	16.739	46.94	16.2224						46.84
47.04	8.1283	47.04	7.88492	47.04	11.8715	47.04	11.9403	47.04	16.0339	47.04	16.1658	47.04	19.2646	47.04	18.9031	47.04	20.7334	47.04	19.9266					47.04	5.39313	47.04	5.36654	47.04	8.85614	47.04	8.89406	47.04	12.7126	47.04	12.7546	47.04	15.4691	47.04	15.2761	47.04	16.7625	47.04	16.2226						46.94
47.14	8.14001	47.14	7.89511	47.14	11.8879	47.14	11.953	47.14	16.0449	47.14	16.175	47.14	19.2646	47.14	18.9052	47.14	20.7444	47.14	19.9267					47.14	5.39783	47.14	5.37492	47.14	8.86554	47.14	8.90529	47.14	12.722	47.14	12.7645	47.14	15.4792	47.14	15.2798	47.14	16.7648	47.14	16.2229						47.04
47.24	8.15955	47.24	7.90527	47.24	11.9145	47.24	11.9658	47.24	16.0621	47.24	16.1842	47.24	19.2842	47.24	18.9073	47.24	20.7529	47.24	19.9267					47.24	5.41107	47.24	5.38328	47.24	8.87878	47.24	8.9165	47.24	12.7353	47.24	12.7743	47.24	15.4918	47.24	15.2834	47.24	16.7609	47.24	16.2231						47.14
47.34	8.17438	47.34	7.91542	47.34	11.9215	47.34	11.9784	47.34	16.0652	47.34	16.1933	47.34	19.2826	47.34	18.9093	47.34	20.7498	47.34	19.9268					47.34	5.42206	47.34	5.39164	47.34	8.88977	47.34	8.92768	47.34	12.7463	47.34	12.7841	47.34	15.4926	47.34	15.2871	47.34	16.7593	47.34	16.2234						47.24
47.44	8.19861	47.44	7.92556	47.44	11.934	47.44	11.9911	47.44	16.084	47.44	16.2024	47.44	19.2936	47.44	18.9113	47.44	20.7522	47.44	19.9268					47.44	5.4306	47.44	5.39998	47.44	8.89832	47.44	8.93884	47.44	12.7595	47.44	12.7939	47.44	15.4871	47.44	15.2907	47.44	16.7531	47.44	16.2236						47.34
47.54	8.19861	47.54	7.93567	47.54	11.934	47.54	12.0037	47.54	16.0699	47.54	16.2114	47.54	19.299	47.54	18.9133	47.54	20.7381	47.54	19.9268					47.54	5.44159	47.54	5.40831	47.54	8.9093	47.54	8.94997	47.54	12.7728	47.54	12.8036	47.54	15.5035	47.54	15.2943	47.54	16.7499	47.54	16.2238						47.44
47.64	8.2002	47.64	7.94577	47.64	11.9418	47.64	12.0163	47.64	16.0824	47.64	16.2204	47.64	19.2967	47.64	18.9153	47.64	20.7506	47.64	19.9269					47.64	5.45404	47.64	5.41664	47.64	8.91785	47.64	8.96109	47.64	12.7908	47.64	12.8134	47.64	15.5113	47.64	15.2979	47.64	16.7578	47.64	16.2241						47.54
47.74	8.22046	47.74	7.95586	47.74	11.9614	47.74	12.0289	47.74	16.1019	47.74	16.2293	47.74	19.3115	47.74	18.9172	47.74	20.7506	47.74	19.9269					47.74	5.46112	47.74	5.42495	47.74	8.92493	47.74	8.97218	47.74	12.8002	47.74	12.823	47.74	15.5129	47.74	15.3014	47.74	16.7507	47.74	16.2243						47.64
47.84	8.22675	47.84	7.96592	47.84	11.9567	47.84	12.0414	47.84	16.0988	47.84	16.2382	47.84	19.3107	47.84	18.9192	47.84	20.7592	47.84	19.927					47.84	5.47357	47.84	5.43325	47.84	8.93896	47.84	8.98324	47.84	12.8072	47.84	12.8326	47.84	15.5253	47.84	15.3049	47.84	16.7484	47.84	16.2245						47.74
47.94	8.22046	47.94	7.97598	47.94	11.9614	47.94	12.0539	47.94	16.0925	47.94	16.247	47.94	19.2951	47.94	18.9211	47.94	20.7412	47.94	19.927					47.94	5.48065	47.94	5.44155	47.94	8.9585	47.94	8.99428	47.94	12.8267	47.94	12.8422	47.94	15.5394	47.94	15.3084	47.94	16.7672	47.94	16.2248						47.84
48.04	8.23926	48.04	7.98601	48.04	11.9825	48.04	12.0663	48.04	16.1113	48.04	16.2558	48.04	19.3209	48.04	18.923	48.04	20.7405	48.04	19.9271					48.04	5.49469	48.04	5.44983	48.04	8.97021	48.04	9.0053	48.04	12.8267	48.04	12.8518	48.04	15.53	48.04	15.3119	48.04	16.7648	48.04	16.225						47.94
48.14	8.23999	48.14	7.99603	48.14	11.9832	48.14	12.0787	48.14	16.1042	48.14	16.2645	48.14	19.3138	48.14	18.9249	48.14	20.7412	48.14	19.9271					48.14	5.50092	48.14	5.4581	48.14	8.97644	48.14	9.0163	48.14	12.8298	48.14	12.8613	48.14	15.523	48.14	15.3153	48.14	16.7687	48.14	16.2252						48.04
48.24	8.24237	48.24	8.00603	48.24	11.9973	48.24	12.0911	48.24	16.1183	48.24	16.2732	48.24	19.3162	48.24	18.9267	48.24	20.7475	48.24	19.9271					48.24	5.5119	48.24	5.46636	48.24	8.98743	48.24	9.02727	48.24	12.8345	48.24	12.8708	48.24	15.523	48.24	15.3187	48.24	16.7625	48.24	16.2254						48.14
48.34	8.2572	48.34	8.01602	48.34	12.0121	48.34	12.1035	48.34	16.1332	48.34	16.2819	48.34	19.3311	48.34	18.9286	48.34	20.7506	48.34	19.9272					48.34	5.52203	48.34	5.47461	48.34	8.99756	48.34	9.03822	48.34	12.847	48.34	12.8802	48.34	15.5355	48.34	15.3221	48.34	16.7703	48.34	16.2256						48.24
48.44	8.26892	48.44	8.02599	48.44	12.0239	48.44	12.1158	48.44	16.1449	48.44	16.2905	48.44	19.3311	48.44	18.9304	48.44	20.7506	48.44	19.9272					48.44	5.52905	48.44	5.48286	48.44	9.00928	48.44	9.04915	48.44	12.8744	48.44	12.8896	48.44	15.5496	48.44	15.3255	48.44	16.7765	48.44	16.2258						48.34
48.54	8.29315	48.54	8.03594	48.54	12.0434	48.54	12.1281	48.54	16.166	48.54	16.299	48.54	19.3444	48.54	18.9322	48.54	20.767	48.54	19.9272					48.54	5.52985	48.54	5.49109	48.54	9.02411	48.54	9.06005	48.54	12.8642	48.54	12.899	48.54	15.5425	48.54	15.3288	48.54	16.7609	48.54	16.226						48.44
48.64	8.3197	48.64	8.04588	48.64	12.0629	48.64	12.1403	48.64	16.1863	48.64	16.3076	48.64	19.3646	48.64	18.934	48.64	20.7889	48.64	19.9273					48.64	5.52985	48.64	5.49931	48.64	9.0304	48.64	9.07093	48.64	12.8783	48.64	12.9083	48.64	15.5425	48.64	15.3321	48.64	16.7554	48.64	16.2262						48.54
48.74	8.33923	48.74	8.0558	48.74	12.0872	48.74	12.1525	48.74	16.2082	48.74	16.316	48.74	19.3787	48.74	18.9358	48.74	20.7866	48.74	19.9273					48.74	5.54938	48.74	5.50752	48.74	9.05066	48.74	9.08179	48.74	12.9048	48.74	12.9176	48.74	15.5621	48.74	15.3354	48.74	16.7679	48.74	16.2264						48.64
48.84	8.34625	48.84	8.0657	48.84	12.1059	48.84	12.1647	48.84	16.2152	48.84	16.3245	48.84	19.3771	48.84	18.9375	48.84	20.8053	48.84	19.9273					48.84	5.53845	48.84	5.51572	48.84	9.04523	48.84	9.09262	48.84	12.9048	48.84	12.9269	48.84	15.5511	48.84	15.3387	48.84	16.7554	48.84	16.2266						48.74
48.94	8.34705	48.94	8.07559	48.94	12.1121	48.94	12.1769	48.94	16.2214	48.94	16.3328	48.94	19.3818	48.94	18.9392	48.94	20.7998	48.94	19.9274					48.94	5.54858	48.94	5.52391	48.94	9.05225	48.94	9.10343	48.94	12.9213	48.94	12.9361	48.94	15.5496	48.94	15.3419	48.94	16.7601	48.94	16.2268						48.84
49.04	8.37128	49.04	8.08546	49.04	12.1309	49.04	12.189	49.04	16.2402	49.04	16.3412	49.04	19.3983	49.04	18.941	49.04	20.8108	49.04	19.9274					49.04	5.5564	49.04	5.5321	49.04	9.04675	49.04	9.11422	49.04	12.9267	49.04	12.9453	49.04	15.5457	49.04	15.3451	49.04	16.7538	49.04	16.227						48.94
49.14	8.38531	49.14	8.09532	49.14	12.1403	49.14	12.201	49.14	16.2543	49.14	16.3495	49.14	19.3936	49.14	18.9427	49.14	20.8084	49.14	19.9274					49.14	5.56268	49.14	5.54027	49.14	9.05774	49.14	9.12499	49.14	12.933	49.14	12.9544	49.14	15.5519	49.14	15.3483	49.14	16.7625	49.14	16.2272						49.04
49.24	8.3783	49.24	8.10516	49.24	12.1411	49.24	12.2131	49.24	16.2574	49.24	16.3577	49.24	19.3967	49.24	18.9443	49.24	20.8014	49.24	19.9275					49.24	5.57123	49.24	5.54843	49.24	9.07489	49.24	9.13573	49.24	12.9392	49.24	12.9636	49.24	15.5527	49.24	15.3515	49.24	16.7609	49.24	16.2274						49.14
49.34	8.3916	49.34	8.11498	49.34	12.1575	49.34	12.2251	49.34	16.2637	49.34	16.3659	49.34	19.3951	49.34	18.946	49.34	20.8061	49.34	19.9275					49.34	5.5705	49.34	5.55658	49.34	9.07959	49.34	9.14645	49.34	12.9408	49.34	12.9726	49.34	15.559	49.34	15.3546	49.34	16.7703	49.34	16.2276						49.24
49.44	8.41968	49.44	8.12479	49.44	12.1824	49.44	12.2371	49.44	16.2761	49.44	16.3741	49.44	19.4037	49.44	18.9476	49.44	20.8162	49.44	19.9275					49.44	5.59546	49.44	5.56472	49.44	9.10382	49.44	9.15715	49.44	12.9556	49.44	12.9817	49.44	15.5816	49.44	15.3577	49.44	16.7773	49.44	16.2277						49.34
49.54	8.41425	49.54	8.13458	49.54	12.177	49.54	12.249	49.54	16.2707	49.54	16.3822	49.54	19.3983	49.54	18.9493	49.54	20.7983	49.54	19.9276					49.54	5.61188	49.54	5.57285	49.54	9.11786	49.54	9.16782	49.54	12.9673	49.54	12.9907	49.54	15.5855	49.54	15.3608	49.54	16.789	49.54	16.2279						49.44
49.64	8.41968	49.64	8.14436	49.64	12.1832	49.64	12.2609	49.64	16.2839	49.64	16.3903	49.64	19.4115	49.64	18.9509	49.64	20.7998	49.64	19.9276					49.64	5.61658	49.64	5.58097	49.64	9.11865	49.64	9.17848	49.64	12.9799	49.64	12.9997	49.64	15.5816	49.64	15.3639	49.64	16.7968	49.64	16.2281						49.54
49.74	8.43066	49.74	8.15412	49.74	12.213	49.74	12.2728	49.74	16.2949	49.74	16.3984	49.74	19.4147	49.74	18.9525	49.74	20.803	49.74	19.9276					49.74	5.6142	49.74	5.58908	49.74	9.13037	49.74	9.18911	49.74	12.9861	49.74	13.0086	49.74	15.5933	49.74	15.3669	49.74	16.7968	49.74	16.2283						49.64
49.84	8.45093	49.84	8.16386	49.84	12.2301	49.84	12.2847	49.84	16.3152	49.84	16.4064	49.84	19.4232	49.84	18.9541	49.84	20.8115	49.84	19.9277					49.84	5.61658	49.84	5.59719	49.84	9.14679	49.84	9.19972	49.84	12.9986	49.84	13.0175	49.84	15.605	49.84	15.37	49.84	16.8038	49.84	16.2284						49.74
49.94	8.45801	49.94	8.17359	49.94	12.2473	49.94	12.2965	49.94	16.334	49.94	16.4143	49.94	19.442	49.94	18.9556	49.94	20.8225	49.94	19.9277					49.94	5.62439	49.94	5.60528	49.94	9.15302	49.94	9.2103	49.94	13.0064	49.94	13.0264	49.94	15.6011	49.94	15.373	49.94	16.814	49.94	16.2286						49.84
50.04	8.47516	50.04	8.1833	50.04	12.2527	50.04	12.3082	50.04	16.3511	50.04	16.4222	50.04	19.4427	50.04	18.9572	50.04	20.8279	50.04	19.9277					50.04	5.63843	50.04	5.61336	50.04	9.1499	50.04	9.22087	50.04	13.015	50.04	13.0352	50.04	15.6097	50.04	15.3759	50.04	16.8234	50.04	16.2288						49.94
50.14	8.50098	50.14	8.193	50.14	12.2668	50.14	12.32	50.14	16.377	50.14	16.4301	50.14	19.4537	50.14	18.9587	50.14	20.8459	50.14	19.9277					50.14	5.65564	50.14	5.62143	50.14	9.17725	50.14	9.23141	50.14	13.033	50.14	13.044	50.14	15.6168	50.14	15.3789	50.14	16.8281	50.14	16.2289						50.04
50.24	8.50482	50.24	8.20268	50.24	12.2653	50.24	12.3317	50.24	16.3691	50.24	16.4379	50.24	19.4474	50.24	18.9602	50.24	20.8381	50.24	19.9278					50.24	5.67279	50.24	5.62949	50.24	9.19598	50.24	9.24193	50.24	13.0494	50.24	13.0528	50.24	15.6199	50.24	15.3818	50.24	16.8398	50.24	16.2291						50.14
50.34	8.49707	50.34	8.21234	50.34	12.2715	50.34	12.3434	50.34	16.3683	50.34	16.4457	50.34	19.4443	50.34	18.9617	50.34	20.8303	50.34	19.9278					50.34	5.67987	50.34	5.63754	50.34	9.18665	50.34	9.25242	50.34	13.0572	50.34	13.0615	50.34	15.6293	50.34	15.3847	50.34	16.8359	50.34	16.2293						50.24
50.44	8.52203	50.44	8.22199	50.44	12.2918	50.44	12.355	50.44	16.3832	50.44	16.4535	50.44	19.467	50.44	18.9632	50.44	20.8428	50.44	19.9278					50.44	5.69232	50.44	5.64559	50.44	9.21082	50.44	9.2629	50.44	13.0642	50.44	13.0702	50.44	15.6394	50.44	15.3876	50.44	16.8429	50.44	16.2294						50.34
50.54	8.54626	50.54	8.23162	50.54	12.3059	50.54	12.3667	50.54	16.4027	50.54	16.4612	50.54	19.4764	50.54	18.9647	50.54	20.8499	50.54	19.9278					50.54	5.70642	50.54	5.65362	50.54	9.23273	50.54	9.27335	50.54	13.0814	50.54	13.0788	50.54	15.6566	50.54	15.3905	50.54	16.8523	50.54	16.2296						50.44
50.64	8.5658	50.64	8.24124	50.64	12.3278	50.64	12.3782	50.64	16.4222	50.64	16.4689	50.64	19.4912	50.64	18.9662	50.64	20.8748	50.64	19.9279					50.64	5.71033	50.64	5.66164	50.64	9.23663	50.64	9.28378	50.64	13.0884	50.64	13.0875	50.64	15.6558	50.64	15.3933	50.64	16.8476	50.64	16.2297						50.54
50.74	8.56659	50.74	8.25084	50.74	12.334	50.74	12.3898	50.74	16.4308	50.74	16.4765	50.74	19.4951	50.74	18.9676	50.74	20.8803	50.74	19.9279					50.74	5.71185	50.74	5.66965	50.74	9.25458	50.74	9.29419	50.74	13.108	50.74	13.0961	50.74	15.6636	50.74	15.3962	50.74	16.8671	50.74	16.2299						50.64
50.84	8.57281	50.84	8.26043	50.84	12.3426	50.84	12.4013	50.84	16.4371	50.84	16.4841	50.84	19.4912	50.84	18.969	50.84	20.8717	50.84	19.9279					50.84	5.72125	50.84	5.67765	50.84	9.2663	50.84	9.30457	50.84	13.1181	50.84	13.1046	50.84	15.6707	50.84	15.399	50.84	16.8694	50.84	16.23						50.74
50.94	8.58923	50.94	8.26999	50.94	12.3567	50.94	12.4128	50.94	16.4504	50.94	16.4916	50.94	19.5029	50.94	18.9705	50.94	20.867	50.94	19.9279					50.94	5.73767	50.94	5.68565	50.94	9.2757	50.94	9.31494	50.94	13.1322	50.94	13.1132	50.94	15.6785	50.94	15.4018	50.94	16.8718	50.94	16.2301						50.84
51.04	8.58221	51.04	8.27955	51.04	12.3668	51.04	12.4243	51.04	16.4605	51.04	16.4991	51.04	19.5029	51.04	18.9719	51.04	20.8678	51.04	19.928					51.04	5.72907	51.04	5.69363	51.04	9.27881	51.04	9.32528	51.04	13.1369	51.04	13.1216	51.04	15.673	51.04	15.4045	51.04	16.8648	51.04	16.2303						50.94
51.14	8.58453	51.14	8.28909	51.14	12.3762	51.14	12.4357	51.14	16.4699	51.14	16.5066	51.14	19.4959	51.14	18.9732	51.14	20.8717	51.14	19.928					51.14	5.74548	51.14	5.7016	51.14	9.28351	51.14	9.3356	51.14	13.1541	51.14	13.1301	51.14	15.6902	51.14	15.4073	51.14	16.8741	51.14	16.2304						51.04
51.24	8.60565	51.24	8.29861	51.24	12.4028	51.24	12.4471	51.24	16.48	51.24	16.514	51.24	19.5099	51.24	18.9746	51.24	20.8881	51.24	19.928					51.24	5.7478	51.24	5.70957	51.24	9.29364	51.24	9.3459	51.24	13.1666	51.24	13.1385	51.24	15.691	51.24	15.41	51.24	16.882	51.24	16.2306						51.14
51.34	8.6236	51.34	8.30812	51.34	12.427	51.34	12.4584	51.34	16.4973	51.34	16.5214	51.34	19.5272	51.34	18.976	51.34	20.8912	51.34	19.928					51.34	5.7525	51.34	5.71752	51.34	9.30304	51.34	9.35618	51.34	13.1783	51.34	13.1469	51.34	15.7027	51.34	15.4127	51.34	16.8796	51.34	16.2307						51.24
51.44	8.64783	51.44	8.31761	51.44	12.4645	51.44	12.4698	51.44	16.5222	51.44	16.5288	51.44	19.5451	51.44	18.9773	51.44	20.9092	51.44	19.928					51.44	5.77203	51.44	5.72546	51.44	9.31708	51.44	9.36643	51.44	13.1931	51.44	13.1553	51.44	15.7144	51.44	15.4154	51.44	16.9062	51.44	16.2308						51.34
51.54	8.65955	51.54	8.32708	51.54	12.4731	51.54	12.4811	51.54	16.5332	51.54	16.5361	51.54	19.5537	51.54	18.9787	51.54	20.9124	51.54	19.9281					51.54	5.77203	51.54	5.7334	51.54	9.31787	51.54	9.37667	51.54	13.1877	51.54	13.1636	51.54	15.716	51.54	15.418	51.54	16.8835	51.54	16.231						51.44
51.64	8.66425	51.64	8.33654	51.64	12.4973	51.64	12.4923	51.64	16.5551	51.64	16.5434	51.64	19.5584	51.64	18.98	51.64	20.9147	51.64	19.9281					51.64	5.79156	51.64	5.74132	51.64	9.3374	51.64	9.38688	51.64	13.1962	51.64	13.1719	51.64	15.7245	51.64	15.4206	51.64	16.9015	51.64	16.2311						51.54
51.74	8.66656	51.74	8.34599	51.74	12.4996	51.74	12.5036	51.74	16.5551	51.74	16.5506	51.74	19.5654	51.74	18.9813	51.74	20.9069	51.74	19.9281					51.74	5.79156	51.74	5.74924	51.74	9.35382	51.74	9.39707	51.74	13.2056	51.74	13.1802	51.74	15.7386	51.74	15.4233	51.74	16.9179	51.74	16.2312						51.64
51.84	8.68066	51.84	8.35542	51.84	12.5255	51.84	12.5148	51.84	16.5746	51.84	16.5578	51.84	19.585	51.84	18.9826	51.84	20.9147	51.84	19.9281					51.84	5.79938	51.84	5.75714	51.84	9.36707	51.84	9.40724	51.84	13.2134	51.84	13.1884	51.84	15.7402	51.84	15.4259	51.84	16.921	51.84	16.2313						51.74
51.94	8.70093	51.94	8.36483	51.94	12.5457	51.94	12.5259	51.94	16.5941	51.94	16.565	51.94	19.5998	51.94	18.9839	51.94	20.9342	51.94	19.9281					51.94	5.8111	51.94	5.76503	51.94	9.37805	51.94	9.41739	51.94	13.2267	51.94	13.1966	51.94	15.7433	51.94	15.4284	51.94	16.939	51.94	16.2315						51.84
52.04	8.70642	52.04	8.37423	52.04	12.5512	52.04	12.5371	52.04	16.5925	52.04	16.5721	52.04	19.6006	52.04	18.9851	52.04	20.9209	52.04	19.9282					52.04	5.81891	52.04	5.77292	52.04	9.38348	52.04	9.42751	52.04	13.2353	52.04	13.2048	52.04	15.7519	52.04	15.431	52.04	16.9359	52.04	16.2316						51.94
52.14	8.72986	52.14	8.38361	52.14	12.5746	52.14	12.5482	52.14	16.6152	52.14	16.5792	52.14	19.6123	52.14	18.9864	52.14	20.9319	52.14	19.9282					52.14	5.82281	52.14	5.7808	52.14	9.38818	52.14	9.43762	52.14	13.2463	52.14	13.2129	52.14	15.7512	52.14	15.4335	52.14	16.9304	52.14	16.2317						52.04
52.24	8.74939	52.24	8.39298	52.24	12.5942	52.24	12.5593	52.24	16.6355	52.24	16.5863	52.24	19.624	52.24	18.9876	52.24	20.949	52.24	19.9282					52.24	5.83453	52.24	5.78866	52.24	9.3999	52.24	9.4477	52.24	13.2509	52.24	13.221	52.24	15.7605	52.24	15.4361	52.24	16.9327	52.24	16.2318						52.14
52.34	8.76031	52.34	8.40233	52.34	12.6051	52.34	12.5703	52.34	16.634	52.34	16.5933	52.34	19.6232	52.34	18.9888	52.34	20.9529	52.34	19.9282					52.34	5.83923	52.34	5.79652	52.34	9.4046	52.34	9.45776	52.34	13.2533	52.34	13.2291	52.34	15.7582	52.34	15.4386	52.34	16.9468	52.34	16.232						52.24
52.44	8.77051	52.44	8.41167	52.44	12.6278	52.44	12.5813	52.44	16.6527	52.44	16.6003	52.44	19.6334	52.44	18.9901	52.44	20.9631	52.44	19.9282					52.44	5.84076	52.44	5.80436	52.44	9.41785	52.44	9.46781	52.44	13.2681	52.44	13.2371	52.44	15.78	52.44	15.4411	52.44	16.9554	52.44	16.2321						52.34
52.54	8.79236	52.54	8.42099	52.54	12.6551	52.54	12.5923	52.54	16.6722	52.54	16.6072	52.54	19.6584	52.54	18.9913	52.54	20.9733	52.54	19.9282					52.54	5.85327	52.54	5.8122	52.54	9.41943	52.54	9.47782	52.54	13.2665	52.54	13.2451	52.54	15.773	52.54	15.4435	52.54	16.957	52.54	16.2322						52.44
52.64	8.79547	52.64	8.4303	52.64	12.6692	52.64	12.6033	52.64	16.6808	52.64	16.6141	52.64	19.6631	52.64	18.9925	52.64	20.9803	52.64	19.9283					52.64	5.87909	52.64	5.82003	52.64	9.43896	52.64	9.48782	52.64	13.2806	52.64	13.2531	52.64	15.7925	52.64	15.446	52.64	16.9781	52.64	16.2323						52.54
52.74	8.81189	52.74	8.43959	52.74	12.6746	52.74	12.6142	52.74	16.6863	52.74	16.621	52.74	19.6553	52.74	18.9936	52.74	20.9686	52.74	19.9283					52.74	5.89392	52.74	5.82785	52.74	9.45148	52.74	9.4978	52.74	13.2916	52.74	13.261	52.74	15.7972	52.74	15.4484	52.74	16.9796	52.74	16.2324						52.64
52.84	8.80798	52.84	8.44886	52.84	12.6817	52.84	12.6251	52.84	16.6887	52.84	16.6278	52.84	19.6514	52.84	18.9948	52.84	20.9592	52.84	19.9283					52.84	5.91107	52.84	5.83565	52.84	9.46552	52.84	9.50776	52.84	13.3267	52.84	13.269	52.84	15.8074	52.84	15.4508	52.84	16.9835	52.84	16.2325						52.74
52.94	8.82751	52.94	8.45812	52.94	12.7067	52.94	12.636	52.94	16.6918	52.94	16.6346	52.94	19.6631	52.94	18.996	52.94	20.9764	52.94	19.9283					52.94	5.92987	52.94	5.84345	52.94	9.47961	52.94	9.51769	52.94	13.3314	52.94	13.2768	52.94	15.8285	52.94	15.4532	52.94	16.9859	52.94	16.2326						52.84
53.04	8.83453	53.04	8.46737	53.04	12.7184	53.04	12.6468	53.04	16.6988	53.04	16.6414	53.04	19.6553	53.04	18.9971	53.04	20.9733	53.04	19.9283					53.04	5.94232	53.04	5.85124	53.04	9.49207	53.04	9.52761	53.04	13.3384	53.04	13.2847	53.04	15.8339	53.04	15.4556	53.04	16.9984	53.04	16.2327						52.94
53.14	8.8291	53.14	8.4766	53.14	12.7208	53.14	12.6576	53.14	16.7012	53.14	16.6481	53.14	19.6561	53.14	18.9982	53.14	20.9741	53.14	19.9283					53.14	5.95251	53.14	5.85902	53.14	9.50226	53.14	9.5375	53.14	13.3494	53.14	13.2925	53.14	15.8441	53.14	15.4579	53.14	17.0007	53.14	16.2328						53.04
53.24	8.84155	53.24	8.48581	53.24	12.7348	53.24	12.6684	53.24	16.7027	53.24	16.6548	53.24	19.6584	53.24	18.9994	53.24	20.9733	53.24	19.9283					53.24	5.96033	53.24	5.86679	53.24	9.521	53.24	9.54737	53.24	13.3674	53.24	13.3003	53.24	15.8566	53.24	15.4603	53.24	17.0078	53.24	16.2329						53.14
53.34	8.86035	53.34	8.49501	53.34	12.7426	53.34	12.6791	53.34	16.7199	53.34	16.6615	53.34	19.6678	53.34	19.0005	53.34	20.985	53.34	19.9284					53.34	5.96655	53.34	5.87455	53.34	9.52881	53.34	9.55722	53.34	13.3759	53.34	13.3081	53.34	15.8582	53.34	15.4626	53.34	17.0156	53.34	16.233						53.24
53.44	8.87439	53.44	8.5042	53.44	12.7543	53.44	12.6898	53.44	16.7339	53.44	16.6681	53.44	19.6748	53.44	19.0016	53.44	20.985	53.44	19.9284					53.44	5.97125	53.44	5.8823	53.44	9.54364	53.44	9.56706	53.44	13.3853	53.44	13.3158	53.44	15.8777	53.44	15.4649	53.44	17.0187	53.44	16.2331						53.34
53.54	8.8689	53.54	8.51337	53.54	12.7606	53.54	12.7005	53.54	16.7379	53.54	16.6747	53.54	19.6732	53.54	19.0026	53.54	20.9795	53.54	19.9284					53.54	5.98297	53.54	5.89004	53.54	9.56164	53.54	9.57686	53.54	13.3986	53.54	13.3235	53.54	15.8793	53.54	15.4672	53.54	17.0289	53.54	16.2332						53.44
53.64	8.88611	53.64	8.52252	53.64	12.7747	53.64	12.7112	53.64	16.7426	53.64	16.6812	53.64	19.6826	53.64	19.0037	53.64	20.9858	53.64	19.9284					53.64	6.0025	53.64	5.89777	53.64	9.57019	53.64	9.58665	53.64	13.3994	53.64	13.3312	53.64	15.8855	53.64	15.4694	53.64	17.039	53.64	16.2333						53.54
53.74	8.89941	53.74	8.53166	53.74	12.7817	53.74	12.7218	53.74	16.7441	53.74	16.6878	53.74	19.6725	53.74	19.0048	53.74	20.9811	53.74	19.9284					53.74	6.01031	53.74	5.9055	53.74	9.5874	53.74	9.59642	53.74	13.4166	53.74	13.3388	53.74	15.8972	53.74	15.4717	53.74	17.0452	53.74	16.2334						53.64
53.84	8.90796	53.84	8.54078	53.84	12.7934	53.84	12.7324	53.84	16.7644	53.84	16.6942	53.84	19.6974	53.84	19.0058	53.84	20.9928	53.84	19.9284					53.84	6.01031	53.84	5.91321	53.84	9.58429	53.84	9.60617	53.84	13.4135	53.84	13.3464	53.84	15.8918	53.84	15.4739	53.84	17.0367	53.84	16.2335						53.74
53.94	8.92676	53.94	8.54989	53.94	12.8098	53.94	12.743	53.94	16.7707	53.94	16.7007	53.94	19.7139	53.94	19.0069	53.94	21.0053	53.94	19.9284					53.94	6.01892	53.94	5.92091	53.94	9.59131	53.94	9.6159	53.94	13.4205	53.94	13.354	53.94	15.9058	53.94	15.4761	53.94	17.046	53.94	16.2336						53.84
54.04	8.93921	54.04	8.55898	54.04	12.8082	54.04	12.7535	54.04	16.7777	54.04	16.7071	54.04	19.7139	54.04	19.0079	54.04	21.0162	54.04	19.9285					54.04	6.02515	54.04	5.9286	54.04	9.59912	54.04	9.6256	54.04	13.4213	54.04	13.3615	54.04	15.9066	54.04	15.4783	54.04	17.0351	54.04	16.2337						53.94
54.14	8.93378	54.14	8.56806	54.14	12.8129	54.14	12.764	54.14	16.7808	54.14	16.7135	54.14	19.7186	54.14	19.0089	54.14	21.0076	54.14	19.9285					54.14	6.04938	54.14	5.93629	54.14	9.61865	54.14	9.63529	54.14	13.4462	54.14	13.369	54.14	15.9316	54.14	15.4805	54.14	17.0468	54.14	16.2338						54.04
54.24	8.9408	54.24	8.57713	54.24	12.8176	54.24	12.7745	54.24	16.7785	54.24	16.7199	54.24	19.7209	54.24	19.01	54.24	21.0092	54.24	19.9285					54.24	6.0564	54.24	5.94396	54.24	9.62567	54.24	9.64496	54.24	13.4525	54.24	13.3765	54.24	15.9301	54.24	15.4827	54.24	17.0421	54.24	16.2339						54.14
54.34	8.94861	54.34	8.58618	54.34	12.8278	54.34	12.7849	54.34	16.7886	54.34	16.7262	54.34	19.7186	54.34	19.011	54.34	21.0076	54.34	19.9285					54.34	6.0658	54.34	5.95163	54.34	9.63507	54.34	9.6546	54.34	13.4673	54.34	13.384	54.34	15.9371	54.34	15.4848	54.34	17.0515	54.34	16.234						54.24
54.44	8.96033	54.44	8.59521	54.44	12.8246	54.44	12.7953	54.44	16.7933	54.44	16.7325	54.44	19.724	54.44	19.012	54.44	21.0006	54.44	19.9285					54.44	6.08923	54.44	5.95928	54.44	9.65692	54.44	9.66423	54.44	13.4791	54.44	13.3914	54.44	15.9402	54.44	15.487	54.44	17.0507	54.44	16.234						54.34
54.54	8.96503	54.54	8.60423	54.54	12.8325	54.54	12.8057	54.54	16.8027	54.54	16.7387	54.54	19.7194	54.54	19.0129	54.54	21.0006	54.54	19.9285					54.54	6.07983	54.54	5.96693	54.54	9.6546	54.54	9.67383	54.54	13.4705	54.54	13.3988	54.54	15.9379	54.54	15.4891	54.54	17.0421	54.54	16.2341						54.44
54.64	8.97046	54.64	8.61323	54.64	12.8442	54.64	12.8161	54.64	16.8035	54.64	16.7449	54.64	19.7123	54.64	19.0139	54.64	20.9928	54.64	19.9285					54.64	6.09705	54.64	5.97457	54.64	9.6546	54.64	9.68342	54.64	13.4799	54.64	13.4062	54.64	15.9449	54.64	15.4912	54.64	17.032	54.64	16.2342						54.54
54.74	8.97754	54.74	8.62222	54.74	12.8567	54.74	12.8264	54.74	16.834	54.74	16.7511	54.74	19.7311	54.74	19.0149	54.74	21.0092	54.74	19.9285					54.74	6.09937	54.74	5.9822	54.74	9.66473	54.74	9.69298	54.74	13.4838	54.74	13.4135	54.74	15.9449	54.74	15.4933	54.74	17.039	54.74	16.2343						54.64
54.84	8.98999	54.84	8.6312	54.84	12.8754	54.84	12.8367	54.84	16.8464	54.84	16.7573	54.84	19.7326	54.84	19.0158	54.84	21.0029	54.84	19.9285					54.84	6.1189	54.84	5.98981	54.84	9.68896	54.84	9.70252	54.84	13.5087	54.84	13.4209	54.84	15.9714	54.84	15.4953	54.84	17.0468	54.84	16.2344						54.74
54.94	9.0119	54.94	8.64016	54.94	12.8934	54.94	12.847	54.94	16.8519	54.94	16.7634	54.94	19.7318	54.94	19.0168	54.94	21.0123	54.94	19.9286					54.94	6.11658	54.94	5.99742	54.94	9.69208	54.94	9.71205	54.94	13.5142	54.94	13.4281	54.94	15.9605	54.94	15.4974	54.94	17.0421	54.94	16.2345						54.84
55.04	9.01422	55.04	8.6491	55.04	12.8958	55.04	12.8572	55.04	16.855	55.04	16.7695	55.04	19.7264	55.04	19.0177	55.04	21.0084	55.04	19.9286					55.04	6.11188	55.04	6.00502	55.04	9.69055	55.04	9.72155	55.04	13.5228	55.04	13.4354	55.04	15.9691	55.04	15.4994	55.04	17.0367	55.04	16.2345						54.94
55.14	9.02832	55.14	8.65803	55.14	12.9106	55.14	12.8675	55.14	16.8613	55.14	16.7755	55.14	19.7342	55.14	19.0186	55.14	21.0053	55.14	19.9286					55.14	6.1189	55.14	6.01261	55.14	9.703	55.14	9.73103	55.14	13.5298	55.14	13.4426	55.14	15.9683	55.14	15.5015	55.14	17.0413	55.14	16.2346						55.04
55.24	9.02905	55.24	8.66695	55.24	12.9223	55.24	12.8776	55.24	16.8785	55.24	16.7816	55.24	19.7529	55.24	19.0195	55.24	21.0037	55.24	19.9286					55.24	6.11969	55.24	6.02019	55.24	9.7085	55.24	9.7405	55.24	13.5361	55.24	13.4498	55.24	15.9597	55.24	15.5035	55.24	17.0351	55.24	16.2347						55.14
55.34	9.02673	55.34	8.67585	55.34	12.9059	55.34	12.8878	55.34	16.8801	55.34	16.7875	55.34	19.7365	55.34	19.0205	55.34	20.9975	55.34	19.9286					55.34	6.13611	55.34	6.02776	55.34	9.7171	55.34	9.74994	55.34	13.5471	55.34	13.457	55.34	15.9644	55.34	15.5055	55.34	17.0468	55.34	16.2348						55.24
55.44	9.04004	55.44	8.68474	55.44	12.92	55.44	12.8979	55.44	16.8832	55.44	16.7935	55.44	19.7428	55.44	19.0214	55.44	21.0123	55.44	19.9286					55.44	6.15485	55.44	6.03533	55.44	9.72723	55.44	9.75936	55.44	13.5572	55.44	13.4642	55.44	15.9761	55.44	15.5075	55.44	17.0515	55.44	16.2348						55.34
55.54	9.04779	55.54	8.69361	55.54	12.9246	55.54	12.908	55.54	16.8824	55.54	16.7994	55.54	19.7474	55.54	19.0222	55.54	21.0076	55.54	19.9286					55.54	6.15094	55.54	6.04288	55.54	9.73273	55.54	9.76876	55.54	13.565	55.54	13.4713	55.54	15.9652	55.54	15.5094	55.54	17.0468	55.54	16.2349						55.44
55.64	9.04785	55.64	8.70246	55.64	12.9301	55.64	12.9181	55.64	16.8949	55.64	16.8053	55.64	19.7459	55.64	19.0231	55.64	21.0022	55.64	19.9286					55.64	6.15094	55.64	6.05042	55.64	9.75146	55.64	9.77815	55.64	13.5798	55.64	13.4784	55.64	15.9745	55.64	15.5114	55.64	17.0468	55.64	16.235						55.54
55.74	9.0611	55.74	8.71131	55.74	12.9301	55.74	12.9281	55.74	16.891	55.74	16.8112	55.74	19.7513	55.74	19.024	55.74	21.0029	55.74	19.9286					55.74	6.16266	55.74	6.05796	55.74	9.76007	55.74	9.78751	55.74	13.5978	55.74	13.4854	55.74	15.9855	55.74	15.5133	55.74	17.0507	55.74	16.2351						55.64
55.84	9.08923	55.84	8.72013	55.84	12.9504	55.84	12.9382	55.84	16.9097	55.84	16.817	55.84	19.7529	55.84	19.0248	55.84	21.0092	55.84	19.9286					55.84	6.17047	55.84	6.06548	55.84	9.7616	55.84	9.79685	55.84	13.6064	55.84	13.4925	55.84	15.9824	55.84	15.5152	55.84	17.0468	55.84	16.2351						55.74
55.94	9.08691	55.94	8.72895	55.94	12.9536	55.94	12.9481	55.94	16.9043	55.94	16.8228	55.94	19.7506	55.94	19.0257	55.94	21.0006	55.94	19.9286					55.94	6.18689	55.94	6.073	55.94	9.7757	55.94	9.80618	55.94	13.6174	55.94	13.4995	55.94	16.0012	55.94	15.5171	55.94	17.0585	55.94	16.2352						55.84
56.04	9.09937	56.04	8.73774	56.04	12.9606	56.04	12.9581	56.04	16.9019	56.04	16.8286	56.04	19.7568	56.04	19.0265	56.04	21.0123	56.04	19.9287					56.04	6.19232	56.04	6.0805	56.04	9.78271	56.04	9.81548	56.04	13.6267	56.04	13.5064	56.04	16.0027	56.04	15.519	56.04	17.0585	56.04	16.2353						55.94
56.14	9.11035	56.14	8.74653	56.14	12.9778	56.14	12.968	56.14	16.9191	56.14	16.8344	56.14	19.7646	56.14	19.0274	56.14	21.024	56.14	19.9287					56.14	6.1853	56.14	6.088	56.14	9.78894	56.14	9.82477	56.14	13.6306	56.14	13.5134	56.14	15.9918	56.14	15.5209	56.14	17.0616	56.14	16.2353						56.04
56.24	9.1189	56.24	8.7553	56.24	12.9715	56.24	12.9779	56.24	16.9246	56.24	16.8401	56.24	19.7678	56.24	19.0282	56.24	21.0076	56.24	19.9287					56.24	6.1947	56.24	6.09549	56.24	9.79834	56.24	9.83403	56.24	13.6384	56.24	13.5203	56.24	16.0066	56.24	15.5228	56.24	17.0585	56.24	16.2354						56.14
56.34	9.14392	56.34	8.76405	56.34	12.9817	56.34	12.9878	56.34	16.9261	56.34	16.8458	56.34	19.7756	56.34	19.029	56.34	21.0115	56.34	19.9287					56.34	6.20953	56.34	6.10297	56.34	9.80774	56.34	9.84328	56.34	13.6525	56.34	13.5272	56.34	16.0082	56.34	15.5246	56.34	17.0546	56.34	16.2355						56.24
56.44	9.15253	56.44	8.77279	56.44	12.9973	56.44	12.9977	56.44	16.9512	56.44	16.8514	56.44	19.7819	56.44	19.0298	56.44	21.0217	56.44	19.9287					56.44	6.22125	56.44	6.11044	56.44	9.82019	56.44	9.8525	56.44	13.6666	56.44	13.5341	56.44	16.0035	56.44	15.5264	56.44	17.0663	56.44	16.2355						56.34
56.54	9.15173	56.54	8.78152	56.54	13.0074	56.54	13.0075	56.54	16.9605	56.54	16.8571	56.54	19.7826	56.54	19.0306	56.54	21.0272	56.54	19.9287					56.54	6.21814	56.54	6.1179	56.54	9.83118	56.54	9.86171	56.54	13.6783	56.54	13.5409	56.54	16.0152	56.54	15.5283	56.54	17.0663	56.54	16.2356						56.44
56.64	9.16425	56.64	8.79023	56.64	13.02	56.64	13.0173	56.64	16.9582	56.64	16.8626	56.64	19.7897	56.64	19.0314	56.64	21.0287	56.64	19.9287					56.64	6.21967	56.64	6.12535	56.64	9.83661	56.64	9.87089	56.64	13.6783	56.64	13.5477	56.64	16.0113	56.64	15.5301	56.64	17.0663	56.64	16.2356						56.54
56.74	9.18921	56.74	8.79893	56.74	13.0348	56.74	13.027	56.74	16.9714	56.74	16.8682	56.74	19.8037	56.74	19.0322	56.74	21.0319	56.74	19.9287					56.74	6.23376	56.74	6.13279	56.74	9.8374	56.74	9.88006	56.74	13.6814	56.74	13.5545	56.74	16.023	56.74	15.5319	56.74	17.0663	56.74	16.2357						56.64
56.84	9.18378	56.84	8.80761	56.84	13.0286	56.84	13.0368	56.84	16.9777	56.84	16.8738	56.84	19.799	56.84	19.033	56.84	21.0272	56.84	19.9287					56.84	6.24548	56.84	6.14022	56.84	9.85382	56.84	9.88921	56.84	13.6955	56.84	13.5613	56.84	16.0199	56.84	15.5336	56.84	17.0679	56.84	16.2358						56.74
56.94	9.19	56.94	8.81628	56.94	13.0348	56.94	13.0465	56.94	16.9808	56.94	16.8793	56.94	19.7873	56.94	19.0338	56.94	21.0201	56.94	19.9287					56.94	6.25562	56.94	6.14765	56.94	9.86084	56.94	9.89834	56.94	13.697	56.94	13.568	56.94	16.0253	56.94	15.5354	56.94	17.0687	56.94	16.2358						56.84
57.04	9.21893	57.04	8.82493	57.04	13.0559	57.04	13.0562	57.04	16.9926	57.04	16.8847	57.04	19.8014	57.04	19.0345	57.04	21.028	57.04	19.9287					57.04	6.26813	57.04	6.15506	57.04	9.86395	57.04	9.90744	57.04	13.6892	57.04	13.5747	57.04	16.0355	57.04	15.5372	57.04	17.071	57.04	16.2359						56.94
57.14	9.23846	57.14	8.83357	57.14	13.0715	57.14	13.0658	57.14	17.0129	57.14	16.8902	57.14	19.8107	57.14	19.0353	57.14	21.0405	57.14	19.9287					57.14	6.26422	57.14	6.16247	57.14	9.87726	57.14	9.91653	57.14	13.7072	57.14	13.5814	57.14	16.0347	57.14	15.5389	57.14	17.0703	57.14	16.2359						57.04
57.24	9.24469	57.24	8.84219	57.24	13.0629	57.24	13.0755	57.24	17.0074	57.24	16.8956	57.24	19.8162	57.24	19.036	57.24	21.035	57.24	19.9287					57.24	6.26813	57.24	6.16986	57.24	9.87567	57.24	9.9256	57.24	13.7158	57.24	13.5881	57.24	16.0183	57.24	15.5406	57.24	17.0648	57.24	16.236						57.14
57.34	9.24939	57.34	8.85081	57.34	13.0778	57.34	13.0851	57.34	17.0238	57.34	16.901	57.34	19.8256	57.34	19.0368	57.34	21.0436	57.34	19.9287					57.34	6.26892	57.34	6.17725	57.34	9.88037	57.34	9.93466	57.34	13.7267	57.34	13.5947	57.34	16.023	57.34	15.5423	57.34	17.0679	57.34	16.2361						57.24
57.44	9.2525	57.44	8.8594	57.44	13.0746	57.44	13.0946	57.44	17.0316	57.44	16.9064	57.44	19.8162	57.44	19.0375	57.44	21.0366	57.44	19.9288					57.44	6.28687	57.44	6.18463	57.44	9.88818	57.44	9.94369	57.44	13.7353	57.44	13.6013	57.44	16.0425	57.44	15.544	57.44	17.0734	57.44	16.2361						57.34
57.54	9.25879	57.54	8.86798	57.54	13.0793	57.54	13.1042	57.54	17.0402	57.54	16.9117	57.54	19.8232	57.54	19.0382	57.54	21.0209	57.54	19.9288					57.54	6.29156	57.54	6.192	57.54	9.89679	57.54	9.9527	57.54	13.7463	57.54	13.6079	57.54	16.0347	57.54	15.5457	57.54	17.0663	57.54	16.2362						57.44
57.64	9.27594	57.64	8.87655	57.64	13.1059	57.64	13.1137	57.64	17.0504	57.64	16.917	57.64	19.835	57.64	19.039	57.64	21.0146	57.64	19.9288					57.64	6.29938	57.64	6.19936	57.64	9.89832	57.64	9.96169	57.64	13.7595	57.64	13.6144	57.64	16.023	57.64	15.5474	57.64	17.0663	57.64	16.2362						57.54
57.74	9.30017	57.74	8.88511	57.74	13.109	57.74	13.1232	57.74	17.0715	57.74	16.9223	57.74	19.8467	57.74	19.0397	57.74	21.0123	57.74	19.9288					57.74	6.3064	57.74	6.20671	57.74	9.91241	57.74	9.97067	57.74	13.7712	57.74	13.621	57.74	16.0394	57.74	15.5491	57.74	17.0663	57.74	16.2363						57.64
57.84	9.30328	57.84	8.89365	57.84	13.1137	57.84	13.1327	57.84	17.0769	57.84	16.9275	57.84	19.835	57.84	19.0404	57.84	21.0045	57.84	19.9288					57.84	6.3244	57.84	6.21405	57.84	9.94055	57.84	9.97962	57.84	13.7971	57.84	13.6275	57.84	16.0582	57.84	15.5507	57.84	17.0781	57.84	16.2363						57.74
57.94	9.30878	57.94	8.90217	57.94	13.1246	57.94	13.1421	57.94	17.0754	57.94	16.9328	57.94	19.8264	57.94	19.0411	57.94	21.0037	57.94	19.9288					57.94	6.32513	57.94	6.22138	57.94	9.953	57.94	9.98856	57.94	13.7947	57.94	13.6339	57.94	16.0464	57.94	15.5524	57.94	17.0898	57.94	16.2364						57.84
58.04	9.32281	58.04	8.91068	58.04	13.1254	58.04	13.1515	58.04	17.0894	58.04	16.938	58.04	19.8311	58.04	19.0418	58.04	21.017	58.04	19.9288					58.04	6.33063	58.04	6.2287	58.04	9.95068	58.04	9.99748	58.04	13.7924	58.04	13.6404	58.04	16.03	58.04	15.554	58.04	17.0781	58.04	16.2364						57.94
58.14	9.31268	58.14	8.91918	58.14	13.1262	58.14	13.1609	58.14	17.0793	58.14	16.9431	58.14	19.8311	58.14	19.0424	58.14	21.0123	58.14	19.9288					58.14	6.33063	58.14	6.23602	58.14	9.9585	58.14	10.0064	58.14	13.7994	58.14	13.6468	58.14	16.0355	58.14	15.5556	58.14	17.0828	58.14	16.2365						58.04
58.24	9.3158	58.24	8.92766	58.24	13.1364	58.24	13.1703	58.24	17.0824	58.24	16.9483	58.24	19.8193	58.24	19.0431	58.24	21.024	58.24	19.9288					58.24	6.33533	58.24	6.24332	58.24	9.9632	58.24	10.0153	58.24	13.7908	58.24	13.6532	58.24	16.0425	58.24	15.5572	58.24	17.0812	58.24	16.2365						58.14
58.34	9.33923	58.34	8.93613	58.34	13.177	58.34	13.1796	58.34	17.1332	58.34	16.9534	58.34	19.8553	58.34	19.0438	58.34	21.0366	58.34	19.9288					58.34	6.34705	58.34	6.25062	58.34	9.9624	58.34	10.0241	58.34	13.8002	58.34	13.6596	58.34	16.023	58.34	15.5588	58.34	17.0906	58.34	16.2366						58.24
58.44	9.35175	58.44	8.94459	58.44	13.2036	58.44	13.1889	58.44	17.1527	58.44	16.9585	58.44	19.8693	58.44	19.0444	58.44	21.0631	58.44	19.9288					58.44	6.3689	58.44	6.25791	58.44	9.97723	58.44	10.033	58.44	13.822	58.44	13.6659	58.44	16.0152	58.44	15.5604	58.44	17.0929	58.44	16.2366						58.34
58.54	9.35095	58.54	8.95303	58.54	13.2184	58.54	13.1982	58.54	17.1644	58.54	16.9636	58.54	19.867	58.54	19.0451	58.54	21.0826	58.54	19.9288					58.54	6.3736	58.54	6.26519	58.54	9.97723	58.54	10.0418	58.54	13.8416	58.54	13.6723	58.54	16.0378	58.54	15.5619	58.54	17.0976	58.54	16.2367						58.44
58.64	9.34784	58.64	8.96146	58.64	13.2481	58.64	13.2075	58.64	17.1301	58.64	16.9686	58.64	19.8865	58.64	19.0457	58.64	21.0826	58.64	19.9288					58.64	6.37671	58.64	6.27246	58.64	9.97803	58.64	10.0506	58.64	13.851	58.64	13.6786	58.64	16.0543	58.64	15.5635	58.64	17.0929	58.64	16.2367						58.54
58.74	9.32513	58.74	8.96987	58.74	13.2449	58.74	13.2167	58.74	17.1089	58.74	16.9736	58.74	19.8763	58.74	19.0464	58.74	21.0537	58.74	19.9288					58.74	6.36969	58.74	6.27972	58.74	9.98273	58.74	10.0594	58.74	13.8384	58.74	13.6848	58.74	16.03	58.74	15.565	58.74	17.0789	58.74	16.2368						58.64
58.84	9.34393	58.84	8.97827	58.84	13.2387	58.84	13.2259	58.84	17.1089	58.84	16.9786	58.84	19.867	58.84	19.047	58.84	21.0123	58.84	19.9288					58.84	6.34314	58.84	6.28697	58.84	9.98114	58.84	10.0681	58.84	13.8345	58.84	13.6911	58.84	16.0043	58.84	15.5666	58.84	17.0742	58.84	16.2368						58.74
58.94	9.31189	58.94	8.98665	58.94	13.2278	58.94	13.2351	58.94	17.0793	58.94	16.9835	58.94	19.8545	58.94	19.0477	58.94	20.9897	58.94	19.9288					58.94	6.36658	58.94	6.29421	58.94	9.99445	58.94	10.0769	58.94	13.8306	58.94	13.6973	58.94	16.0277	58.94	15.5681	58.94	17.0828	58.94	16.2368						58.84
59.04	9.29315	59.04	8.99502	59.04	13.2067	59.04	13.2442	59.04	17.0777	59.04	16.9885	59.04	19.8428	59.04	19.0483	59.04	20.9615	59.04	19.9288					59.04	6.40796	59.04	6.30145	59.04	10.0319	59.04	10.0856	59.04	13.8463	59.04	13.7035	59.04	16.0816	59.04	15.5696	59.04	17.1124	59.04	16.2369						58.94
59.14	9.29547	59.14	9.00338	59.14	13.22	59.14	13.2533	59.14	17.0832	59.14	16.9934	59.14	19.8576	59.14	19.0489	59.14	20.9295	59.14	19.9288					59.14	6.42517	59.14	6.30867	59.14	10.053	59.14	10.0943	59.14	13.8783	59.14	13.7097	59.14	16.1129	59.14	15.5711	59.14	17.1335	59.14	16.2369						59.04
59.24	9.3111	59.24	9.01173	59.24	13.2449	59.24	13.2624	59.24	17.1011	59.24	16.9982	59.24	19.8771	59.24	19.0495	59.24	20.942	59.24	19.9288					59.24	6.41498	59.24	6.31589	59.24	10.0389	59.24	10.103	59.24	13.8759	59.24	13.7158	59.24	16.1269	59.24	15.5726	59.24	17.0929	59.24	16.237						59.14
59.34	9.3205	59.34	9.02006	59.34	13.2348	59.34	13.2715	59.34	17.1011	59.34	17.0031	59.34	19.8467	59.34	19.0501	59.34	20.9147	59.34	19.9289					59.34	6.4447	59.34	6.32309	59.34	10.0773	59.34	10.1117	59.34	13.9064	59.34	13.722	59.34	16.1301	59.34	15.574	59.34	17.1023	59.34	16.237						59.24
59.44	9.21423	59.44	9.02837	59.44	13.1957	59.44	13.2806	59.44	17.0394	59.44	17.0079	59.44	19.7693	59.44	19.0507	59.44	20.8491	59.44	19.9289					59.44	6.47595	59.44	6.33029	59.44	10.1069	59.44	10.1204	59.44	13.9158	59.44	13.7281	59.44	16.0972	59.44	15.5755	59.44	17.1124	59.44	16.2371						59.34
59.54	9.2533	59.54	9.03667	59.54	13.1997	59.54	13.2896	59.54	17.0645	59.54	17.0127	59.54	19.785	59.54	19.0513	59.54	20.8756	59.54	19.9289					59.54	6.55249	59.54	6.33748	59.54	10.1374	59.54	10.129	59.54	13.9525	59.54	13.7341	59.54	16.1652	59.54	15.5769	59.54	17.1726	59.54	16.2371						59.44
59.64	9.26422	59.64	9.04496	59.64	13.2177	59.64	13.2986	59.64	17.0363	59.64	17.0175	59.64	19.867	59.64	19.0519	59.64	20.9084	59.64	19.9289					59.64	6.55798	59.64	6.34466	59.64	10.1733	59.64	10.1376	59.64	14.0244	59.64	13.7402	59.64	16.2089	59.64	15.5784	59.64	17.2484	59.64	16.2371						59.54
59.74	9.19623	59.74	9.05324	59.74	13.2918	59.74	13.3076	59.74	17.1183	59.74	17.0223	59.74	19.7787	59.74	19.0525	59.74	21.103	59.74	19.9289					59.74	6.64783	59.74	6.35183	59.74	10.1983	59.74	10.1462	59.74	14.101	59.74	13.7462	59.74	16.1176	59.74	15.5798	59.74	17.2491	59.74	16.2372						59.64
59.84	9.44861	59.84	9.0615	59.84	13.3105	59.84	13.3165	59.84	17.2902	59.84	17.027	59.84	19.7982	59.84	19.053	59.84	21.2029	59.84	19.9289					59.84	6.51501	59.84	6.359	59.84	10.1718	59.84	10.1548	59.84	13.997	59.84	13.7522	59.84	16.3535	59.84	15.5812	59.84	17.0695	59.84	16.2372						59.74
59.94	9.23297	59.94	9.06974	59.94	13.0996	59.94	13.3254	59.94	16.998	59.94	17.0317	59.94	19.7435	59.94	19.0536	59.94	20.8896	59.94	19.9289					59.94	6.33295	59.94	6.36615	59.94	10.1976	59.94	10.1634	59.94	13.897	59.94	13.7582	59.94	16.0269	59.94	15.5826	59.94	17.1023	59.94	16.2372						59.84
60.04	9.02832	60.04	9.07798	60.04	13.2239	60.04	13.3343	60.04	16.7348	60.04	17.0364	60.04	19.585	60.04	19.0542	60.04	20.9593	60.04	19.9289					60.04	7.17431	60.04	6.37329	60.04	11.1085	60.04	10.1719	60.04	14.354	60.04	13.7642	60.04	16.2996	60.04	15.584	60.04	17.6241	60.04	16.2373						59.94
60.14	9.35022	60.14	8.28138	60.14	13.302	60.14	13.1918	60.14	17.2567	60.14	17.6607	60.14	19.6912	60.14	19.8905	60.14	20.9631	60.14	20.7351					60.14	6.8877	60.14	6.31711	60.14	10.4757	60.14	10.2251	60.14	14.14	60.14	14.1188	60.14	16.2637	60.14	16.2653	60.14	16.7257	60.14	16.8945						60.04
60.24	9.67358	60.24	8.27565	60.24	13.2473	60.24	13.1823	60.24	17.3433	60.24	17.6473	60.24	20.242	60.24	19.8751	60.24	21.028	60.24	20.7189					60.24	6.33917	60.24	6.31466	60.24	9.6991	60.24	10.2211	60.24	14.004	60.24	14.1132	60.24	16.2886	60.24	16.2588	60.24	16.9319	60.24	16.8877						60.14
60.34	9.61584	60.34	8.26993	60.34	13.3708	60.34	13.1727	60.34	17.3113	60.34	17.634	60.34	19.8193	60.34	19.8597	60.34	21.0803	60.34	20.7028					60.34	6.22278	60.34	6.3122	60.34	9.58038	60.34	10.2171	60.34	13.9181	60.34	14.1075	60.34	15.9879	60.34	16.2523	60.34	16.9429	60.34	16.8809						60.24
60.44	9.24158	60.44	8.26422	60.44	13.1004	60.44	13.1632	60.44	17.0059	60.44	17.6207	60.44	19.7186	60.44	19.8444	60.44	20.992	60.44	20.6867					60.44	6.34473	60.44	6.30975	60.44	10.0546	60.44	10.2131	60.44	13.9502	60.44	14.1019	60.44	16.0308	60.44	16.2458	60.44	17.2203	60.44	16.8741						60.34
60.54	9.34784	60.54	8.25851	60.54	13.1434	60.54	13.1537	60.54	16.9465	60.54	17.6074	60.54	19.8256	60.54	19.8291	60.54	21.1124	60.54	20.6705					60.54	6.51582	60.54	6.3073	60.54	10.3773	60.54	10.209	60.54	14.0275	60.54	14.0963	60.54	15.8676	60.54	16.2392	60.54	17.1265	60.54	16.8673						60.44
60.64	9.29163	60.64	8.2528	60.64	13.1364	60.64	13.1442	60.64	16.8785	60.64	17.5941	60.64	19.667	60.64	19.8138	60.64	21.1624	60.64	20.6544					60.64	6.66736	60.64	6.30484	60.64	10.3663	60.64	10.205	60.64	14.2103	60.64	14.0907	60.64	16.2402	60.64	16.2327	60.64	17.2906	60.64	16.8605						60.54
60.74	9.3252	60.74	8.2471	60.74	13.1497	60.74	13.1347	60.74	17.1332	60.74	17.5808	60.74	19.4303	60.74	19.7985	60.74	21.1678	60.74	20.6384					60.74	6.5556	60.74	6.30239	60.74	10.1467	60.74	10.201	60.74	14.2509	60.74	14.085	60.74	16.2769	60.74	16.2262	60.74	17.0827	60.74	16.8537						60.64
60.84	9.383	60.84	8.2414	60.84	13.1692	60.84	13.1252	60.84	17.0097	60.84	17.5675	60.84	19.5303	60.84	19.7832	60.84	20.9521	60.84	20.6223					60.84	6.34467	60.84	6.29994	60.84	10.26	60.84	10.197	60.84	14.011	60.84	14.0794	60.84	16.2613	60.84	16.2197	60.84	17.1202	60.84	16.847						60.74
60.94	9.23145	60.94	8.2357	60.94	13.0098	60.94	13.1157	60.94	16.9011	60.94	17.5542	60.94	19.5521	60.94	19.7679	60.94	20.91	60.94	20.6062					60.94	6.44	60.94	6.29749	60.94	10.3843	60.94	10.193	60.94	13.8853	60.94	14.0738	60.94	16.2465	60.94	16.2132	60.94	17.1375	60.94	16.8402						60.84
61.04	9.3338	61.04	8.23001	61.04	13.1013	61.04	13.1062	61.04	16.9996	61.04	17.541	61.04	19.7295	61.04	19.7527	61.04	21.0069	61.04	20.5902					61.04	6.45252	61.04	6.29504	61.04	10.2936	61.04	10.189	61.04	13.726	61.04	14.0682	61.04	16.3121	61.04	16.2067	61.04	17.1601	61.04	16.8334						60.94
61.14	9.30719	61.14	8.22433	61.14	13.0668	61.14	13.0967	61.14	16.9652	61.14	17.5278	61.14	19.717	61.14	19.7374	61.14	20.9818	61.14	20.5742					61.14	6.46344	61.14	6.2926	61.14	10.1804	61.14	10.185	61.14	13.8416	61.14	14.0626	61.14	16.3683	61.14	16.2002	61.14	17.1765	61.14	16.8266						61.04
61.24	9.27673	61.24	8.21865	61.24	13.0434	61.24	13.0873	61.24	16.9183	61.24	17.5145	61.24	19.6716	61.24	19.7222	61.24	20.931	61.24	20.5582					61.24	6.47595	61.24	6.29015	61.24	10.096	61.24	10.1809	61.24	13.8986	61.24	14.057	61.24	16.3074	61.24	16.1936	61.24	17.1125	61.24	16.8199						61.14
61.34	9.28534	61.34	8.21297	61.34	13.0629	61.34	13.0778	61.34	16.8957	61.34	17.5013	61.34	19.7076	61.34	19.707	61.34	20.9116	61.34	20.5422					61.34	6.49237	61.34	6.2877	61.34	10.1281	61.34	10.1769	61.34	13.9041	61.34	14.0514	61.34	16.248	61.34	16.1871	61.34	17.1202	61.34	16.8131						61.24
61.44	9.30328	61.44	8.2073	61.44	13.0707	61.44	13.0684	61.44	16.9105	61.44	17.4881	61.44	19.7209	61.44	19.6918	61.44	20.924	61.44	20.5262					61.44	6.45325	61.44	6.28526	61.44	10.0577	61.44	10.1729	61.44	13.8384	61.44	14.0458	61.44	16.1534	61.44	16.1806	61.44	17.0757	61.44	16.8063						61.34
61.54	9.32361	61.54	8.20163	61.54	13.102	61.54	13.0589	61.54	16.9222	61.54	17.4749	61.54	19.7271	61.54	19.6766	61.54	20.9459	61.54	20.5103					61.54	6.39942	61.54	6.28281	61.54	9.99835	61.54	10.1689	61.54	13.8041	61.54	14.0402	61.54	16.1121	61.54	16.1742	61.54	17.0383	61.54	16.7996						61.44
61.64	9.32831	61.64	8.19596	61.64	13.1254	61.64	13.0495	61.64	16.9387	61.64	17.4618	61.64	19.7498	61.64	19.6615	61.64	20.9272	61.64	20.4943					61.64	6.36499	61.64	6.28037	61.64	10.0241	61.64	10.1649	61.64	13.8174	61.64	14.0346	61.64	16.0417	61.64	16.1677	61.64	16.964	61.64	16.7928						61.54
61.74	9.30255	61.74	8.1903	61.74	13.113	61.74	13.0401	61.74	16.9066	61.74	17.4486	61.74	19.7366	61.74	19.6463	61.74	20.8866	61.74	20.4784					61.74	6.35559	61.74	6.27793	61.74	10.0405	61.74	10.1609	61.74	13.804	61.74	14.029	61.74	16.0237	61.74	16.1612	61.74	16.946	61.74	16.7861						61.64
61.84	9.28845	61.84	8.18464	61.84	13.095	61.84	13.0306	61.84	16.8801	61.84	17.4354	61.84	19.7295	61.84	19.6312	61.84	20.8389	61.84	20.4625					61.84	6.40485	61.84	6.27549	61.84	10.085	61.84	10.1569	61.84	13.8478	61.84	14.0234	61.84	16.0269	61.84	16.1547	61.84	16.9819	61.84	16.7793						61.74
61.94	9.30872	61.94	8.17899	61.94	13.1223	61.94	13.0212	61.94	16.9261	61.94	17.4223	61.94	19.7537	61.94	19.616	61.94	20.8397	61.94	20.4466					61.94	6.47906	61.94	6.27305	61.94	10.1062	61.94	10.1529	61.94	13.8814	61.94	14.0178	61.94	16.0543	61.94	16.1482	61.94	17.0258	61.94	16.7726						61.84
62.04	9.33923	62.04	8.17334	62.04	13.1285	62.04	13.0118	62.04	16.9222	62.04	17.4092	62.04	19.7881	62.04	19.6009	62.04	20.8295	62.04	20.4307					62.04	6.47906	62.04	6.27061	62.04	10.103	62.04	10.1489	62.04	13.9173	62.04	14.0122	62.04	16.1136	62.04	16.1417	62.04	17.0358	62.04	16.7658						61.94
62.14	9.33142	62.14	8.1677	62.14	13.1051	62.14	13.0024	62.14	16.898	62.14	17.396	62.14	19.7646	62.14	19.5858	62.14	20.8365	62.14	20.4148					62.14	6.47668	62.14	6.26817	62.14	10.1038	62.14	10.1449	62.14	13.9095	62.14	14.0066	62.14	16.137	62.14	16.1352	62.14	17.064	62.14	16.7591						62.04
62.24	9.32361	62.24	8.16206	62.24	13.1036	62.24	12.993	62.24	16.877	62.24	17.3829	62.24	19.7186	62.24	19.5707	62.24	20.8061	62.24	20.3989					62.24	6.49469	62.24	6.26574	62.24	10.1343	62.24	10.1409	62.24	13.8337	62.24	14.001	62.24	16.1519	62.24	16.1288	62.24	17.0546	62.24	16.7523						62.14
62.34	9.29309	62.34	8.15643	62.34	13.0786	62.34	12.9837	62.34	16.8355	62.34	17.3698	62.34	19.656	62.34	19.5557	62.34	20.7756	62.34	20.3831					62.34	6.44391	62.34	6.2633	62.34	10.1475	62.34	10.1369	62.34	13.8001	62.34	13.9955	62.34	16.1441	62.34	16.1223	62.34	17.0351	62.34	16.7456						62.24
62.44	9.29547	62.44	8.1508	62.44	13.0465	62.44	12.9743	62.44	16.8409	62.44	17.3568	62.44	19.6201	62.44	19.5406	62.44	20.7686	62.44	20.3673					62.44	6.45483	62.44	6.26087	62.44	10.1538	62.44	10.133	62.44	13.8345	62.44	13.9899	62.44	16.1097	62.44	16.1158	62.44	17.0273	62.44	16.7389						62.34
62.54	9.29156	62.54	8.14517	62.54	13.0395	62.54	12.9649	62.54	16.8246	62.54	17.3437	62.54	19.5959	62.54	19.5256	62.54	20.7396	62.54	20.3515					62.54	6.5025	62.54	6.25843	62.54	10.196	62.54	10.129	62.54	13.9048	62.54	13.9843	62.54	16.1082	62.54	16.1093	62.54	17.0109	62.54	16.7321						62.44
62.64	9.26971	62.64	8.13955	62.64	13.0325	62.64	12.9556	62.64	16.7777	62.64	17.3306	62.64	19.574	62.64	19.5105	62.64	20.6959	62.64	20.3357					62.64	6.4939	62.64	6.256	62.64	10.1569	62.64	10.125	62.64	13.9119	62.64	13.9787	62.64	16.0964	62.64	16.1029	62.64	16.9968	62.64	16.7254						62.54
62.74	9.2486	62.74	8.13393	62.74	12.984	62.74	12.9462	62.74	16.7113	62.74	17.3176	62.74	19.5139	62.74	19.4955	62.74	20.6647	62.74	20.3199					62.74	6.51965	62.74	6.25357	62.74	10.1234	62.74	10.121	62.74	13.933	62.74	13.9732	62.74	16.1105	62.74	16.0964	62.74	17.0054	62.74	16.7187						62.64
62.84	9.28143	62.84	8.12831	62.84	12.9817	62.84	12.9369	62.84	16.7144	62.84	17.3045	62.84	19.5107	62.84	19.4805	62.84	20.6889	62.84	20.3041					62.84	6.52521	62.84	6.25114	62.84	10.1304	62.84	10.117	62.84	13.9002	62.84	13.9676	62.84	16.1004	62.84	16.09	62.84	16.9945	62.84	16.7119						62.74
62.94	9.24939	62.94	8.1227	62.94	12.9778	62.94	12.9275	62.94	16.6769	62.94	17.2915	62.94	19.442	62.94	19.4655	62.94	20.6584	62.94	20.2884					62.94	6.50562	62.94	6.24871	62.94	10.1304	62.94	10.113	62.94	13.897	62.94	13.962	62.94	16.0738	62.94	16.0835	62.94	16.985	62.94	16.7052						62.84
63.04	9.2088	63.04	8.1171	63.04	12.9637	63.04	12.9182	63.04	16.641	63.04	17.2785	63.04	19.4084	63.04	19.4506	63.04	20.628	63.04	20.2726					63.04	6.47357	63.04	6.24628	63.04	10.1077	63.04	10.109	63.04	13.8627	63.04	13.9565	63.04	16.0277	63.04	16.077	63.04	16.9421	63.04	16.6985						62.94
63.14	9.1767	63.14	8.11149	63.14	12.9262	63.14	12.9089	63.14	16.605	63.14	17.2655	63.14	19.3654	63.14	19.4356	63.14	20.5959	63.14	20.2569					63.14	6.50482	63.14	6.24385	63.14	10.0866	63.14	10.1051	63.14	13.8502	63.14	13.9509	63.14	16.0152	63.14	16.0706	63.14	16.9202	63.14	16.6918						63.04
63.24	9.18378	63.24	8.1059	63.24	12.9122	63.24	12.8996	63.24	16.6042	63.24	17.2525	63.24	19.3561	63.24	19.4207	63.24	20.5756	63.24	20.2412					63.24	6.49078	63.24	6.24142	63.24	10.1022	63.24	10.1011	63.24	13.8658	63.24	13.9453	63.24	16.03	63.24	16.0641	63.24	16.9225	63.24	16.6851						63.14
63.34	9.1908	63.34	8.1003	63.34	12.8997	63.34	12.8903	63.34	16.6168	63.34	17.2395	63.34	19.3475	63.34	19.4057	63.34	20.5709	63.34	20.2255					63.34	6.46344	63.34	6.23899	63.34	10.1038	63.34	10.0971	63.34	13.8463	63.34	13.9398	63.34	16.0035	63.34	16.0577	63.34	16.9109	63.34	16.6784						63.24
63.44	9.19391	63.44	8.09471	63.44	12.8817	63.44	12.881	63.44	16.5948	63.44	17.2265	63.44	19.3264	63.44	19.3908	63.44	20.5592	63.44	20.2098					63.44	6.46033	63.44	6.23657	63.44	10.0804	63.44	10.0931	63.44	13.8392	63.44	13.9342	63.44	15.9894	63.44	16.0513	63.44	16.9257	63.44	16.6717						63.34
63.54	9.18298	63.54	8.08913	63.54	12.8684	63.54	12.8717	63.54	16.5894	63.54	17.2136	63.54	19.3232	63.54	19.3759	63.54	20.5366	63.54	20.1942					63.54	6.47516	63.54	6.23414	63.54	10.1022	63.54	10.0892	63.54	13.8455	63.54	13.9287	63.54	15.9863	63.54	16.0448	63.54	16.9101	63.54	16.665						63.44
63.64	9.10797	63.64	8.08355	63.64	12.8325	63.64	12.8624	63.64	16.5433	63.64	17.2006	63.64	19.2725	63.64	19.361	63.64	20.4998	63.64	20.1785					63.64	6.45953	63.64	6.23172	63.64	10.0952	63.64	10.0852	63.64	13.8267	63.64	13.9231	63.64	15.9769	63.64	16.0384	63.64	16.8945	63.64	16.6583						63.54
63.74	9.11346	63.74	8.07797	63.74	12.8176	63.74	12.8531	63.74	16.509	63.74	17.1877	63.74	19.2529	63.74	19.3461	63.74	20.4741	63.74	20.1629					63.74	6.4986	63.74	6.2293	63.74	10.1069	63.74	10.0812	63.74	13.8072	63.74	13.9176	63.74	16.0035	63.74	16.0319	63.74	16.9179	63.74	16.6516						63.64
63.84	9.10797	63.84	8.0724	63.84	12.8051	63.84	12.8438	63.84	16.4965	63.84	17.1748	63.84	19.2295	63.84	19.3313	63.84	20.4498	63.84	20.1473					63.84	6.50952	63.84	6.22688	63.84	10.1077	63.84	10.0773	63.84	13.7908	63.84	13.912	63.84	16.0027	63.84	16.0255	63.84	16.9062	63.84	16.6449						63.74
63.94	9.09003	63.94	8.06683	63.94	12.816	63.94	12.8346	63.94	16.4613	63.94	17.1619	63.94	19.2076	63.94	19.3164	63.94	20.4069	63.94	20.1317					63.94	6.51495	63.94	6.22446	63.94	10.0632	63.94	10.0733	63.94	13.7955	63.94	13.9065	63.94	15.9675	63.94	16.0191	63.94	16.9046	63.94	16.6382						63.84
64.04	9.10016	64.04	8.06126	64.04	12.809	64.04	12.8253	64.04	16.4792	64.04	17.149	64.04	19.2318	64.04	19.3016	64.04	20.4232	64.04	20.1161					64.04	6.52984	64.04	6.22204	64.04	10.0921	64.04	10.0693	64.04	13.8314	64.04	13.901	64.04	15.9574	64.04	16.0127	64.04	16.9187	64.04	16.6315						63.94
64.14	9.08612	64.14	8.0557	64.14	12.7895	64.14	12.8161	64.14	16.4629	64.14	17.1361	64.14	19.1951	64.14	19.2867	64.14	20.3912	64.14	20.1005					64.14	6.54938	64.14	6.21962	64.14	10.0991	64.14	10.0654	64.14	13.8384	64.14	13.8954	64.14	15.9527	64.14	16.0062	64.14	16.9304	64.14	16.6248						64.04
64.24	9.10016	64.24	8.05014	64.24	12.8254	64.24	12.8068	64.24	16.4855	64.24	17.1232	64.24	19.2178	64.24	19.2719	64.24	20.392	64.24	20.0849					64.24	6.5611	64.24	6.2172	64.24	10.0874	64.24	10.0614	64.24	13.8267	64.24	13.8899	64.24	15.9379	64.24	15.9998	64.24	16.9335	64.24	16.6181						64.14
64.34	9.11346	64.34	8.04459	64.34	12.8528	64.34	12.7976	64.34	16.48	64.34	17.1103	64.34	19.2178	64.34	19.2571	64.34	20.3717	64.34	20.0694					64.34	6.57281	64.34	6.21478	64.34	10.1155	64.34	10.0575	64.34	13.8267	64.34	13.8843	64.34	15.948	64.34	15.9934	64.34	16.9226	64.34	16.6114						64.24
64.44	9.09625	64.44	8.03904	64.44	12.8637	64.44	12.7884	64.44	16.4574	64.44	17.0975	64.44	19.2068	64.44	19.2424	64.44	20.3326	64.44	20.0538					64.44	6.55798	64.44	6.21237	64.44	10.0991	64.44	10.0535	64.44	13.8041	64.44	13.8788	64.44	15.9425	64.44	15.987	64.44	16.9101	64.44	16.6048						64.34
64.54	9.05798	64.54	8.0335	64.54	12.8754	64.54	12.7792	64.54	16.4535	64.54	17.0846	64.54	19.21	64.54	19.2276	64.54	20.3131	64.54	20.0383					64.54	6.52594	64.54	6.20995	64.54	10.103	64.54	10.0495	64.54	13.7877	64.54	13.8733	64.54	15.9371	64.54	15.9806	64.54	16.871	64.54	16.5981						64.44
64.64	9.09705	64.64	8.02796	64.64	12.8903	64.64	12.77	64.64	16.4582	64.64	17.0718	64.64	19.2217	64.64	19.2128	64.64	20.2897	64.64	20.0228					64.64	6.5166	64.64	6.20754	64.64	10.1015	64.64	10.0456	64.64	13.783	64.64	13.8678	64.64	15.9434	64.64	15.9741	64.64	16.8726	64.64	16.5914						64.54
64.74	9.12988	64.74	8.02242	64.74	12.8997	64.74	12.7608	64.74	16.4973	64.74	17.059	64.74	19.2233	64.74	19.1981	64.74	20.3061	64.74	20.0073					64.74	6.45874	64.74	6.20513	64.74	10.0562	64.74	10.0416	64.74	13.7486	64.74	13.8622	64.74	15.9379	64.74	15.9677	64.74	16.8476	64.74	16.5847						64.64
64.84	9.14313	64.84	8.01689	64.84	12.8864	64.84	12.7516	64.84	16.5269	64.84	17.0462	64.84	19.2248	64.84	19.1834	64.84	20.285	64.84	19.9919					64.84	6.42908	64.84	6.20272	64.84	10.0452	64.84	10.0377	64.84	13.7173	64.84	13.8567	64.84	15.8816	64.84	15.9613	64.84	16.8015	64.84	16.5781						64.74
64.94	9.12439	64.94	8.01136	64.94	12.8606	64.94	12.7424	64.94	16.5168	64.94	17.0334	64.94	19.2061	64.94	19.1687	64.94	20.2358	64.94	19.9764					64.94	6.41577	64.94	6.2003	64.94	10.0483	64.94	10.0337	64.94	13.7166	64.94	13.8512	64.94	15.8668	64.94	15.9549	64.94	16.7687	64.94	16.5714						64.84
65.04	9.08142	65.04	8.00584	65.04	12.8559	65.04	12.7332	65.04	16.5074	65.04	17.0206	65.04	19.1748	65.04	19.154	65.04	20.2233	65.04	19.9609					65.04	6.383	65.04	6.19789	65.04	10.0304	65.04	10.0298	65.04	13.6923	65.04	13.8457	65.04	15.8676	65.04	15.9485	65.04	16.7203	65.04	16.5648						64.94
65.14	9.10095	65.14	8.00032	65.14	12.8325	65.14	12.724	65.14	16.5051	65.14	17.0078	65.14	19.1631	65.14	19.1393	65.14	20.1873	65.14	19.9455					65.14	6.39624	65.14	6.19548	65.14	10.0038	65.14	10.0258	65.14	13.6853	65.14	13.8402	65.14	15.8902	65.14	15.9421	65.14	16.6749	65.14	16.5581						65.04
65.24	9.10876	65.24	7.9948	65.24	12.8395	65.24	12.7149	65.24	16.5316	65.24	16.995	65.24	19.1467	65.24	19.1246	65.24	20.1537	65.24	19.9301					65.24	6.38843	65.24	6.19308	65.24	9.97333	65.24	10.0219	65.24	13.6783	65.24	13.8346	65.24	15.9058	65.24	15.9357	65.24	16.6593	65.24	16.5514						65.14
65.34	9.12048	65.34	7.98929	65.34	12.7973	65.34	12.7057	65.34	16.5199	65.34	16.9823	65.34	19.1022	65.34	19.1099	65.34	20.149	65.34	19.9147					65.34	6.40094	65.34	6.19067	65.34	9.98584	65.34	10.0179	65.34	13.6978	65.34	13.8291	65.34	15.8972	65.34	15.9293	65.34	16.6757	65.34	16.5448						65.24
65.44	9.11267	65.44	7.98379	65.44	12.7825	65.44	12.6966	65.44	16.516	65.44	16.9695	65.44	19.0771	65.44	19.0953	65.44	20.1381	65.44	19.8993					65.44	6.38141	65.44	6.18826	65.44	9.97491	65.44	10.014	65.44	13.6494	65.44	13.8236	65.44	15.8629	65.44	15.923	65.44	16.6414	65.44	16.5381						65.34
65.54	9.12048	65.54	7.97828	65.54	12.7496	65.54	12.6874	65.54	16.5082	65.54	16.9568	65.54	19.0685	65.54	19.0806	65.54	20.1412	65.54	19.8839					65.54	6.3736	65.54	6.18586	65.54	9.9624	65.54	10.0101	65.54	13.6595	65.54	13.8181	65.54	15.8402	65.54	15.9166	65.54	16.6249	65.54	16.5315						65.44
65.64	9.12048	65.64	7.97278	65.64	12.7426	65.64	12.6783	65.64	16.5051	65.64	16.9441	65.64	19.0467	65.64	19.066	65.64	20.1295	65.64	19.8686					65.64	6.34705	65.64	6.18345	65.64	9.94366	65.64	10.0061	65.64	13.6244	65.64	13.8126	65.64	15.7972	65.64	15.9102	65.64	16.5976	65.64	16.5248						65.54
65.74	9.09235	65.74	7.96729	65.74	12.734	65.74	12.6692	65.74	16.4886	65.74	16.9314	65.74	19.0451	65.74	19.0514	65.74	20.1131	65.74	19.8532					65.74	6.3111	65.74	6.18105	65.74	9.93427	65.74	10.0022	65.74	13.579	65.74	13.8071	65.74	15.7675	65.74	15.9038	65.74	16.5585	65.74	16.5182						65.64
65.84	9.09003	65.84	7.9618	65.84	12.7083	65.84	12.66	65.84	16.473	65.84	16.9187	65.84	19.042	65.84	19.0368	65.84	20.0756	65.84	19.8379					65.84	6.33063	65.84	6.17865	65.84	9.94366	65.84	9.99825	65.84	13.5619	65.84	13.8016	65.84	15.7339	65.84	15.8974	65.84	16.532	65.84	16.5116						65.74
65.94	9.08453	65.94	7.95631	65.94	12.6684	65.94	12.6509	65.94	16.4496	65.94	16.906	65.94	19.0154	65.94	19.0222	65.94	20.0709	65.94	19.8226					65.94	6.32281	65.94	6.17625	65.94	9.96552	65.94	9.99432	65.94	13.5845	65.94	13.7961	65.94	15.7465	65.94	15.891	65.94	16.5468	65.94	16.5049						65.84
66.04	9.10175	66.04	7.95083	66.04	12.677	66.04	12.6418	66.04	16.4582	66.04	16.8933	66.04	19.0272	66.04	19.0077	66.04	20.0905	66.04	19.8073					66.04	6.29938	66.04	6.17385	66.04	9.97101	66.04	9.99039	66.04	13.5931	66.04	13.7906	66.04	15.7418	66.04	15.8847	66.04	16.5585	66.04	16.4983						65.94
66.14	9.10876	66.14	7.94535	66.14	12.6434	66.14	12.6327	66.14	16.4488	66.14	16.8806	66.14	19.0248	66.14	18.9931	66.14	20.0834	66.14	19.792					66.14	6.3103	66.14	6.17145	66.14	9.98975	66.14	9.98645	66.14	13.5806	66.14	13.7851	66.14	15.7332	66.14	15.8783	66.14	16.5538	66.14	16.4917						66.04
66.24	9.04706	66.24	7.93987	66.24	12.5989	66.24	12.6236	66.24	16.4035	66.24	16.868	66.24	18.9655	66.24	18.9786	66.24	20.0514	66.24	19.7767					66.24	6.28766	66.24	6.16905	66.24	9.99756	66.24	9.98253	66.24	13.5447	66.24	13.7796	66.24	15.6879	66.24	15.8719	66.24	16.532	66.24	16.485						66.14
66.34	9.02594	66.34	7.9344	66.34	12.5754	66.34	12.6145	66.34	16.3785	66.34	16.8553	66.34	18.9553	66.34	18.964	66.34	20.0475	66.34	19.7614					66.34	6.29315	66.34	6.16665	66.34	10.0062	66.34	9.9786	66.34	13.5392	66.34	13.7741	66.34	15.6722	66.34	15.8656	66.34	16.5085	66.34	16.4784						66.24
66.44	9.0119	66.44	7.92893	66.44	12.5942	66.44	12.6055	66.44	16.3879	66.44	16.8427	66.44	18.9811	66.44	18.9495	66.44	20.0327	66.44	19.7462					66.44	6.25641	66.44	6.16425	66.44	9.96631	66.44	9.97467	66.44	13.5298	66.44	13.7687	66.44	15.6316	66.44	15.8592	66.44	16.464	66.44	16.4718						66.34
66.54	9.02203	66.54	7.92347	66.54	12.5786	66.54	12.5964	66.54	16.3832	66.54	16.8301	66.54	18.9904	66.54	18.935	66.54	20.0201	66.54	19.731					66.54	6.26263	66.54	6.16186	66.54	9.96863	66.54	9.97075	66.54	13.5236	66.54	13.7632	66.54	15.6324	66.54	15.8529	66.54	16.4671	66.54	16.4652						66.44
66.64	9.0072	66.64	7.91801	66.64	12.595	66.64	12.5873	66.64	16.3754	66.64	16.8175	66.64	18.9686	66.64	18.9205	66.64	19.9858	66.64	19.7157					66.64	6.25018	66.64	6.15946	66.64	9.98273	66.64	9.96683	66.64	13.4846	66.64	13.7577	66.64	15.6441	66.64	15.8465	66.64	16.4304	66.64	16.4586						66.54
66.74	8.99939	66.74	7.91256	66.74	12.5973	66.74	12.5783	66.74	16.3472	66.74	16.8049	66.74	18.9623	66.74	18.9061	66.74	19.9686	66.74	19.7005					66.74	6.26733	66.74	6.15707	66.74	9.97803	66.74	9.9629	66.74	13.5095	66.74	13.7522	66.74	15.6519	66.74	15.8401	66.74	16.4304	66.74	16.4519						66.64
66.84	9.0119	66.84	7.90711	66.84	12.5825	66.84	12.5692	66.84	16.3488	66.84	16.7923	66.84	18.9521	66.84	18.8916	66.84	19.9576	66.84	19.6853					66.84	6.27515	66.84	6.15468	66.84	9.98584	66.84	9.95899	66.84	13.5306	66.84	13.7467	66.84	15.655	66.84	15.8338	66.84	16.4327	66.84	16.4453						66.74
66.94	9.03375	66.94	7.90166	66.94	12.5903	66.94	12.5602	66.94	16.3472	66.94	16.7797	66.94	18.9295	66.94	18.8772	66.94	19.978	66.94	19.6702					66.94	6.28143	66.94	6.15229	66.94	10.0062	66.94	9.95507	66.94	13.5424	66.94	13.7413	66.94	15.6605	66.94	15.8274	66.94	16.45	66.94	16.4387						66.84
67.04	9.02832	67.04	7.89622	67.04	12.5872	67.04	12.5512	67.04	16.334	67.04	16.7671	67.04	18.8936	67.04	18.8627	67.04	19.9615	67.04	19.655					67.04	6.29779	67.04	6.14989	67.04	9.98425	67.04	9.95115	67.04	13.5322	67.04	13.7358	67.04	15.6316	67.04	15.8211	67.04	16.4398	67.04	16.4321						66.94
67.14	9.02905	67.14	7.89078	67.14	12.5926	67.14	12.5421	67.14	16.323	67.14	16.7546	67.14	18.892	67.14	18.8483	67.14	19.9482	67.14	19.6399					67.14	6.27283	67.14	6.1475	67.14	9.94366	67.14	9.94724	67.14	13.5142	67.14	13.7303	67.14	15.6058	67.14	15.8147	67.14	16.4234	67.14	16.4255						67.04
67.24	8.99939	67.24	7.88534	67.24	12.5754	67.24	12.5331	67.24	16.2863	67.24	16.742	67.24	18.8436	67.24	18.8339	67.24	19.9037	67.24	19.6247					67.24	6.27985	67.24	6.14511	67.24	9.91162	67.24	9.94332	67.24	13.4994	67.24	13.7248	67.24	15.6011	67.24	15.8084	67.24	16.4304	67.24	16.4189						67.14
67.34	8.98297	67.34	7.87991	67.34	12.5512	67.34	12.5241	67.34	16.2738	67.34	16.7295	67.34	18.8185	67.34	18.8195	67.34	19.8475	67.34	19.6096					67.34	6.28375	67.34	6.14273	67.34	9.90302	67.34	9.93941	67.34	13.5064	67.34	13.7194	67.34	15.5777	67.34	15.8021	67.34	16.4327	67.34	16.4123						67.24
67.44	9.00879	67.44	7.87449	67.44	12.5645	67.44	12.5151	67.44	16.2933	67.44	16.717	67.44	18.8178	67.44	18.8051	67.44	19.8616	67.44	19.5945					67.44	6.29938	67.44	6.14034	67.44	9.91943	67.44	9.9355	67.44	13.4986	67.44	13.7139	67.44	15.5691	67.44	15.7957	67.44	16.4374	67.44	16.4057						67.34
67.54	9.01422	67.54	7.86906	67.54	12.5684	67.54	12.5061	67.54	16.2738	67.54	16.7045	67.54	18.806	67.54	18.7907	67.54	19.867	67.54	19.5794					67.54	6.32592	67.54	6.13795	67.54	9.93426	67.54	9.93159	67.54	13.4752	67.54	13.7085	67.54	15.5816	67.54	15.7894	67.54	16.4374	67.54	16.3991						67.44
67.64	9.0072	67.64	7.86365	67.64	12.5684	67.64	12.4971	67.64	16.2621	67.64	16.692	67.64	18.7607	67.64	18.7764	67.64	19.8483	67.64	19.5643					67.64	6.30017	67.64	6.13557	67.64	9.88507	67.64	9.92769	67.64	13.4673	67.64	13.703	67.64	15.5707	67.64	15.7831	67.64	16.4296	67.64	16.3926						67.54
67.74	8.98846	67.74	7.85823	67.74	12.5473	67.74	12.4881	67.74	16.2238	67.74	16.6795	67.74	18.735	67.74	18.762	67.74	19.8225	67.74	19.5493					67.74	6.27985	67.74	6.13318	67.74	9.8374	67.74	9.92378	67.74	13.4587	67.74	13.6975	67.74	15.5504	67.74	15.7767	67.74	16.4187	67.74	16.386						67.64
67.84	8.95251	67.84	7.85282	67.84	12.5121	67.84	12.4792	67.84	16.184	67.84	16.667	67.84	18.7139	67.84	18.7477	67.84	19.8053	67.84	19.5342					67.84	6.28687	67.84	6.1308	67.84	9.85693	67.84	9.91988	67.84	13.4877	67.84	13.6921	67.84	15.5621	67.84	15.7704	67.84	16.4601	67.84	16.3794						67.74
67.94	8.92828	67.94	7.84741	67.94	12.4996	67.94	12.4702	67.94	16.1441	67.94	16.6545	67.94	18.6748	67.94	18.7334	67.94	19.7498	67.94	19.5192					67.94	6.27673	67.94	6.12842	67.94	9.84601	67.94	9.91598	67.94	13.4525	67.94	13.6866	67.94	15.5425	67.94	15.7641	67.94	16.4421	67.94	16.3728						67.84
68.04	8.91736	68.04	7.84201	68.04	12.4778	68.04	12.4612	68.04	16.1089	68.04	16.6421	68.04	18.6467	68.04	18.7191	68.04	19.6951	68.04	19.5041					68.04	6.27905	68.04	6.12604	68.04	9.8288	68.04	9.91208	68.04	13.4384	68.04	13.6812	68.04	15.5457	68.04	15.7578	68.04	16.4327	68.04	16.3662						67.94
68.14	8.92908	68.14	7.83661	68.14	12.4879	68.14	12.4523	68.14	16.0918	68.14	16.6296	68.14	18.6365	68.14	18.7048	68.14	19.678	68.14	19.4891					68.14	6.27985	68.14	6.12366	68.14	9.82568	68.14	9.90818	68.14	13.4533	68.14	13.6757	68.14	15.5941	68.14	15.7515	68.14	16.4413	68.14	16.3597						68.04
68.24	8.88531	68.24	7.83122	68.24	12.4567	68.24	12.4434	68.24	16.0699	68.24	16.6172	68.24	18.6076	68.24	18.6905	68.24	19.6334	68.24	19.4741					68.24	6.28455	68.24	6.12128	68.24	9.85303	68.24	9.90428	68.24	13.4548	68.24	13.6703	68.24	15.5816	68.24	15.7451	68.24	16.4453	68.24	16.3531						68.14
68.34	8.85565	68.34	7.82583	68.34	12.4434	68.34	12.4344	68.34	16.048	68.34	16.6047	68.34	18.5811	68.34	18.6762	68.34	19.6022	68.34	19.4592					68.34	6.30798	68.34	6.1189	68.34	9.9046	68.34	9.90039	68.34	13.4478	68.34	13.6649	68.34	15.5902	68.34	15.7388	68.34	16.4492	68.34	16.3465						68.24
68.44	8.85406	68.44	7.82044	68.44	12.4324	68.44	12.4255	68.44	16.0222	68.44	16.5923	68.44	18.5693	68.44	18.662	68.44	19.5905	68.44	19.4442					68.44	6.28687	68.44	6.11652	68.44	9.88507	68.44	9.89649	68.44	13.4213	68.44	13.6594	68.44	15.5886	68.44	15.7325	68.44	16.4187	68.44	16.34						68.34
68.54	8.8244	68.54	7.81506	68.54	12.4122	68.54	12.4166	68.54	15.9738	68.54	16.5799	68.54	18.5467	68.54	18.6478	68.54	19.5545	68.54	19.4292					68.54	6.29626	68.54	6.11414	68.54	9.88739	68.54	9.8926	68.54	13.4314	68.54	13.654	68.54	15.5863	68.54	15.7262	68.54	16.4015	68.54	16.3334						68.44
68.64	8.80017	68.64	7.80968	68.64	12.4012	68.64	12.4076	68.64	15.9535	68.64	16.5675	68.64	18.5107	68.64	18.6335	68.64	19.517	68.64	19.4143					68.64	6.29547	68.64	6.11177	68.64	9.84131	68.64	9.88871	68.64	13.4283	68.64	13.6485	68.64	15.5847	68.64	15.7199	68.64	16.3718	68.64	16.3268						68.54
68.74	8.78064	68.74	7.8043	68.74	12.3973	68.74	12.3987	68.74	15.9434	68.74	16.5552	68.74	18.4998	68.74	18.6193	68.74	19.478	68.74	19.3994					68.74	6.27045	68.74	6.10939	68.74	9.84442	68.74	9.88482	68.74	13.4166	68.74	13.6431	68.74	15.5574	68.74	15.7136	68.74	16.3507	68.74	16.3203						68.64
68.84	8.77673	68.84	7.79893	68.84	12.3981	68.84	12.3898	68.84	15.9246	68.84	16.5428	68.84	18.4795	68.84	18.6051	68.84	19.4498	68.84	19.3845					68.84	6.2572	68.84	6.10702	68.84	9.85382	68.84	9.88093	68.84	13.397	68.84	13.6377	68.84	15.5347	68.84	15.7073	68.84	16.3359	68.84	16.3137						68.74
68.94	8.78064	68.94	7.79357	68.94	12.3871	68.94	12.3809	68.94	15.923	68.94	16.5304	68.94	18.4803	68.94	18.5909	68.94	19.4342	68.94	19.3696					68.94	6.26422	68.94	6.10465	68.94	9.84912	68.94	9.87704	68.94	13.39	68.94	13.6322	68.94	15.5207	68.94	15.701	68.94	16.321	68.94	16.3072						68.84
69.04	8.79236	69.04	7.7882	69.04	12.3832	69.04	12.372	69.04	15.9175	69.04	16.5181	69.04	18.474	69.04	18.5767	69.04	19.4256	69.04	19.3547					69.04	6.31579	69.04	6.10227	69.04	9.84521	69.04	9.87316	69.04	13.4001	69.04	13.6268	69.04	15.5292	69.04	15.6947	69.04	16.3163	69.04	16.3006						68.94
69.14	8.78375	69.14	7.78284	69.14	12.3785	69.14	12.3632	69.14	15.9175	69.14	16.5057	69.14	18.4639	69.14	18.5626	69.14	19.4303	69.14	19.3398					69.14	6.3064	69.14	6.0999	69.14	9.84442	69.14	9.86928	69.14	13.4119	69.14	13.6214	69.14	15.5621	69.14	15.6884	69.14	16.3116	69.14	16.2941						69.04
69.24	8.79315	69.24	7.77749	69.24	12.3793	69.24	12.3543	69.24	15.9269	69.24	16.4934	69.24	18.4521	69.24	18.5484	69.24	19.4077	69.24	19.3249					69.24	6.29626	69.24	6.09753	69.24	9.83429	69.24	9.8654	69.24	13.4135	69.24	13.616	69.24	15.5472	69.24	15.6821	69.24	16.2898	69.24	16.2875						69.14
69.34	8.77203	69.34	7.77214	69.34	12.3676	69.34	12.3454	69.34	15.9152	69.34	16.4811	69.34	18.4178	69.34	18.5343	69.34	19.3943	69.34	19.3101					69.34	6.30951	69.34	6.09516	69.34	9.8327	69.34	9.86152	69.34	13.3931	69.34	13.6105	69.34	15.5378	69.34	15.6759	69.34	16.2999	69.34	16.281						69.24
69.44	8.77362	69.44	7.76679	69.44	12.3684	69.44	12.3366	69.44	15.9191	69.44	16.4688	69.44	18.3904	69.44	18.5202	69.44	19.3959	69.44	19.2953					69.44	6.30096	69.44	6.09279	69.44	9.82257	69.44	9.85764	69.44	13.3775	69.44	13.6051	69.44	15.5082	69.44	15.6696	69.44	16.282	69.44	16.2744						69.34
69.54	8.78375	69.54	7.76145	69.54	12.3637	69.54	12.3277	69.54	15.8855	69.54	16.4565	69.54	18.3693	69.54	18.5061	69.54	19.3912	69.54	19.2804					69.54	6.28845	69.54	6.09043	69.54	9.80695	69.54	9.85376	69.54	13.3853	69.54	13.5997	69.54	15.4792	69.54	15.6633	69.54	16.2703	69.54	16.2679						69.44
69.64	8.79785	69.64	7.75611	69.64	12.352	69.64	12.3189	69.64	15.8762	69.64	16.4442	69.64	18.3506	69.64	18.492	69.64	19.3959	69.64	19.2656					69.64	6.27515	69.64	6.08806	69.64	9.81006	69.64	9.84989	69.64	13.3588	69.64	13.5943	69.64	15.4621	69.64	15.657	69.64	16.2773	69.64	16.2614						69.54
69.74	8.79236	69.74	7.75077	69.74	12.3442	69.74	12.31	69.74	15.8636	69.74	16.4319	69.74	18.3201	69.74	18.4779	69.74	19.3787	69.74	19.2509					69.74	6.2525	69.74	6.08569	69.74	9.79053	69.74	9.84601	69.74	13.3384	69.74	13.5889	69.74	15.4285	69.74	15.6507	69.74	16.2609	69.74	16.2548						69.64
69.84	8.78845	69.84	7.74544	69.84	12.3536	69.84	12.3012	69.84	15.8488	69.84	16.4197	69.84	18.3232	69.84	18.4638	69.84	19.3616	69.84	19.2361					69.84	6.24078	69.84	6.08333	69.84	9.771	69.84	9.84214	69.84	13.3384	69.84	13.5835	69.84	15.4136	69.84	15.6445	69.84	16.282	69.84	16.2483						69.74
69.94	8.79236	69.94	7.74011	69.94	12.366	69.94	12.2924	69.94	15.8394	69.94	16.4074	69.94	18.299	69.94	18.4497	69.94	19.3662	69.94	19.2213					69.94	6.22125	69.94	6.08097	69.94	9.77881	69.94	9.83827	69.94	13.315	69.94	13.5781	69.94	15.3894	69.94	15.6382	69.94	16.2609	69.94	16.2418						69.84
70.04	8.77283	70.04	7.73479	70.04	12.3403	70.04	12.2836	70.04	15.8176	70.04	16.3952	70.04	18.2772	70.04	18.4357	70.04	19.3326	70.04	19.2066					70.04	6.21344	70.04	6.0786	70.04	9.79053	70.04	9.8344	70.04	13.322	70.04	13.5727	70.04	15.3676	70.04	15.6319	70.04	16.2742	70.04	16.2353						69.94
70.14	8.7525	70.14	7.72947	70.14	12.3333	70.14	12.2747	70.14	15.7964	70.14	16.3829	70.14	18.2639	70.14	18.4217	70.14	19.3139	70.14	19.1918					70.14	6.19	70.14	6.07624	70.14	9.79053	70.14	9.83053	70.14	13.308	70.14	13.5673	70.14	15.3511	70.14	15.6257	70.14	16.2656	70.14	16.2288						70.04
70.24	8.77203	70.24	7.72415	70.24	12.3309	70.24	12.2659	70.24	15.8051	70.24	16.3707	70.24	18.2334	70.24	18.4076	70.24	19.292	70.24	19.1771					70.24	6.20172	70.24	6.07388	70.24	9.78583	70.24	9.82667	70.24	13.3267	70.24	13.5619	70.24	15.3511	70.24	15.6194	70.24	16.2773	70.24	16.2222						70.14
70.34	8.77832	70.34	7.71884	70.34	12.3106	70.34	12.2571	70.34	15.7746	70.34	16.3585	70.34	18.21	70.34	18.3936	70.34	19.2725	70.34	19.1624					70.34	6.20953	70.34	6.07152	70.34	9.79053	70.34	9.8228	70.34	13.3463	70.34	13.5565	70.34	15.366	70.34	15.6132	70.34	16.2804	70.34	16.2157						70.24
70.44	8.77203	70.44	7.71353	70.44	12.2965	70.44	12.2484	70.44	15.7691	70.44	16.3463	70.44	18.1826	70.44	18.3796	70.44	19.2725	70.44	19.1477					70.44	6.20172	70.44	6.06916	70.44	9.78351	70.44	9.81894	70.44	13.3416	70.44	13.5511	70.44	15.341	70.44	15.6069	70.44	16.2851	70.44	16.2092						70.34
70.54	8.77362	70.54	7.70823	70.54	12.2668	70.54	12.2396	70.54	15.7551	70.54	16.3341	70.54	18.1443	70.54	18.3656	70.54	19.2436	70.54	19.133					70.54	6.22436	70.54	6.0668	70.54	9.80066	70.54	9.81508	70.54	13.3588	70.54	13.5457	70.54	15.3652	70.54	15.6006	70.54	16.2773	70.54	16.2027						70.44
70.64	8.77124	70.64	7.70293	70.64	12.2574	70.64	12.2308	70.64	15.7347	70.64	16.3219	70.64	18.142	70.64	18.3517	70.64	19.2233	70.64	19.1183					70.64	6.21112	70.64	6.06445	70.64	9.78821	70.64	9.81122	70.64	13.3627	70.64	13.5403	70.64	15.3723	70.64	15.5944	70.64	16.2703	70.64	16.1962						70.54
70.74	8.75879	70.74	7.69763	70.74	12.2512	70.74	12.222	70.74	15.7152	70.74	16.3098	70.74	18.1186	70.74	18.3377	70.74	19.2037	70.74	19.1037					70.74	6.18219	70.74	6.06209	70.74	9.77881	70.74	9.80736	70.74	13.3463	70.74	13.5349	70.74	15.366	70.74	15.5881	70.74	16.2656	70.74	16.1897						70.64
70.84	8.76581	70.84	7.69234	70.84	12.2348	70.84	12.2133	70.84	15.7199	70.84	16.2976	70.84	18.1193	70.84	18.3238	70.84	19.1819	70.84	19.089					70.84	6.16266	70.84	6.05974	70.84	9.75617	70.84	9.80351	70.84	13.3384	70.84	13.5295	70.84	15.348	70.84	15.5819	70.84	16.2312	70.84	16.1832						70.74
70.94	8.75641	70.94	7.68705	70.94	12.2426	70.94	12.2045	70.94	15.7105	70.94	16.2854	70.94	18.1123	70.94	18.3098	70.94	19.1709	70.94	19.0744					70.94	6.17438	70.94	6.05738	70.94	9.7616	70.94	9.79965	70.94	13.3337	70.94	13.5241	70.94	15.355	70.94	15.5757	70.94	16.221	70.94	16.1767						70.84
71.04	8.75409	71.04	7.68177	71.04	12.2309	71.04	12.1958	71.04	15.6769	71.04	16.2733	71.04	18.1123	71.04	18.2959	71.04	19.1655	71.04	19.0598					71.04	6.17438	71.04	6.05503	71.04	9.74756	71.04	9.7958	71.04	13.3236	71.04	13.5187	71.04	15.3597	71.04	15.5694	71.04	16.2187	71.04	16.1702						70.94
71.14	8.73688	71.14	7.67649	71.14	12.2309	71.14	12.187	71.14	15.6675	71.14	16.2612	71.14	18.0811	71.14	18.282	71.14	19.1443	71.14	19.0452					71.14	6.1806	71.14	6.05268	71.14	9.73975	71.14	9.79195	71.14	13.322	71.14	13.5134	71.14	15.3652	71.14	15.5632	71.14	16.2031	71.14	16.1637						71.04
71.24	8.72516	71.24	7.67121	71.24	12.2184	71.24	12.1783	71.24	15.6722	71.24	16.2491	71.24	18.0959	71.24	18.2681	71.24	19.1412	71.24	19.0306					71.24	6.18768	71.24	6.05032	71.24	9.7218	71.24	9.7881	71.24	13.3283	71.24	13.508	71.24	15.3644	71.24	15.5569	71.24	16.2086	71.24	16.1572						71.14
71.34	8.71033	71.34	7.66594	71.34	12.2012	71.34	12.1696	71.34	15.6496	71.34	16.237	71.34	18.0779	71.34	18.2542	71.34	19.1038	71.34	19.016					71.34	6.21655	71.34	6.04797	71.34	9.74206	71.34	9.78425	71.34	13.3455	71.34	13.5026	71.34	15.3863	71.34	15.5507	71.34	16.214	71.34	16.1507						71.24
71.44	8.71973	71.44	7.66067	71.44	12.2231	71.44	12.1609	71.44	15.6449	71.44	16.2249	71.44	18.0779	71.44	18.2403	71.44	19.0975	71.44	19.0015					71.44	6.20642	71.44	6.04562	71.44	9.73975	71.44	9.7804	71.44	13.3416	71.44	13.4972	71.44	15.4089	71.44	15.5445	71.44	16.2187	71.44	16.1443						71.34
71.54	8.70563	71.54	7.6554	71.54	12.2231	71.54	12.1521	71.54	15.6332	71.54	16.2128	71.54	18.0717	71.54	18.2265	71.54	19.0826	71.54	18.9869					71.54	6.20172	71.54	6.04328	71.54	9.74133	71.54	9.77656	71.54	13.3674	71.54	13.4919	71.54	15.4183	71.54	15.5383	71.54	16.1952	71.54	16.1378						71.44
71.64	8.69391	71.64	7.65014	71.64	12.2036	71.64	12.1434	71.64	15.6402	71.64	16.2007	71.64	18.0662	71.64	18.2126	71.64	19.0756	71.64	18.9724					71.64	6.20172	71.64	6.04093	71.64	9.73816	71.64	9.77271	71.64	13.3564	71.64	13.4865	71.64	15.4207	71.64	15.532	71.64	16.1953	71.64	16.1313						71.54
71.74	8.68689	71.74	7.64488	71.74	12.1871	71.74	12.1347	71.74	15.6332	71.74	16.1886	71.74	18.0467	71.74	18.1988	71.74	19.0584	71.74	18.9579					71.74	6.22125	71.74	6.03858	71.74	9.74444	71.74	9.76887	71.74	13.3627	71.74	13.4811	71.74	15.4214	71.74	15.5258	71.74	16.1992	71.74	16.1248						71.64
71.84	8.67908	71.84	7.63963	71.84	12.1809	71.84	12.126	71.84	15.6254	71.84	16.1766	71.84	18.0412	71.84	18.185	71.84	19.0436	71.84	18.9434					71.84	6.22827	71.84	6.03624	71.84	9.73504	71.84	9.76503	71.84	13.365	71.84	13.4758	71.84	15.4301	71.84	15.5196	71.84	16.1992	71.84	16.1184						71.74
71.94	8.67908	71.94	7.63438	71.94	12.1676	71.94	12.1174	71.94	15.6066	71.94	16.1645	71.94	18.0193	71.94	18.1712	71.94	19.0123	71.94	18.9289					71.94	6.20563	71.94	6.03389	71.94	9.72101	71.94	9.76119	71.94	13.347	71.94	13.4704	71.94	15.4332	71.94	15.5134	71.94	16.1835	71.94	16.1119						71.84
72.04	8.68689	72.04	7.62913	72.04	12.1801	72.04	12.1087	72.04	15.6089	72.04	16.1525	72.04	18.0178	72.04	18.1574	72.04	19.0006	72.04	18.9144					72.04	6.22595	72.04	6.03155	72.04	9.72491	72.04	9.75735	72.04	13.3431	72.04	13.465	72.04	15.4136	72.04	15.5072	72.04	16.189	72.04	16.1054						71.94
72.14	8.67596	72.14	7.62389	72.14	12.1692	72.14	12.1	72.14	15.584	72.14	16.1405	72.14	17.992	72.14	18.1436	72.14	18.9811	72.14	18.8999					72.14	6.22827	72.14	6.0292	72.14	9.74988	72.14	9.75352	72.14	13.329	72.14	13.4597	72.14	15.4238	72.14	15.5009	72.14	16.1929	72.14	16.099						72.04
72.24	8.67126	72.24	7.61865	72.24	12.1598	72.24	12.0914	72.24	15.5769	72.24	16.1285	72.24	17.9873	72.24	18.1298	72.24	18.978	72.24	18.8855					72.24	6.22284	72.24	6.02686	72.24	9.74445	72.24	9.74968	72.24	13.3119	72.24	13.4543	72.24	15.4277	72.24	15.4947	72.24	16.1656	72.24	16.0925						72.14
72.34	8.67126	72.34	7.61342	72.34	12.1458	72.34	12.0827	72.34	15.5629	72.34	16.1165	72.34	17.9639	72.34	18.116	72.34	18.9733	72.34	18.871					72.34	6.19702	72.34	6.02452	72.34	9.72803	72.34	9.74585	72.34	13.2681	72.34	13.449	72.34	15.4042	72.34	15.4885	72.34	16.1515	72.34	16.086						72.24
72.44	8.66425	72.44	7.60819	72.44	12.1332	72.44	12.074	72.44	15.548	72.44	16.1045	72.44	17.9443	72.44	18.1023	72.44	18.9451	72.44	18.8566					72.44	6.21344	72.44	6.02218	72.44	9.74365	72.44	9.74202	72.44	13.2751	72.44	13.4436	72.44	15.4152	72.44	15.4823	72.44	16.157	72.44	16.0796						72.34
72.54	8.66656	72.54	7.60296	72.54	12.1215	72.54	12.0654	72.54	15.5285	72.54	16.0925	72.54	17.9248	72.54	18.0886	72.54	18.9233	72.54	18.8422					72.54	6.19702	72.54	6.01984	72.54	9.73505	72.54	9.73819	72.54	13.2369	72.54	13.4383	72.54	15.3995	72.54	15.4761	72.54	16.1351	72.54	16.0731						72.44
72.64	8.65485	72.64	7.59774	72.64	12.1285	72.64	12.0568	72.64	15.5339	72.64	16.0805	72.64	17.9162	72.64	18.0748	72.64	18.9209	72.64	18.8278					72.64	6.18219	72.64	6.0175	72.64	9.72021	72.64	9.73436	72.64	13.2173	72.64	13.4329	72.64	15.3871	72.64	15.4699	72.64	16.1296	72.64	16.0667						72.54
72.74	8.64783	72.74	7.59252	72.74	12.1098	72.74	12.0481	72.74	15.5121	72.74	16.0686	72.74	17.9045	72.74	18.0611	72.74	18.9037	72.74	18.8134					72.74	6.18689	72.74	6.01516	72.74	9.72803	72.74	9.73053	72.74	13.2322	72.74	13.4276	72.74	15.3902	72.74	15.4637	72.74	16.1414	72.74	16.0602						72.64
72.84	8.64471	72.84	7.58731	72.84	12.1067	72.84	12.0395	72.84	15.5207	72.84	16.0566	72.84	17.8834	72.84	18.0474	72.84	18.8998	72.84	18.799					72.84	6.17279	72.84	6.01283	72.84	9.72803	72.84	9.72671	72.84	13.2056	72.84	13.4222	72.84	15.3894	72.84	15.4575	72.84	16.1515	72.84	16.0538						72.74
72.94	8.62048	72.94	7.58209	72.94	12.0942	72.94	12.0309	72.94	15.4965	72.94	16.0447	72.94	17.8662	72.94	18.0337	72.94	18.8686	72.94	18.7846					72.94	6.17987	72.94	6.01049	72.94	9.72491	72.94	9.72289	72.94	13.215	72.94	13.4169	72.94	15.384	72.94	15.4514	72.94	16.1726	72.94	16.0474						72.84
73.04	8.62048	73.04	7.57689	73.04	12.0942	73.04	12.0223	73.04	15.48	73.04	16.0327	73.04	17.8545	73.04	18.0201	73.04	18.8662	73.04	18.7703					73.04	6.17047	73.04	6.00816	73.04	9.68897	73.04	9.71906	73.04	13.2009	73.04	13.4116	73.04	15.3676	73.04	15.4452	73.04	16.1609	73.04	16.0409						72.94
73.14	8.62048	73.14	7.57168	73.14	12.0629	73.14	12.0137	73.14	15.4652	73.14	16.0208	73.14	17.8154	73.14	18.0064	73.14	18.8342	73.14	18.7559					73.14	6.16266	73.14	6.00582	73.14	9.67645	73.14	9.71524	73.14	13.1861	73.14	13.4062	73.14	15.3621	73.14	15.439	73.14	16.1585	73.14	16.0345						73.04
73.24	8.60876	73.24	7.56648	73.24	12.0434	73.24	12.0051	73.24	15.4426	73.24	16.0089	73.24	17.8006	73.24	17.9928	73.24	18.8084	73.24	18.7416					73.24	6.16968	73.24	6.00349	73.24	9.67255	73.24	9.71142	73.24	13.1783	73.24	13.4009	73.24	15.3308	73.24	15.4328	73.24	16.1445	73.24	16.028						73.14
73.34	8.62671	73.34	7.56129	73.34	12.0465	73.34	11.9965	73.34	15.4441	73.34	15.997	73.34	17.8052	73.34	17.9791	73.34	18.8193	73.34	18.7273					73.34	6.15564	73.34	6.00116	73.34	9.6593	73.34	9.70761	73.34	13.1439	73.34	13.3956	73.34	15.3168	73.34	15.4266	73.34	16.1414	73.34	16.0216						73.24
73.44	8.61346	73.44	7.55609	73.44	12.0239	73.44	11.9879	73.44	15.4144	73.44	15.9851	73.44	17.7772	73.44	17.9655	73.44	18.7944	73.44	18.713					73.44	6.17279	73.44	5.99883	73.44	9.66003	73.44	9.70379	73.44	13.1494	73.44	13.3902	73.44	15.3144	73.44	15.4204	73.44	16.1351	73.44	16.0152						73.34
73.54	8.6283	73.54	7.55091	73.54	12.0129	73.54	11.9794	73.54	15.3988	73.54	15.9732	73.54	17.7607	73.54	17.9519	73.54	18.7897	73.54	18.6987					73.54	6.14862	73.54	5.9965	73.54	9.62805	73.54	9.69998	73.54	13.1174	73.54	13.3849	73.54	15.2902	73.54	15.4143	73.54	16.1195	73.54	16.0088						73.44
73.64	8.61737	73.64	7.54572	73.64	12.0129	73.64	11.9708	73.64	15.3918	73.64	15.9614	73.64	17.7467	73.64	17.9383	73.64	18.7756	73.64	18.6844					73.64	6.16187	73.64	5.99417	73.64	9.65692	73.64	9.69616	73.64	13.115	73.64	13.3796	73.64	15.3082	73.64	15.4081	73.64	16.1194	73.64	16.0023						73.54
73.74	8.61578	73.74	7.54054	73.74	12.0027	73.74	11.9622	73.74	15.3589	73.74	15.9495	73.74	17.7209	73.74	17.9247	73.74	18.7693	73.74	18.6702					73.74	6.14313	73.74	5.99184	73.74	9.63819	73.74	9.69235	73.74	13.0955	73.74	13.3743	73.74	15.2917	73.74	15.4019	73.74	16.1007	73.74	15.9959						73.64
73.84	8.60876	73.84	7.53536	73.84	11.9942	73.84	11.9537	73.84	15.3566	73.84	15.9377	73.84	17.7061	73.84	17.9111	73.84	18.7428	73.84	18.6559					73.84	6.13922	73.84	5.98951	73.84	9.6413	73.84	9.68854	73.84	13.0845	73.84	13.369	73.84	15.2808	73.84	15.3958	73.84	16.1226	73.84	15.9895						73.74
73.94	8.59393	73.94	7.53019	73.94	11.9848	73.94	11.9451	73.94	15.3558	73.94	15.9258	73.94	17.6748	73.94	17.8975	73.94	18.728	73.94	18.6417					73.94	6.11969	73.94	5.98718	73.94	9.62494	73.94	9.68473	73.94	13.0666	73.94	13.3636	73.94	15.2699	73.94	15.3896	73.94	16.114	73.94	15.9831						73.84
74.04	8.60095	74.04	7.52502	74.04	11.9684	74.04	11.9366	74.04	15.341	74.04	15.914	74.04	17.6748	74.04	17.884	74.04	18.7155	74.04	18.6275					74.04	6.11969	74.04	5.98486	74.04	9.61786	74.04	9.68093	74.04	13.0642	74.04	13.3583	74.04	15.2605	74.04	15.3834	74.04	16.0929	74.04	15.9767						73.94
74.14	8.58142	74.14	7.51985	74.14	11.9504	74.14	11.928	74.14	15.3121	74.14	15.9022	74.14	17.6357	74.14	17.8704	74.14	18.7006	74.14	18.6133					74.14	6.13141	74.14	5.98253	74.14	9.61084	74.14	9.67712	74.14	13.0494	74.14	13.353	74.14	15.2582	74.14	15.3773	74.14	16.0828	74.14	15.9703						74.04
74.24	8.5564	74.24	7.51469	74.24	11.9129	74.24	11.9195	74.24	15.2917	74.24	15.8904	74.24	17.5912	74.24	17.8569	74.24	18.6748	74.24	18.5991					74.24	6.11969	74.24	5.98021	74.24	9.59833	74.24	9.67332	74.24	13.033	74.24	13.3477	74.24	15.2605	74.24	15.3711	74.24	16.0734	74.24	15.9639						74.14
74.34	8.55566	74.34	7.50953	74.34	11.9036	74.34	11.911	74.34	15.2746	74.34	15.8786	74.34	17.5693	74.34	17.8434	74.34	18.6412	74.34	18.5849					74.34	6.12829	74.34	5.97789	74.34	9.59601	74.34	9.66952	74.34	13.0471	74.34	13.3424	74.34	15.2551	74.34	15.365	74.34	16.0749	74.34	15.9574						74.24
74.44	8.5697	74.44	7.50438	74.44	11.9145	74.44	11.9025	74.44	15.2785	74.44	15.8668	74.44	17.5709	74.44	17.8299	74.44	18.6264	74.44	18.5707					74.44	6.13062	74.44	5.97557	74.44	9.58661	74.44	9.66572	74.44	13.0447	74.44	13.3371	74.44	15.2449	74.44	15.3588	74.44	16.0507	74.44	15.951						74.34
74.54	8.5744	74.54	7.49923	74.54	11.9028	74.54	11.894	74.54	15.2738	74.54	15.855	74.54	17.5584	74.54	17.8164	74.54	18.6139	74.54	18.5566					74.54	6.13611	74.54	5.97324	74.54	9.5921	74.54	9.66192	74.54	13.0424	74.54	13.3318	74.54	15.2457	74.54	15.3527	74.54	16.0507	74.54	15.9446						74.44
74.64	8.55719	74.64	7.49408	74.64	11.8879	74.64	11.8855	74.64	15.2574	74.64	15.8432	74.64	17.549	74.64	17.8029	74.64	18.6022	74.64	18.5424					74.64	6.15485	74.64	5.97092	74.64	9.60773	74.64	9.65812	74.64	13.0611	74.64	13.3265	74.64	15.2379	74.64	15.3465	74.64	16.046	74.64	15.9383						74.54
74.74	8.5697	74.74	7.48894	74.74	11.8754	74.74	11.877	74.74	15.2394	74.74	15.8315	74.74	17.5342	74.74	17.7895	74.74	18.5826	74.74	18.5283					74.74	6.15094	74.74	5.96861	74.74	9.60925	74.74	9.65433	74.74	13.0447	74.74	13.3212	74.74	15.2292	74.74	15.3404	74.74	16.0156	74.74	15.9319						74.64
74.84	8.55719	74.84	7.4838	74.84	11.859	74.84	11.8685	74.84	15.23	74.84	15.8197	74.84	17.5099	74.84	17.776	74.84	18.5811	74.84	18.5142					74.84	6.15094	74.84	5.96629	74.84	9.60693	74.84	9.65053	74.84	13.0377	74.84	13.3159	74.84	15.2074	74.84	15.3342	74.84	16.0156	74.84	15.9255						74.74
74.94	8.53845	74.94	7.47867	74.94	11.8442	74.94	11.86	74.94	15.2035	74.94	15.808	74.94	17.5029	74.94	17.7625	74.94	18.5639	74.94	18.5001					74.94	6.14624	74.94	5.96397	74.94	9.60382	74.94	9.64674	74.94	13.0306	74.94	13.3106	74.94	15.2027	74.94	15.3281	74.94	16.0078	74.94	15.9191						74.84
75.04	8.53143	75.04	7.47353	75.04	11.8403	75.04	11.8516	75.04	15.1808	75.04	15.7963	75.04	17.4795	75.04	17.7491	75.04	18.5561	75.04	18.486					75.04	6.17206	75.04	5.96165	75.04	9.62726	75.04	9.64295	75.04	13.0525	75.04	13.3053	75.04	15.1949	75.04	15.322	75.04	16.0124	75.04	15.9127						74.94
75.14	8.53064	75.14	7.46841	75.14	11.8325	75.14	11.8431	75.14	15.1644	75.14	15.7846	75.14	17.4568	75.14	17.7357	75.14	18.5319	75.14	18.4719					75.14	6.1806	75.14	5.95934	75.14	9.6452	75.14	9.63916	75.14	13.072	75.14	13.3	75.14	15.2097	75.14	15.3158	75.14	16.0226	75.14	15.9063						75.04
75.24	8.49469	75.24	7.46328	75.24	11.8246	75.24	11.8346	75.24	15.1371	75.24	15.7728	75.24	17.4248	75.24	17.7223	75.24	18.5092	75.24	18.4578					75.24	6.1853	75.24	5.95702	75.24	9.63348	75.24	9.63537	75.24	13.0533	75.24	13.2947	75.24	15.1863	75.24	15.3097	75.24	16.0109	75.24	15.8999						75.14
75.34	8.50018	75.34	7.45816	75.34	11.8207	75.34	11.8262	75.34	15.1363	75.34	15.7611	75.34	17.4287	75.34	17.7089	75.34	18.5186	75.34	18.4438					75.34	6.18768	75.34	5.95471	75.34	9.64288	75.34	9.63158	75.34	13.0619	75.34	13.2894	75.34	15.1957	75.34	15.3036	75.34	15.989	75.34	15.8936						75.24
75.44	8.49469	75.44	7.45304	75.44	11.8129	75.44	11.8177	75.44	15.1332	75.44	15.7495	75.44	17.4248	75.44	17.6955	75.44	18.4975	75.44	18.4297					75.44	6.21344	75.44	5.9524	75.44	9.65771	75.44	9.6278	75.44	13.0767	75.44	13.2841	75.44	15.2222	75.44	15.2974	75.44	16.0046	75.44	15.8872						75.34
75.54	8.48767	75.54	7.44793	75.54	11.8176	75.54	11.8093	75.54	15.1183	75.54	15.7378	75.54	17.4014	75.54	17.6821	75.54	18.4733	75.54	18.4157					75.54	6.20172	75.54	5.95009	75.54	9.65771	75.54	9.62401	75.54	13.0814	75.54	13.2789	75.54	15.2074	75.54	15.2913	75.54	15.9882	75.54	15.8808						75.44
75.64	8.47595	75.64	7.44282	75.64	11.8082	75.64	11.8009	75.64	15.0941	75.64	15.7261	75.64	17.4014	75.64	17.6688	75.64	18.442	75.64	18.4017					75.64	6.20172	75.64	5.94777	75.64	9.66473	75.64	9.62023	75.64	13.0837	75.64	13.2736	75.64	15.2214	75.64	15.2852	75.64	15.9835	75.64	15.8744						75.54
75.74	8.47595	75.74	7.43772	75.74	11.8043	75.74	11.7924	75.74	15.0855	75.74	15.7145	75.74	17.4045	75.74	17.6554	75.74	18.4451	75.74	18.3877					75.74	6.20172	75.74	5.94546	75.74	9.66632	75.74	9.61645	75.74	13.0658	75.74	13.2683	75.74	15.2144	75.74	15.2791	75.74	15.9882	75.74	15.8681						75.64
75.84	8.4455	75.84	7.43262	75.84	11.795	75.84	11.784	75.84	15.0715	75.84	15.7028	75.84	17.3787	75.84	17.6421	75.84	18.4194	75.84	18.3737					75.84	6.18219	75.84	5.94316	75.84	9.66943	75.84	9.61267	75.84	13.0564	75.84	13.263	75.84	15.1918	75.84	15.273	75.84	15.9882	75.84	15.8617						75.74
75.94	8.43921	75.94	7.42752	75.94	11.7723	75.94	11.7756	75.94	15.0535	75.94	15.6912	75.94	17.3498	75.94	17.6288	75.94	18.3865	75.94	18.3597					75.94	6.19	75.94	5.94085	75.94	9.67413	75.94	9.6089	75.94	13.0455	75.94	13.2577	75.94	15.1832	75.94	15.2668	75.94	15.9765	75.94	15.8554						75.84
76.04	8.43848	76.04	7.42242	76.04	11.7598	76.04	11.7672	76.04	15.0441	76.04	15.6795	76.04	17.324	76.04	17.6154	76.04	18.3647	76.04	18.3457					76.04	6.1806	76.04	5.93854	76.04	9.68347	76.04	9.60512	76.04	13.0408	76.04	13.2525	76.04	15.166	76.04	15.2607	76.04	15.9835	76.04	15.849						75.94
76.14	8.42126	76.14	7.41733	76.14	11.7543	76.14	11.7588	76.14	15.0363	76.14	15.6679	76.14	17.3154	76.14	17.6021	76.14	18.3522	76.14	18.3318					76.14	6.18298	76.14	5.93623	76.14	9.67725	76.14	9.60135	76.14	13.0424	76.14	13.2472	76.14	15.1597	76.14	15.2546	76.14	15.9929	76.14	15.8426						76.04
76.24	8.41968	76.24	7.41225	76.24	11.7574	76.24	11.7504	76.24	15.0238	76.24	15.6563	76.24	17.3068	76.24	17.5888	76.24	18.3358	76.24	18.3178					76.24	6.19159	76.24	5.93393	76.24	9.67883	76.24	9.59757	76.24	13.0424	76.24	13.2419	76.24	15.1535	76.24	15.2485	76.24	15.9812	76.24	15.8363						76.14
76.34	8.41034	76.34	7.40716	76.34	11.7426	76.34	11.742	76.34	14.9926	76.34	15.6447	76.34	17.2772	76.34	17.5756	76.34	18.3092	76.34	18.3039					76.34	6.17438	76.34	5.93162	76.34	9.66473	76.34	9.5938	76.34	13.0416	76.34	13.2367	76.34	15.1246	76.34	15.2424	76.34	15.9804	76.34	15.8299						76.24
76.44	8.40253	76.44	7.40208	76.44	11.7278	76.44	11.7336	76.44	14.9582	76.44	15.6331	76.44	17.2576	76.44	17.5623	76.44	18.2913	76.44	18.29					76.44	6.1861	76.44	5.92932	76.44	9.68274	76.44	9.59003	76.44	13.0416	76.44	13.2314	76.44	15.1332	76.44	15.2363	76.44	15.9921	76.44	15.8236						76.34
76.54	8.40485	76.54	7.39701	76.54	11.7348	76.54	11.7253	76.54	14.9488	76.54	15.6216	76.54	17.2482	76.54	17.549	76.54	18.2772	76.54	18.2761					76.54	6.18451	76.54	5.92702	76.54	9.67877	76.54	9.58626	76.54	13.0283	76.54	13.2261	76.54	15.1269	76.54	15.2302	76.54	15.9741	76.54	15.8172						76.44
76.64	8.39783	76.64	7.39194	76.64	11.7231	76.64	11.7169	76.64	14.9387	76.64	15.61	76.64	17.2412	76.64	17.5358	76.64	18.2623	76.64	18.2622					76.64	6.16736	76.64	5.92472	76.64	9.646	76.64	9.5825	76.64	13.0025	76.64	13.2209	76.64	15.0964	76.64	15.2241	76.64	15.9547	76.64	15.8109						76.54
76.74	8.39783	76.74	7.38687	76.74	11.7145	76.74	11.7085	76.74	14.9175	76.74	15.5984	76.74	17.2248	76.74	17.5226	76.74	18.2506	76.74	18.2483					76.74	6.15094	76.74	5.92242	76.74	9.63116	76.74	9.57873	76.74	13.0072	76.74	13.2156	76.74	15.0941	76.74	15.218	76.74	15.95	76.74	15.8046						76.64
76.84	8.39001	76.84	7.3818	76.84	11.7067	76.84	11.7002	76.84	14.9027	76.84	15.5869	76.84	17.2021	76.84	17.5094	76.84	18.2233	76.84	18.2344					76.84	6.15796	76.84	5.92012	76.84	9.6452	76.84	9.57497	76.84	13.0134	76.84	13.2104	76.84	15.098	76.84	15.2119	76.84	15.964	76.84	15.7982						76.74
76.94	8.37128	76.94	7.37674	76.94	11.6926	76.94	11.6918	76.94	14.8863	76.94	15.5754	76.94	17.1834	76.94	17.4961	76.94	18.2076	76.94	18.2206					76.94	6.15875	76.94	5.91782	76.94	9.63898	76.94	9.57121	76.94	12.9994	76.94	13.2051	76.94	15.0769	76.94	15.2059	76.94	15.9484	76.94	15.7919						76.84
77.04	8.3775	77.04	7.37168	77.04	11.6918	77.04	11.6835	77.04	14.8832	77.04	15.5638	77.04	17.1631	77.04	17.4829	77.04	18.2037	77.04	18.2067					77.04	6.16736	77.04	5.91552	77.04	9.65771	77.04	9.56745	77.04	13.0017	77.04	13.1999	77.04	15.0816	77.04	15.1998	77.04	15.9453	77.04	15.7856						76.94
77.14	8.36346	77.14	7.36663	77.14	11.6856	77.14	11.6752	77.14	14.873	77.14	15.5523	77.14	17.1678	77.14	17.4698	77.14	18.1889	77.14	18.1929					77.14	6.14313	77.14	5.91322	77.14	9.63818	77.14	9.56369	77.14	12.9799	77.14	13.1946	77.14	15.0668	77.14	15.1937	77.14	15.9304	77.14	15.7792						77.04
77.24	8.35876	77.24	7.36158	77.24	11.6824	77.24	11.6668	77.24	14.8668	77.24	15.5408	77.24	17.1514	77.24	17.4566	77.24	18.1725	77.24	18.1791					77.24	6.13843	77.24	5.91092	77.24	9.63037	77.24	9.55993	77.24	12.9744	77.24	13.1894	77.24	15.0691	77.24	15.1876	77.24	15.9296	77.24	15.7729						77.14
77.34	8.35876	77.34	7.35654	77.34	11.6723	77.34	11.6585	77.34	14.8605	77.34	15.5293	77.34	17.1318	77.34	17.4434	77.34	18.153	77.34	18.1653					77.34	6.13141	77.34	5.90863	77.34	9.62256	77.34	9.55617	77.34	12.9478	77.34	13.1841	77.34	15.0511	77.34	15.1815	77.34	15.8984	77.34	15.7666						77.24
77.44	8.35095	77.44	7.35149	77.44	11.6528	77.44	11.6502	77.44	14.8277	77.44	15.5178	77.44	17.1193	77.44	17.4303	77.44	18.1365	77.44	18.1515					77.44	6.1236	77.44	5.90633	77.44	9.61084	77.44	9.55242	77.44	12.9377	77.44	13.1789	77.44	15.0496	77.44	15.1755	77.44	15.8906	77.44	15.7603						77.34
77.54	8.34705	77.54	7.34645	77.54	11.6606	77.54	11.6419	77.54	14.8324	77.54	15.5063	77.54	17.1084	77.54	17.4171	77.54	18.1326	77.54	18.1377					77.54	6.12128	77.54	5.90404	77.54	9.59912	77.54	9.54867	77.54	12.94	77.54	13.1737	77.54	15.0425	77.54	15.1694	77.54	15.8867	77.54	15.7539						77.44
77.64	8.34625	77.64	7.34142	77.64	11.6692	77.64	11.6336	77.64	14.8246	77.64	15.4949	77.64	17.1045	77.64	17.404	77.64	18.1069	77.64	18.1239					77.64	6.11108	77.64	5.90175	77.64	9.59601	77.64	9.54491	77.64	12.9353	77.64	13.1684	77.64	15.0425	77.64	15.1633	77.64	15.8788	77.64	15.7476						77.54
77.74	8.34393	77.74	7.33639	77.74	11.6614	77.74	11.6253	77.74	14.8176	77.74	15.4834	77.74	17.0944	77.74	17.3909	77.74	18.0873	77.74	18.1102					77.74	6.11188	77.74	5.89946	77.74	9.60223	77.74	9.54116	77.74	12.9244	77.74	13.1632	77.74	15.0472	77.74	15.1572	77.74	15.8671	77.74	15.7413						77.64
77.84	8.33453	77.84	7.33136	77.84	11.6504	77.84	11.617	77.84	14.8121	77.84	15.4719	77.84	17.0834	77.84	17.3778	77.84	18.0779	77.84	18.0964					77.84	6.11188	77.84	5.89717	77.84	9.5882	77.84	9.53742	77.84	12.9158	77.84	13.158	77.84	15.0269	77.84	15.1512	77.84	15.8476	77.84	15.735						77.74
77.94	8.3205	77.94	7.32634	77.94	11.6309	77.94	11.6087	77.94	14.7863	77.94	15.4605	77.94	17.0498	77.94	17.3647	77.94	18.0444	77.94	18.0827					77.94	6.10406	77.94	5.89488	77.94	9.58661	77.94	9.53367	77.94	12.9095	77.94	13.1527	77.94	15.0105	77.94	15.1451	77.94	15.8429	77.94	15.7287						77.84
78.04	8.32831	78.04	7.32132	78.04	11.6254	78.04	11.6005	78.04	14.8051	78.04	15.4491	78.04	17.0389	78.04	17.3516	78.04	18.0358	78.04	18.069					78.04	6.11188	78.04	5.89259	78.04	9.59601	78.04	9.52992	78.04	12.9135	78.04	13.1475	78.04	15.0082	78.04	15.1391	78.04	15.8296	78.04	15.7224						77.94
78.14	8.32202	78.14	7.3163	78.14	11.6285	78.14	11.5922	78.14	14.8004	78.14	15.4377	78.14	17.0295	78.14	17.3386	78.14	18.0389	78.14	18.0553					78.14	6.11499	78.14	5.8903	78.14	9.59442	78.14	9.52618	78.14	12.9236	78.14	13.1423	78.14	15.0183	78.14	15.133	78.14	15.8116	78.14	15.7161						78.04
78.24	8.3197	78.24	7.31129	78.24	11.6215	78.24	11.5839	78.24	14.7902	78.24	15.4262	78.24	17.0342	78.24	17.3255	78.24	18.0287	78.24	18.0416					78.24	6.11969	78.24	5.88801	78.24	9.5874	78.24	9.52244	78.24	12.9166	78.24	13.137	78.24	15.0113	78.24	15.127	78.24	15.8085	78.24	15.7098						78.14
78.34	8.30957	78.34	7.30628	78.34	11.6067	78.34	11.5757	78.34	14.7738	78.34	15.4148	78.34	17.0123	78.34	17.3125	78.34	18.0053	78.34	18.0279					78.34	6.11658	78.34	5.88572	78.34	9.56476	78.34	9.5187	78.34	12.9135	78.34	13.1318	78.34	14.9996	78.34	15.1209	78.34	15.7851	78.34	15.7035						78.24
78.44	8.3017	78.44	7.30127	78.44	11.5887	78.44	11.5674	78.44	14.7605	78.44	15.4035	78.44	17.0013	78.44	17.2994	78.44	17.9982	78.44	18.0142					78.44	6.10718	78.44	5.88344	78.44	9.55536	78.44	9.51496	78.44	12.9041	78.44	13.1266	78.44	14.9949	78.44	15.1149	78.44	15.7578	78.44	15.6972						78.34
78.54	8.28925	78.54	7.29627	78.54	11.5801	78.54	11.5592	78.54	14.7402	78.54	15.3921	78.54	16.9764	78.54	17.2864	78.54	17.9741	78.54	18.0006					78.54	6.10486	78.54	5.88116	78.54	9.53662	78.54	9.51122	78.54	12.9017	78.54	13.1214	78.54	14.9941	78.54	15.1088	78.54	15.739	78.54	15.6909						78.44
78.64	8.30487	78.64	7.29127	78.64	11.5778	78.64	11.551	78.64	14.7347	78.64	15.3807	78.64	16.9608	78.64	17.2734	78.64	17.9709	78.64	17.9869					78.64	6.10406	78.64	5.87887	78.64	9.5257	78.64	9.50748	78.64	12.8845	78.64	13.1162	78.64	14.9879	78.64	15.1028	78.64	15.7382	78.64	15.6846						78.54
78.74	8.28064	78.74	7.28628	78.74	11.5434	78.74	11.5427	78.74	14.7152	78.74	15.3693	78.74	16.9232	78.74	17.2604	78.74	17.9443	78.74	17.9733					78.74	6.09705	78.74	5.87659	78.74	9.5257	78.74	9.50375	78.74	12.8744	78.74	13.111	78.74	14.9792	78.74	15.0967	78.74	15.7382	78.74	15.6783						78.64
78.84	8.28064	78.84	7.28129	78.84	11.5317	78.84	11.5345	78.84	14.7152	78.84	15.358	78.84	16.9092	78.84	17.2474	78.84	17.9186	78.84	17.9597					78.84	6.08453	78.84	5.87431	78.84	9.50848	78.84	9.50002	78.84	12.8502	78.84	13.1058	78.84	14.9644	78.84	15.0907	78.84	15.7226	78.84	15.6721						78.74
78.94	8.28064	78.94	7.2763	78.94	11.5512	78.94	11.5263	78.94	14.7183	78.94	15.3466	78.94	16.91	78.94	17.2344	78.94	17.9194	78.94	17.9461					78.94	6.07043	78.94	5.87203	78.94	9.49677	78.94	9.49628	78.94	12.8486	78.94	13.1005	78.94	14.9628	78.94	15.0846	78.94	15.7093	78.94	15.6658						78.84
79.04	8.2619	79.04	7.27131	79.04	11.5333	79.04	11.5181	79.04	14.7043	79.04	15.3353	79.04	16.8818	79.04	17.2215	79.04	17.8842	79.04	17.9325					79.04	6.07519	79.04	5.86975	79.04	9.48663	79.04	9.49255	79.04	12.851	79.04	13.0953	79.04	14.9621	79.04	15.0786	79.04	15.6843	79.04	15.6595						78.94
79.14	8.26422	79.14	7.26633	79.14	11.5145	79.14	11.5099	79.14	14.7082	79.14	15.324	79.14	16.874	79.14	17.2085	79.14	17.867	79.14	17.9189					79.14	6.07281	79.14	5.86747	79.14	9.47021	79.14	9.48882	79.14	12.8314	79.14	13.0901	79.14	14.9496	79.14	15.0726	79.14	15.6531	79.14	15.6532						79.04
79.24	8.26111	79.24	7.26136	79.24	11.5043	79.24	11.5017	79.24	14.6863	79.24	15.3127	79.24	16.8529	79.24	17.1956	79.24	17.867	79.24	17.9053					79.24	6.07593	79.24	5.86519	79.24	9.47333	79.24	9.4851	79.24	12.8298	79.24	13.0849	79.24	14.9363	79.24	15.0665	79.24	15.6515	79.24	15.6469						79.14
79.34	8.26111	79.34	7.25638	79.34	11.509	79.34	11.4935	79.34	14.6887	79.34	15.3014	79.34	16.8522	79.34	17.1826	79.34	17.8538	79.34	17.8918					79.34	6.08453	79.34	5.86291	79.34	9.4671	79.34	9.48137	79.34	12.8384	79.34	13.0797	79.34	14.9449	79.34	15.0605	79.34	15.6601	79.34	15.6407						79.24
79.44	8.23767	79.44	7.25142	79.44	11.5043	79.44	11.4853	79.44	14.6722	79.44	15.2901	79.44	16.8342	79.44	17.1697	79.44	17.8358	79.44	17.8782					79.44	6.08612	79.44	5.86063	79.44	9.47491	79.44	9.47765	79.44	12.84	79.44	13.0745	79.44	14.9496	79.44	15.0545	79.44	15.6601	79.44	15.6344						79.34
79.54	8.23688	79.54	7.24645	79.54	11.4848	79.54	11.4772	79.54	14.6597	79.54	15.2788	79.54	16.8201	79.54	17.1568	79.54	17.8209	79.54	17.8647					79.54	6.07593	79.54	5.85836	79.54	9.46552	79.54	9.47393	79.54	12.822	79.54	13.0693	79.54	14.9363	79.54	15.0485	79.54	15.6414	79.54	15.6281						79.44
79.64	8.23145	79.64	7.24149	79.64	11.4848	79.64	11.469	79.64	14.6348	79.64	15.2675	79.64	16.8084	79.64	17.1439	79.64	17.8061	79.64	17.8512					79.64	6.08765	79.64	5.85608	79.64	9.47491	79.64	9.4702	79.64	12.8267	79.64	13.0641	79.64	14.9527	79.64	15.0425	79.64	15.6437	79.64	15.6219						79.54
79.74	8.22125	79.74	7.23653	79.74	11.4731	79.74	11.4608	79.74	14.6285	79.74	15.2562	79.74	16.7904	79.74	17.131	79.74	17.8014	79.74	17.8376					79.74	6.10016	79.74	5.85381	79.74	9.46863	79.74	9.46648	79.74	12.8463	79.74	13.059	79.74	14.9527	79.74	15.0364	79.74	15.6367	79.74	15.6156						79.64
79.84	8.21655	79.84	7.23157	79.84	11.4762	79.84	11.4527	79.84	14.6136	79.84	15.245	79.84	16.7654	79.84	17.1181	79.84	17.7725	79.84	17.8241					79.84	6.09235	79.84	5.85154	79.84	9.4585	79.84	9.46277	79.84	12.8455	79.84	13.0538	79.84	14.9402	79.84	15.0304	79.84	15.6288	79.84	15.6094						79.74
79.94	8.20801	79.94	7.22662	79.94	11.4731	79.94	11.4445	79.94	14.5988	79.94	15.2337	79.94	16.7646	79.94	17.1053	79.94	17.7553	79.94	17.8107					79.94	6.09235	79.94	5.84927	79.94	9.45538	79.94	9.45905	79.94	12.8267	79.94	13.0486	79.94	14.9332	79.94	15.0244	79.94	15.6171	79.94	15.6031						79.84
80.04	8.1955	80.04	7.22168	80.04	11.4583	80.04	11.4364	80.04	14.5894	80.04	15.2225	80.04	16.7412	80.04	17.0924	80.04	17.7475	80.04	17.7972					80.04	6.09546	80.04	5.847	80.04	9.44598	80.04	9.45533	80.04	12.8267	80.04	13.0434	80.04	14.9214	80.04	15.0184	80.04	15.6171	80.04	15.5969						79.94
80.14	8.18921	80.14	7.21673	80.14	11.4567	80.14	11.4282	80.14	14.5746	80.14	15.2113	80.14	16.7334	80.14	17.0796	80.14	17.7342	80.14	17.7837					80.14	6.11267	80.14	5.84473	80.14	9.44836	80.14	9.45162	80.14	12.8267	80.14	13.0382	80.14	14.9152	80.14	15.0124	80.14	15.6101	80.14	15.5906						80.04
80.24	8.18066	80.24	7.21179	80.24	11.4434	80.24	11.4201	80.24	14.5551	80.24	15.2	80.24	16.7139	80.24	17.0668	80.24	17.7358	80.24	17.7703					80.24	6.10095	80.24	5.84246	80.24	9.44989	80.24	9.44791	80.24	12.8189	80.24	13.033	80.24	14.9011	80.24	15.0064	80.24	15.5968	80.24	15.5844						80.14
80.34	8.18921	80.34	7.20685	80.34	11.4442	80.34	11.412	80.34	14.5464	80.34	15.1888	80.34	16.7053	80.34	17.0539	80.34	17.735	80.34	17.7568					80.34	6.09235	80.34	5.84019	80.34	9.43976	80.34	9.4442	80.34	12.8041	80.34	13.0279	80.34	14.8941	80.34	15.0004	80.34	15.5898	80.34	15.5781						80.24
80.44	8.18689	80.44	7.20192	80.44	11.427	80.44	11.4039	80.44	14.5363	80.44	15.1776	80.44	16.6873	80.44	17.0411	80.44	17.7233	80.44	17.7434					80.44	6.07593	80.44	5.83792	80.44	9.42255	80.44	9.44049	80.44	12.7908	80.44	13.0227	80.44	14.8824	80.44	14.9944	80.44	15.5781	80.44	15.5719						80.34
80.54	8.18378	80.54	7.19699	80.54	11.4223	80.54	11.3957	80.54	14.5238	80.54	15.1664	80.54	16.66	80.54	17.0283	80.54	17.7068	80.54	17.73					80.54	6.08221	80.54	5.83565	80.54	9.42413	80.54	9.43678	80.54	12.8002	80.54	13.0175	80.54	14.8707	80.54	14.9884	80.54	15.5742	80.54	15.5656						80.44
80.64	8.17126	80.64	7.19207	80.64	11.4176	80.64	11.3876	80.64	14.509	80.64	15.1553	80.64	16.6389	80.64	17.0155	80.64	17.6772	80.64	17.7166					80.64	6.09546	80.64	5.83339	80.64	9.42957	80.64	9.43307	80.64	12.7986	80.64	13.0123	80.64	14.8738	80.64	14.9824	80.64	15.5906	80.64	15.5594						80.54
80.74	8.14624	80.74	7.18714	80.74	11.3911	80.74	11.3795	80.74	14.4761	80.74	15.1441	80.74	16.6154	80.74	17.0028	80.74	17.6561	80.74	17.7032					80.74	6.09235	80.74	5.83112	80.74	9.41632	80.74	9.42937	80.74	12.7924	80.74	13.0072	80.74	14.8597	80.74	14.9764	80.74	15.5851	80.74	15.5532						80.64
[truncated: 1,295 more rows]
[truncated: 19 more columns]

## Sheet: fig 6
Fig 6A Spike-hACE2 binding
SARS-CoV-2 spike																								PCoV_GX spike																								RaTG13 spike
[truncated: 4,613 more rows]
[truncated: 18 more columns]

## Sheet: Supplementary Fig 1
Supplementary Fig 1b

## Sheet: Supplementary Fig 10
RaTG13_F449Y																								RaTG13_L486F			RaTG13_Y493Q			RaTG13_Y498Q			RaTG13_D501N
[truncated: 1,849 more rows]
[truncated: 63 more columns]
